# Supplementary material for: TRAP-seq Profiling and RNAi-Based Genetic Screens Identify Conserved Glial Genes Required for Adult Drosophila Behavior
Source: Front Mol Neurosci. 2016 Dec 22;9:146. doi: 10.3389/fnmol.2016.00146 (PMC5177635; doi:10.3389/fnmol.2016.00146)
Supplement: Table S1 — Raw counts of genes detected by TRAP in fly astrocytes or in total RNA from head lysates. Two biological replicates are shown for each type of sample. [file Table1.XLSX]

## Sheet: alrm_adult_STAR_RawCount
Table S1. Raw counts of genes detected by TRAP in fly astrocytes or in total RNA from head lysates. Two biological replicates are shown for each type of sample.
GeneID	TRAP 1	TRAP 2	Total 1	Total 2
FBgn0002940	445322	325994	524038	1209471
FBgn0004045	337506	210055	157012	442223
FBgn0004047	202449	123705	96464	276664
FBgn0000556	169373	122802	154481	279351
FBgn0000121	99805	78570	79552	132154
FBgn0000559	88700	63186	64762	112366
FBgn0001145	71860	62022	13447	22307
FBgn0003517	107773	59631	96085	116292
FBgn0020910	97649	59428	75148	97109
FBgn0005391	100954	58143	36483	131739
FBgn0064225	75162	54032	75728	93633
FBgn0261592	66430	43120	46381	78808
FBgn0014026	75026	42439	58626	78100
FBgn0011284	62014	42126	56933	71899
FBgn0003360	47598	41759	68441	71763
FBgn0003279	77069	40428	57834	80406
FBgn0020618	69331	39530	48304	74370
FBgn0003941	52239	39516	49187	61012
FBgn0005593	57229	38884	55417	77865
FBgn0034138	52953	37996	50246	69083
FBgn0033268	55266	37985	3223	5110
FBgn0039713	57752	37840	54483	66069
FBgn0066084	41996	37406	59248	74885
FBgn0002607	52522	37388	48262	72077
FBgn0039857	61016	36693	52901	63044
FBgn0004867	64711	36512	51171	77994
FBgn0017545	38666	35666	39447	57306
FBgn0261606	50948	35589	54659	67754
FBgn0028697	37837	35555	56858	60608
FBgn0000120	43063	35326	48036	74019
FBgn0039757	55990	35172	42258	70734
FBgn0024733	40796	35114	51727	64687
FBgn0030616	54223	35091	61951	79328
FBgn0261602	68137	34864	56725	63403
FBgn0030272	47734	34399	3409	6058
FBgn0039830	41780	33790	67219	47018
FBgn0034968	52490	33258	67600	66498
FBgn0005533	51388	33016	60039	60122
FBgn0260441	45874	31150	53191	62917
FBgn0029176	46751	31099	35326	61276
FBgn0001942	38126	30555	44213	67611
FBgn0035422	44063	30366	53852	59344
FBgn0086472	48022	30320	53915	54530
FBgn0261597	43722	30119	41893	60564
FBgn0029897	50858	29942	51997	59662
FBgn0010408	45863	29847	43452	59994
FBgn0011272	52273	29806	41806	59577
FBgn0010265	39937	29377	43303	59189
FBgn0036825	47789	29262	47130	58859
FBgn0026372	56709	29197	30073	61201
FBgn0028433	36077	28239	35846	65347
FBgn0003274	40134	28082	81235	47598
FBgn0036213	39653	27505	36261	53274
FBgn0035753	45856	27498	41740	52465
FBgn0005614	40588	26739	26550	56139
FBgn0003942	34574	26295	45399	57079
FBgn0003884	38507	26193	57518	27369
FBgn0032518	41957	26168	40718	44128
FBgn0010409	40988	26117	37754	53951
FBgn0032987	28784	26006	35626	48088
FBgn0261593	41242	25837	36878	53340
FBgn0039359	37127	25494	36394	55012
FBgn0038834	36744	25050	31997	53319
FBgn0011693	30619	24860	13628	23370
FBgn0010198	30513	24804	30885	43498
FBgn0004921	25868	24759	16157	19782
FBgn0002579	34667	24636	40539	44395
FBgn0002593	35038	24593	50714	46890
FBgn0037351	47432	24439	44439	53171
FBgn0000579	36009	23931	11506	18691
FBgn0261599	26754	23606	36692	47050
FBgn0015756	35064	23482	42656	46196
FBgn0034743	35203	23142	44165	45722
FBgn0002622	34793	22925	28008	49221
FBgn0000370	25972	22858	22597	42969
FBgn0017579	35095	22805	36142	49721
FBgn0033699	34752	22456	36227	45069
FBgn0010411	37730	22304	41884	41069
FBgn0001219	29920	22020	25197	44308
FBgn0033912	36111	21924	36779	50108
FBgn0030136	28446	21861	37328	49629
FBgn0013325	31412	21816	26336	44122
FBgn0002590	35772	21526	30981	47872
FBgn0001092	24977	21484	8463	10813
FBgn0261608	27514	20813	36681	39431
FBgn0002626	31377	20634	40283	50426
FBgn0011211	28570	20570	28854	28370
FBgn0029785	28883	20044	35818	44317
FBgn0003178	27577	19589	11666	17086
FBgn0025286	26913	18864	28070	40722
FBgn0010217	19960	18691	19093	19610
FBgn0001091	24358	18272	18231	16517
FBgn0000100	27522	18256	18709	42851
FBgn0037686	31634	18110	31113	35895
FBgn0039332	21763	18033	919	1644
FBgn0028737	26514	17792	20043	38301
FBgn0002868	22042	17396	12394	7342
FBgn0010078	28447	17355	33352	31693
FBgn0031980	21980	17340	28941	37652
FBgn0261596	24863	16715	23595	37977
FBgn0004403	29916	16681	26074	30527
FBgn0087002	16071	16287	29240	29739
FBgn0037874	22391	16211	18870	36153
FBgn0262109	18602	15430	42637	28987
FBgn0030041	21596	15158	12574	27876
FBgn0010412	32601	15097	25257	27670
FBgn0016726	16849	14996	22904	27770
FBgn0037328	26797	14817	19474	29961
FBgn0000116	20751	14584	9464	20509
FBgn0039300	22590	14576	28167	32222
FBgn0003861	20420	14256	14200	33403
FBgn0032400	14682	14142	6850	10878
FBgn0032833	21167	14117	17796	12678
FBgn0000409	18532	13780	12068	16987
FBgn0250753	15070	13728	11266	13706
FBgn0019936	19909	13428	15424	32155
FBgn0023170	14497	13420	23303	28432
FBgn0035499	16083	13370	4940	7236
FBgn0027571	17996	13272	17054	26459
FBgn0262559	19854	13154	14366	16951
FBgn0040773	14126	13152	19993	10362
FBgn0002938	16861	12922	17264	28749
FBgn0028473	18823	12740	9037	23888
FBgn0003748	15681	12705	3241	4282
FBgn0086904	17633	12318	11437	21272
FBgn0031066	15067	12078	8347	12561
FBgn0014184	10571	11864	11656	17872
FBgn0039737	16977	11521	11176	16260
FBgn0004432	11072	11277	9602	12588
FBgn0030258	13238	11107	1122	1762
FBgn0040529	14006	10901	7653	8647
FBgn0003462	15573	10813	5223	7716
FBgn0038271	17976	10746	18922	13436
FBgn0015288	19314	10720	7590	19723
FBgn0013981	12826	10667	3870	6760
FBgn0026409	14194	10638	10142	20292
FBgn0034967	11470	10546	14626	18522
FBgn0015521	16425	10434	21463	20818
FBgn0016119	12857	10225	11353	8376
FBgn0015031	13091	10014	11597	7602
FBgn0003067	14011	9695	14451	22775
FBgn0028494	12645	9604	5984	10666
FBgn0086558	12207	9534	5490	6570
FBgn0040074	14796	9419	9141	21083
FBgn0019624	15127	9391	10892	9251
FBgn0037913	9266	9365	6526	7489
FBgn0086710	13798	9222	16221	27250
FBgn0003887	13113	9207	25500	8286
FBgn0000527	13244	9201	1387	2201
FBgn0013342	9358	9180	11144	17525
FBgn0262782	12293	9171	7714	10906
FBgn0027525	12432	9132	9912	12643
FBgn0000181	12327	9108	10070	15837
FBgn0040606	10330	9047	22544	28151
FBgn0004363	11910	8922	8623	12150
FBgn0032285	13734	8897	14635	15475
FBgn0250838	10412	8896	12647	7150
FBgn0036927	10134	8822	1442	2996
FBgn0033902	11872	8813	8099	12352
FBgn0016120	12666	8735	10308	8319
FBgn0034588	13201	8600	929	1843
FBgn0250814	14701	8588	18016	11405
FBgn0262736	10549	8515	20148	17607
FBgn0019644	11193	8454	9549	9558
FBgn0000064	9442	8411	10398	14752
FBgn0038400	11333	8333	9178	7905
FBgn0037637	9451	8220	4063	4583
FBgn0035032	11931	8201	8374	7077
FBgn0034802	9445	8147	13898	15549
FBgn0033844	9457	8044	2326	2200
FBgn0020235	12028	7939	10572	8732
FBgn0000042	9444	7918	8935	11239
FBgn0086355	12971	7862	5989	6836
FBgn0033820	9535	7860	9637	15529
FBgn0032138	12285	7803	9163	12238
FBgn0040793	9460	7787	7248	5954
FBgn0001125	10700	7775	5697	8384
FBgn0026753	10583	7725	3059	5302
FBgn0000117	10261	7679	4076	6280
FBgn0035600	9332	7645	7870	7687
FBgn0036663	11239	7639	6344	10176
FBgn0030317	11171	7603	4312	9155
FBgn0016691	10398	7592	9134	7448
FBgn0010263	7315	7544	12345	22781
FBgn0001128	8350	7517	10123	12942
FBgn0014869	11976	7472	2726	4872
FBgn0004404	12766	7414	8956	15537
FBgn0028325	9037	7372	7658	8474
FBgn0016926	8829	7344	6447	9231
FBgn0001233	9699	7282	5695	9953
FBgn0026428	11851	7242	3662	6387
FBgn0036728	9529	7207	9544	6701
FBgn0087013	8367	7188	7386	13038
FBgn0039349	9905	7167	1477	2006
FBgn0038665	9312	7149	802	1371
FBgn0034877	12161	7131	12531	6333
FBgn0016672	10254	7098	4647	9642
FBgn0040813	7586	7040	11309	19636
FBgn0083167	8994	7018	14080	5676
FBgn0027590	9913	6998	5408	7963
FBgn0029990	9247	6991	10418	11152
FBgn0021906	11306	6969	10422	7715
FBgn0010100	9663	6967	6504	11303
FBgn0032156	8798	6874	7778	11229
FBgn0034155	7152	6861	6942	7839
FBgn0037270	10174	6816	6815	10900
FBgn0000557	7888	6774	8501	15435
FBgn0052486	7843	6752	4927	5615
FBgn0037001	10853	6748	11391	6420
FBgn0050197	7765	6710	3170	3926
FBgn0038224	9290	6673	6377	7161
FBgn0034501	9329	6664	4044	8386
FBgn0011455	7779	6620	5044	4652
FBgn0086783	8833	6576	25691	20312
FBgn0022355	10886	6500	4251	9616
FBgn0037819	8101	6491	2391	3928
FBgn0050118	8018	6490	7894	10942
FBgn0037917	7488	6458	1648	2258
FBgn0042201	8452	6401	9429	16439
FBgn0012036	8849	6386	6519	9130
FBgn0035246	7403	6361	6485	10311
FBgn0003261	6613	6331	7316	10242
FBgn0013675	5614	6316	19121	19020
FBgn0037146	9270	6309	13213	14137
FBgn0086706	8433	6258	6114	10520
FBgn0021979	8222	6211	4652	7048
FBgn0004907	5776	6164	10219	14901
FBgn0011695	9548	6151	7301	9917
FBgn0010612	9894	6134	6737	5673
FBgn0001248	8477	6103	5050	7778
FBgn0037135	9329	6079	6190	11194
FBgn0027560	9400	6078	7389	12468
FBgn0250906	11294	6002	4005	5328
FBgn0001124	8086	5884	2098	3620
FBgn0002773	7121	5882	40313	17867
FBgn0015218	6699	5865	4762	7035
FBgn0038145	6603	5832	4639	6198
FBgn0003076	7707	5828	5168	6393
FBgn0030733	6946	5826	9563	5403
FBgn0015245	7676	5818	3709	5265
FBgn0030478	6374	5818	4313	6572
FBgn0037899	7865	5791	5410	9006
FBgn0053205	7235	5745	14193	13150
FBgn0003943	8796	5720	3065	4781
FBgn0037097	7605	5690	8003	5184
FBgn0015766	8694	5676	6914	15392
FBgn0262579	7953	5637	7155	15694
FBgn0020368	5714	5532	3124	4110
FBgn0004507	6981	5473	6839	9529
FBgn0001149	7369	5463	3000	3314
FBgn0013334	4967	5438	9598	10531
FBgn0003249	7975	5435	6161	10334
FBgn0034245	5973	5408	9683	3175
FBgn0017566	8091	5377	6070	7224
FBgn0011280	7602	5368	5055	8892
FBgn0003074	6852	5362	5174	6435
FBgn0052672	5240	5357	3800	6294
FBgn0022023	7662	5322	5661	8824
FBgn0040827	6508	5310	8683	14389
FBgn0260747	6659	5290	3798	6022
FBgn0000253	5629	5275	20736	32972
FBgn0012034	6925	5266	5087	8761
FBgn0040985	5517	5257	4227	5247
FBgn0030719	6290	5240	4651	6127
FBgn0261788	6381	5191	10043	19725
FBgn0034237	7286	5165	4980	9662
FBgn0015222	6899	5162	6150	8225
FBgn0014391	6692	5143	4035	4530
FBgn0261714	6552	5131	5049	11290
FBgn0003475	6986	5119	2095	3105
FBgn0039406	7173	5111	5590	8456
FBgn0004888	6580	5106	5568	6794
FBgn0033246	6640	5094	5966	9101
FBgn0004435	5491	5066	6958	11356
FBgn0040532	6916	5058	1077	1622
FBgn0001098	7529	5041	3534	8969
FBgn0250791	4859	5040	2969	3973
FBgn0019643	7729	4963	1412	2647
FBgn0029868	6762	4934	5474	4442
FBgn0040309	6131	4928	3984	6053
FBgn0000150	9769	4910	6115	10575
FBgn0015268	6603	4891	3712	7619
FBgn0024807	7537	4883	6783	8402
FBgn0040007	4440	4857	5698	11465
FBgn0029971	5703	4829	3276	3791
FBgn0005671	5114	4777	6296	8897
FBgn0019940	7825	4765	5568	10530
FBgn0037643	6111	4764	4243	6311
FBgn0004623	6596	4759	5706	11183
FBgn0029891	6854	4754	4195	6383
FBgn0029155	5438	4706	2755	3132
FBgn0034638	6093	4690	3969	5866
FBgn0021872	6684	4685	3058	6355
FBgn0017558	5273	4674	4439	5115
FBgn0036762	7127	4672	4790	6045
FBgn0034258	6276	4653	4859	8341
FBgn0003071	6022	4640	4308	4249
FBgn0017581	6640	4634	7208	16071
FBgn0052549	6410	4612	3457	5042
FBgn0015324	5393	4606	5690	7320
FBgn0034576	5384	4554	5545	3486
FBgn0025885	5856	4535	3371	5721
FBgn0036262	5237	4534	5375	8468
FBgn0033132	7261	4530	3363	8789
FBgn0000346	4956	4529	1814	3043
FBgn0039081	5879	4509	1459	2505
FBgn0086687	5560	4477	6285	10445
FBgn0031912	5498	4444	4027	5797
FBgn0027356	4638	4440	2056	3125
FBgn0010213	6322	4436	5880	3447
FBgn0062978	4046	4414	4557	3968
FBgn0025366	5336	4388	4899	7876
FBgn0039635	7122	4378	6132	6083
FBgn0041605	4719	4375	9333	17505
FBgn0011760	4422	4372	5073	6868
FBgn0261113	6310	4357	4922	7770
FBgn0013763	6333	4331	7354	8221
FBgn0031771	5752	4327	2792	3539
FBgn0036106	6664	4277	3540	6138
FBgn0002719	5303	4219	5923	8201
FBgn0001565	5505	4204	3292	5027
FBgn0263120	4735	4198	5046	7794
FBgn0014020	4675	4178	5437	6641
FBgn0003885	6662	4177	3216	3646
FBgn0016700	4355	4173	3461	4078
FBgn0025638	5090	4166	2026	2160
FBgn0036258	5961	4159	3147	8213
FBgn0035720	5238	4156	8801	10338
FBgn0052230	3974	4125	3740	3494
FBgn0001263	5568	4082	3769	6693
FBgn0033189	4885	4074	3824	4944
FBgn0003248	5172	4059	4189	7809
FBgn0030237	6629	4038	355	700
FBgn0259715	5770	4038	3520	8137
FBgn0035495	4002	4017	5789	8059
FBgn0020660	4121	4008	4569	6454
FBgn0260972	6181	4005	1491	3057
FBgn0036726	5422	3997	5930	4907
FBgn0260635	5288	3993	3368	4370
FBgn0033446	5751	3990	2268	4089
FBgn0002567	5439	3972	3237	6853
FBgn0031505	4744	3962	3860	2849
FBgn0020238	4190	3959	6759	7763
FBgn0035228	5380	3959	3025	5205
FBgn0037758	4606	3921	1101	2007
FBgn0004401	6016	3920	3542	5492
FBgn0038877	4892	3918	6239	10478
FBgn0037891	5535	3896	3864	4986
FBgn0017567	5706	3893	3869	3902
FBgn0040382	4855	3884	2884	2998
FBgn0004868	4510	3872	3080	3833
FBgn0027654	3789	3866	3583	3767
FBgn0034645	6900	3850	5104	3243
FBgn0031971	5577	3844	2486	2934
FBgn0013972	6623	3828	1337	1965
FBgn0023129	4206	3814	1732	2412
FBgn0038733	5008	3808	1769	2431
FBgn0263006	5108	3797	7476	6701
FBgn0019957	5115	3796	6335	3602
FBgn0035232	5045	3774	3173	5050
FBgn0001234	4308	3725	3463	5444
FBgn0261439	4645	3696	4694	5959
FBgn0035253	5660	3686	4186	6646
FBgn0035770	4412	3667	4007	5611
FBgn0039970	3853	3656	2206	3274
FBgn0031285	4197	3650	4930	4508
FBgn0030608	3826	3642	6822	7191
FBgn0262738	3420	3638	6446	7948
FBgn0040070	4139	3627	2944	4554
FBgn0263077	5009	3619	7428	12185
FBgn0003423	3649	3595	4169	4627
FBgn0000313	4765	3589	4020	7261
FBgn0262508	4933	3563	4459	9179
FBgn0041150	4895	3548	1997	4037
FBgn0035227	4480	3524	3458	6184
FBgn0032511	4855	3521	3080	2561
FBgn0043783	5120	3485	5505	6111
FBgn0014028	5966	3483	2925	4292
FBgn0000044	3749	3468	17452	7869
FBgn0036620	4394	3468	1527	2759
FBgn0011361	4313	3454	3685	3448
FBgn0086784	4602	3439	2425	5497
FBgn0011217	4371	3426	3526	5621
FBgn0037607	5224	3425	3417	6566
FBgn0020653	5657	3416	3197	4016
FBgn0027291	3365	3416	5588	6260
FBgn0032474	4670	3402	2400	3089
FBgn0034345	3348	3395	2578	2781
FBgn0020372	4852	3378	2253	3498
FBgn0039697	5217	3371	3948	4908
FBgn0032494	4072	3370	4000	5103
FBgn0050011	4400	3368	3738	8141
FBgn0027657	4212	3343	3710	5542
FBgn0004103	3464	3341	4437	5647
FBgn0036381	4212	3334	729	744
FBgn0035473	4286	3333	1910	2872
FBgn0035404	4518	3319	3915	2532
FBgn0051706	4501	3302	852	1200
FBgn0262512	4157	3301	1328	2144
FBgn0053526	4579	3298	5155	5843
FBgn0004516	3427	3293	2054	3233
FBgn0052626	4684	3293	3595	5738
FBgn0002921	4075	3282	8439	9148
FBgn0004587	4344	3280	4395	5367
FBgn0028665	3401	3272	2288	3572
FBgn0037715	3998	3272	1609	2642
FBgn0028482	4798	3257	1326	2700
FBgn0045823	3747	3239	5030	5794
FBgn0029870	3949	3229	3410	4949
FBgn0023143	3544	3223	2987	3322
FBgn0035207	4007	3213	3106	5077
FBgn0031362	3918	3202	3199	5580
FBgn0034948	4751	3196	2488	3433
FBgn0002781	4535	3195	2560	3293
FBgn0037163	3986	3195	2509	4809
FBgn0033544	3605	3189	5992	7801
FBgn0043070	4013	3184	1989	2761
FBgn0260934	3533	3181	4865	5490
FBgn0026872	5133	3179	1651	2578
FBgn0036145	3400	3178	346	627
FBgn0038984	3281	3142	4083	5833
FBgn0259481	3682	3133	5001	7180
FBgn0005585	4688	3114	3088	4682
FBgn0010352	3954	3112	4035	6633
FBgn0027608	3462	3112	2717	2956
FBgn0033924	3418	3089	1112	1380
FBgn0010014	3383	3087	1047	1795
FBgn0000406	4279	3086	3654	6245
FBgn0031830	3850	3086	3049	4521
FBgn0037261	3700	3081	2212	2794
FBgn0004179	3311	3064	3161	4441
FBgn0001208	3861	3061	3050	5051
FBgn0004436	3232	3056	2632	3541
FBgn0013954	4188	3055	1586	3078
FBgn0034978	3291	3026	1753	2268
FBgn0038659	3185	3024	4260	5296
FBgn0038065	3470	3021	2192	2951
FBgn0029629	4810	3013	2893	3796
FBgn0034184	3629	3002	1962	3426
FBgn0028577	3882	2985	3077	4291
FBgn0015834	4164	2969	2831	5002
FBgn0032515	3706	2969	2357	4226
FBgn0051038	3924	2966	3487	4931
FBgn0024985	3623	2946	3230	3754
FBgn0035205	4843	2946	3051	4455
FBgn0023537	4466	2942	1906	3363
FBgn0010516	4560	2940	4110	4902
FBgn0262515	4151	2940	5201	4337
FBgn0028342	4833	2930	3265	3698
FBgn0052425	4194	2930	3338	5885
FBgn0040227	4089	2929	3268	3800
FBgn0036921	3353	2924	3436	6502
FBgn0033250	3637	2915	3657	4598
FBgn0027567	4181	2910	3520	3527
FBgn0027279	4190	2909	3876	4395
FBgn0036619	3915	2906	3284	3285
FBgn0030718	4089	2900	2950	3790
FBgn0028490	4282	2893	1286	2087
FBgn0004784	3584	2890	2917	5115
FBgn0034512	3290	2878	3110	3299
FBgn0037249	4500	2876	3095	4936
FBgn0032297	3122	2873	4146	5609
FBgn0023507	4260	2866	2520	4685
FBgn0015247	3630	2857	1941	2414
FBgn0034583	4704	2852	1621	2258
FBgn0002565	4220	2846	10676	5450
FBgn0027580	4187	2844	3640	5816
FBgn0047135	2792	2830	2536	4416
FBgn0017549	2578	2829	1971	2989
FBgn0015907	3587	2827	2620	2955
FBgn0001220	3318	2826	3959	4380
FBgn0004580	2881	2824	1754	2601
FBgn0037230	4689	2824	3922	5389
FBgn0037138	3086	2816	2104	3418
FBgn0000319	3337	2814	2034	3454
FBgn0053094	3354	2807	2723	3469
FBgn0033504	3746	2805	3614	5484
FBgn0039682	4988	2783	6728	6133
FBgn0052220	2856	2781	344	636
FBgn0028955	3294	2780	4719	5388
FBgn0031883	4343	2771	2816	4347
FBgn0004629	3649	2767	2991	4118
FBgn0083919	3313	2766	11474	7015
FBgn0028336	4588	2764	5011	3543
FBgn0261955	3051	2762	6720	10476
FBgn0033426	3616	2759	1237	2191
FBgn0004828	3971	2748	2155	4749
FBgn0031381	4551	2745	1894	4287
FBgn0028479	3836	2737	3273	3935
FBgn0020299	3468	2720	815	1416
FBgn0014857	3734	2719	1655	2840
FBgn0027585	4465	2719	2807	6325
FBgn0259707	3179	2715	814	1127
FBgn0015795	2888	2713	2372	3510
FBgn0027552	3423	2709	1845	2969
FBgn0038211	3564	2709	583	1055
FBgn0039909	2824	2708	2617	2082
FBgn0263289	3461	2706	2429	3570
FBgn0062442	3687	2691	2392	1608
FBgn0026415	3967	2688	3797	5007
FBgn0029092	3055	2687	2081	3937
FBgn0035423	3066	2686	2087	2779
FBgn0034654	3706	2677	3678	5380
FBgn0262511	2488	2674	3070	3597
FBgn0036511	3414	2673	2661	2974
FBgn0016687	3544	2669	2737	4090
FBgn0000416	3462	2662	3990	4292
FBgn0033751	3623	2648	1362	2231
FBgn0016696	3751	2646	4175	4816
FBgn0022959	2594	2634	7738	11092
FBgn0029820	3279	2632	1800	2384
FBgn0001961	4514	2619	2346	3978
FBgn0015790	3003	2619	1987	2964
FBgn0032774	3414	2614	2439	3989
FBgn0023211	2776	2611	1694	2210
FBgn0001989	3242	2607	2344	2395
FBgn0027493	3614	2603	1750	2713
FBgn0016126	2642	2602	3126	4192
FBgn0032706	3574	2602	164	335
FBgn0038925	3411	2595	7758	3080
FBgn0260499	3032	2588	4699	4910
FBgn0032652	3115	2581	2266	3671
FBgn0000153	3559	2574	1901	5244
FBgn0019960	3221	2566	2512	4299
FBgn0042138	3072	2551	2067	3058
FBgn0039936	2940	2541	3859	4246
FBgn0259243	2595	2523	2996	3847
FBgn0003141	2596	2512	2875	2451
FBgn0030679	3526	2511	2386	3157
FBgn0086346	3414	2510	1972	2702
FBgn0036824	4454	2509	2852	5843
FBgn0032897	3611	2507	3189	4498
FBgn0003231	3496	2503	1844	2390
FBgn0040281	3044	2503	1064	1591
FBgn0037847	3241	2502	2464	3378
FBgn0032350	3637	2498	2713	5066
FBgn0026197	2832	2497	8371	13269
FBgn0020621	2837	2490	2054	4220
FBgn0021967	4618	2489	4120	2918
FBgn0015777	2813	2486	2059	2981
FBgn0053548	3968	2486	2319	6062
FBgn0033570	3166	2484	2537	2225
FBgn0015575	3076	2481	3014	4503
FBgn0037873	3543	2480	1657	2416
FBgn0025683	2700	2478	2980	4675
FBgn0029888	3683	2475	1897	1625
FBgn0032797	3703	2475	1893	2318
FBgn0028371	3537	2474	3204	4207
FBgn0033495	3306	2466	1404	3240
FBgn0032224	2656	2465	1819	1518
FBgn0035434	3577	2463	1679	1421
FBgn0262742	2524	2453	6283	6589
FBgn0261995	3366	2451	1900	2512
FBgn0011701	3350	2441	509	1194
FBgn0259736	3039	2432	2210	3855
FBgn0033934	2874	2429	1098	1704
FBgn0058045	2347	2422	1816	1633
FBgn0035087	2750	2420	2746	2737
FBgn0000261	3308	2414	3507	4542
FBgn0000422	3522	2414	2964	4037
FBgn0013303	2531	2414	1068	1525
FBgn0047038	3286	2408	2390	2160
FBgn0031692	3197	2405	5219	6906
FBgn0011225	3169	2397	3021	3168
FBgn0069973	2754	2395	1378	2384
FBgn0035231	2838	2387	959	1279
FBgn0020764	3392	2383	3876	4118
FBgn0010808	3360	2378	2642	3232
FBgn0037298	3492	2373	2065	3517
FBgn0033269	3287	2367	2313	3032
FBgn0005586	2446	2364	2801	3520
FBgn0033926	3471	2364	25481	11229
FBgn0027547	3398	2358	1793	3633
FBgn0031228	2738	2357	3094	1764
FBgn0028833	2829	2351	1386	2777
FBgn0024293	3515	2346	2345	3891
FBgn0085396	3336	2344	134	185
FBgn0260005	2764	2339	1678	2151
FBgn0033188	3157	2327	1988	2948
FBgn0261276	3155	2323	2591	3189
FBgn0031436	2809	2314	1425	1828
FBgn0024277	2376	2308	2737	3041
FBgn0027610	2951	2306	1660	3129
FBgn0010348	2225	2297	2664	4284
FBgn0015221	2895	2297	2537	3378
FBgn0020503	2755	2297	3232	4720
FBgn0035880	3205	2292	2411	4491
FBgn0002937	3175	2291	1154	1785
FBgn0032479	2809	2289	2892	3949
FBgn0041087	3042	2289	190	316
FBgn0038290	3203	2287	2206	2507
FBgn0051992	2632	2284	2973	3626
FBgn0036239	2904	2281	1670	1914
FBgn0043841	2841	2271	2456	2943
FBgn0031453	2469	2268	4937	6567
FBgn0030853	3326	2266	4228	1826
FBgn0034248	2996	2263	1503	1259
FBgn0023479	3013	2257	2968	3818
FBgn0014396	3010	2256	2979	2830
FBgn0027296	2646	2252	486	731
FBgn0030261	2994	2248	300	398
FBgn0023477	3889	2247	2818	3613
FBgn0259682	3210	2246	3149	4351
FBgn0037655	3096	2245	2638	3213
FBgn0027601	2904	2243	1430	2310
FBgn0039581	3098	2242	2165	2566
FBgn0010225	2950	2240	2728	3669
FBgn0250789	3112	2235	1704	4326
FBgn0038476	2723	2233	1044	1586
FBgn0025117	3121	2232	2994	2884
FBgn0039321	3017	2226	1818	3129
FBgn0022764	2758	2224	1935	2543
FBgn0051550	3110	2224	2310	2432
FBgn0000083	2703	2221	1222	1912
FBgn0029837	2506	2217	591	802
FBgn0033244	2148	2217	1797	1839
FBgn0036992	3290	2217	1737	3168
FBgn0011747	2183	2209	2701	3319
FBgn0034959	3452	2209	1629	3317
FBgn0030648	3711	2208	1222	1978
FBgn0032136	2794	2204	3075	3603
FBgn0026576	3015	2203	2152	4293
FBgn0038294	2562	2203	4921	9721
FBgn0020439	3247	2199	6314	5722
FBgn0001215	2322	2198	2919	3393
FBgn0036146	2801	2189	223	309
FBgn0038037	2560	2180	1266	1883
FBgn0038293	2761	2176	1525	2212
FBgn0052000	2306	2176	2693	3219
FBgn0029502	3142	2174	623	893
FBgn0036116	2784	2174	572	986
FBgn0011745	2787	2171	1633	1742
FBgn0022160	3586	2170	4380	3069
FBgn0027581	3088	2169	2090	4067
FBgn0000536	2415	2168	2485	3987
FBgn0261547	3037	2166	2509	3457
FBgn0000308	2511	2163	3571	5261
FBgn0037529	2930	2163	2297	3094
FBgn0037955	2599	2159	2013	1772
FBgn0020236	2690	2157	1995	2769
FBgn0030555	2719	2155	1850	3563
FBgn0019830	3606	2153	3011	3749
FBgn0039152	2992	2153	2548	4646
FBgn0041342	2616	2151	2065	3157
FBgn0025637	2376	2149	1206	1713
FBgn0052982	3135	2149	1279	1547
FBgn0030605	2810	2143	1403	1946
FBgn0020907	2204	2142	2183	3848
FBgn0031048	3003	2138	1307	1516
FBgn0042174	2627	2136	2050	4975
FBgn0067318	2317	2136	1337	1762
FBgn0035283	2186	2124	1418	1772
FBgn0040653	2534	2120	4139	6370
FBgn0005672	2718	2114	1596	2205
FBgn0010551	2433	2114	3336	3000
FBgn0021765	3591	2108	2806	5076
FBgn0026438	2549	2106	2623	3892
FBgn0030362	3003	2105	2471	3309
FBgn0014002	3247	2104	2800	4496
FBgn0031995	2641	2104	2078	2528
FBgn0026666	2459	2100	959	1269
FBgn0262125	3122	2095	1602	2482
FBgn0033716	2876	2092	1437	1352
FBgn0026879	2735	2087	1373	1711
FBgn0010786	2970	2084	2582	3740
FBgn0034394	2678	2079	2630	4365
FBgn0013686	2129	2075	57007	54557
FBgn0039738	2896	2075	1754	2438
FBgn0030716	2919	2068	1385	2170
FBgn0036115	2598	2066	716	969
FBgn0033710	3077	2065	1765	4200
FBgn0038347	3373	2061	2620	3678
FBgn0033919	2826	2060	2678	3776
FBgn0001202	2446	2050	1224	1870
FBgn0010380	2886	2048	787	1273
FBgn0030158	2617	2045	2061	3440
FBgn0036928	2412	2038	1368	1384
FBgn0031645	2475	2035	2787	4035
FBgn0262872	2085	2034	2760	3520
FBgn0052278	2535	2030	1036	1335
FBgn0034951	2308	2027	1482	2421
FBgn0003660	2265	2025	1672	1992
FBgn0087005	2929	2024	2316	5861
FBgn0038938	2963	2023	1095	1921
FBgn0038839	1890	2021	1523	1952
FBgn0034720	2260	2009	2281	3003
FBgn0011230	2485	2006	2168	2533
FBgn0032208	2359	2005	2504	2299
FBgn0030985	2436	1996	318	558
FBgn0010548	2845	1991	2814	2600
FBgn0020255	2435	1964	2453	2843
FBgn0040398	3017	1961	2709	4820
FBgn0040736	2317	1958	2479	4153
FBgn0040502	2768	1956	2397	3817
FBgn0260439	2303	1955	1996	2394
FBgn0030251	3227	1952	2819	3780
FBgn0030196	2035	1944	2968	2437
FBgn0015789	2217	1943	1789	2711
FBgn0027619	2215	1942	2010	2476
FBgn0038693	2872	1938	2345	2367
FBgn0036888	2427	1932	1738	2507
FBgn0013347	2635	1931	756	1023
FBgn0034753	2977	1930	2424	2415
FBgn0000289	2137	1925	2530	2513
FBgn0035978	2381	1925	1866	3243
FBgn0037818	2188	1923	260	209
FBgn0035438	2358	1920	1790	1656
FBgn0027338	2014	1919	1699	2604
FBgn0030087	2586	1919	2508	3076
FBgn0023213	2031	1916	2677	2659
FBgn0034335	2653	1914	477	800
FBgn0038662	1997	1914	2659	3637
FBgn0039358	2029	1911	2200	3434
FBgn0039109	2369	1900	1082	1348
FBgn0050172	2189	1900	522	687
FBgn0058042	2043	1898	1668	1715
FBgn0011227	2218	1897	2425	1759
FBgn0036926	1788	1896	667	848
FBgn0026314	2230	1895	1221	1804
FBgn0039348	2641	1893	2007	2729
FBgn0033313	2251	1891	3024	3484
FBgn0027605	2362	1890	1524	1581
FBgn0052667	2907	1890	2402	3754
FBgn0031561	2305	1888	2746	3784
FBgn0037084	2108	1886	1067	1582
FBgn0261862	2785	1885	2105	3279
FBgn0039800	2923	1884	2484	5415
FBgn0261551	2818	1880	3204	5454
FBgn0029771	2099	1878	528	731
FBgn0261564	2478	1878	2602	2462
FBgn0035713	2921	1876	1790	3432
FBgn0035147	2841	1874	2639	2990
FBgn0030558	2990	1873	1421	3369
FBgn0011726	2017	1871	2058	1478
FBgn0022097	2327	1870	831	1281
FBgn0010772	2730	1868	3182	3678
FBgn0031449	2382	1866	2978	3486
FBgn0000045	2353	1865	8463	459
FBgn0004177	1952	1863	4516	5959
FBgn0043012	2078	1862	578	974
FBgn0034089	2050	1861	1129	1188
FBgn0052521	2498	1858	2596	3653
FBgn0038236	1874	1855	1913	2483
FBgn0015509	2242	1851	1960	2457
FBgn0037387	2601	1851	1630	2978
FBgn0051716	2387	1851	2164	2922
FBgn0263108	2237	1851	2400	2928
FBgn0013272	2106	1847	3223	3681
FBgn0010704	1819	1846	1860	2207
FBgn0036059	2099	1846	1943	2442
FBgn0033413	2163	1840	1083	1908
FBgn0028646	2608	1837	1816	3233
FBgn0034618	2780	1834	2095	2635
FBgn0015623	2437	1833	1914	2613
FBgn0027948	1972	1833	1835	2012
FBgn0031702	2346	1833	1031	1565
FBgn0034420	2459	1832	2729	4239
FBgn0051344	2403	1824	751	1031
FBgn0033196	2379	1822	1190	1555
FBgn0042135	2015	1820	3069	4037
FBgn0014009	2008	1817	1362	1935
FBgn0035090	2510	1817	1991	2884
FBgn0031069	2647	1816	2343	2855
FBgn0260795	2384	1816	1737	4151
FBgn0014018	2345	1814	1983	2266
FBgn0013576	1883	1810	3334	4288
FBgn0020385	2887	1809	2055	3832
FBgn0024432	2238	1809	1088	1149
FBgn0034398	2208	1808	1828	2200
FBgn0021953	2534	1806	1869	2716
FBgn0037822	2416	1804	1395	1669
FBgn0032453	2065	1803	1154	1326
FBgn0033437	2148	1801	308	312
FBgn0262114	1985	1797	1954	2291
FBgn0030610	2883	1795	1044	1244
FBgn0261985	2413	1787	1895	3130
FBgn0026592	1847	1786	1604	1737
FBgn0027596	2182	1784	1919	2653
FBgn0036211	2295	1783	1658	2716
FBgn0039911	2033	1783	909	1459
FBgn0028940	2141	1780	856	1492
FBgn0003464	2774	1778	1936	2657
FBgn0053138	2595	1778	1578	1683
FBgn0051248	1816	1777	371	579
FBgn0262614	2580	1766	3345	5048
FBgn0033356	2373	1763	1819	2960
FBgn0014863	2441	1760	2884	4422
FBgn0027598	2430	1757	1814	3096
FBgn0037051	2373	1756	1473	1918
FBgn0039260	2230	1752	1514	1806
FBgn0259220	2005	1750	2682	3233
FBgn0005278	2050	1749	1923	3651
FBgn0005630	2261	1749	1881	3083
FBgn0027080	2563	1749	1864	2705
FBgn0027529	2344	1749	2000	2731
FBgn0037728	2135	1749	1908	2444
FBgn0022787	2317	1747	1843	2584
FBgn0086372	1915	1743	1753	2376
FBgn0037533	2391	1742	1645	2726
FBgn0086656	1814	1741	1144	1473
FBgn0004237	1858	1739	1708	1720
FBgn0004574	2146	1739	752	1286
FBgn0086370	1956	1738	1448	1640
FBgn0035016	1738	1737	2381	2619
FBgn0028572	2488	1736	1520	2699
FBgn0039151	2645	1734	1772	4270
FBgn0013770	2454	1733	2141	2297
FBgn0020367	2303	1732	2393	3714
FBgn0085442	2205	1728	2371	3257
FBgn0026259	2173	1724	1798	1858
FBgn0037288	2204	1724	1745	3114
FBgn0039915	1769	1724	582	506
FBgn0027835	2024	1722	2330	3986
FBgn0037239	2621	1721	2474	3214
FBgn0040056	1752	1720	1653	2192
FBgn0035287	2357	1717	1448	2630
FBgn0027621	2796	1716	2460	4464
FBgn0035811	2668	1716	1532	3022
FBgn0004575	1667	1712	2468	2452
FBgn0030510	2485	1710	622	1093
FBgn0030895	2137	1709	235	377
FBgn0040600	1868	1709	496	969
FBgn0032889	2208	1705	1692	2568
FBgn0033054	2097	1705	1815	2816
FBgn0026602	2605	1700	1509	2066
FBgn0010602	2099	1699	872	1292
FBgn0013674	1477	1699	3473	7032
FBgn0013467	1730	1696	2472	3947
FBgn0025352	3180	1696	1704	2851
FBgn0037094	2418	1694	1672	2578
FBgn0260745	2499	1694	1465	1671
FBgn0020304	2348	1690	2086	3410
FBgn0035020	2140	1689	1392	2059
FBgn0031990	2168	1684	1477	2286
FBgn0034603	2110	1682	2962	3212
FBgn0039229	2397	1682	1570	1802
FBgn0039969	1350	1682	915	1057
FBgn0017453	2260	1681	1162	1872
FBgn0014010	1867	1676	2513	3776
FBgn0025680	2455	1676	905	2098
FBgn0027586	2207	1674	1644	2967
FBgn0029174	1846	1673	1124	1198
FBgn0029799	2055	1672	740	1019
FBgn0038947	1893	1671	2757	3543
FBgn0037213	2051	1667	1532	2435
FBgn0030693	1844	1663	1205	1896
FBgn0033274	1988	1663	961	1034
FBgn0039929	1509	1659	1103	1412
FBgn0031684	2498	1657	1466	1188
FBgn0038056	2297	1657	1039	1373
FBgn0010774	2177	1654	1477	1739
FBgn0030593	2317	1653	1359	3013
FBgn0029093	2397	1652	2814	2459
FBgn0031636	2101	1651	1028	1759
FBgn0063670	1344	1648	494	724
FBgn0031660	1768	1647	1995	1398
FBgn0036334	1943	1646	1275	1779
FBgn0003638	2407	1642	3924	2816
FBgn0011290	1994	1640	716	1310
FBgn0015568	1949	1639	1555	2444
FBgn0034497	2498	1638	6495	3970
FBgn0261550	2182	1638	2126	2485
FBgn0023169	2245	1637	864	2089
FBgn0038922	1657	1637	3439	3743
FBgn0010228	1678	1636	2682	3243
FBgn0025583	1782	1636	2726	4463
FBgn0036837	2117	1636	1608	3070
FBgn0020370	2150	1632	1095	1328
FBgn0030259	1944	1632	161	224
FBgn0039993	1738	1632	1282	1238
FBgn0038107	2543	1630	1382	1298
FBgn0032222	2140	1629	1642	1686
FBgn0042213	1644	1628	476	295
FBgn0035001	1835	1622	3122	3290
FBgn0051694	1976	1622	1573	1948
FBgn0035578	1770	1620	209	339
FBgn0033179	2279	1619	1413	2227
FBgn0035630	2001	1619	1899	3131
FBgn0013726	1631	1618	903	1136
FBgn0025726	1738	1618	4591	4255
FBgn0032191	1966	1616	736	1536
FBgn0034534	1833	1613	927	1294
FBgn0052485	2163	1608	522	797
FBgn0030724	1966	1607	1264	2285
FBgn0034329	1594	1607	1198	2654
FBgn0051363	1937	1607	1780	2251
FBgn0032773	2475	1606	4399	3413
FBgn0052282	2308	1605	369	668
FBgn0028497	2368	1604	1165	1652
FBgn0086704	2365	1602	1576	3878
FBgn0027785	3095	1601	2794	2197
FBgn0000229	1866	1598	1012	1652
FBgn0034128	2126	1597	368	459
FBgn0037358	1827	1596	683	1452
FBgn0033357	1599	1593	1917	986
FBgn0035388	2202	1593	1280	1957
FBgn0052687	2183	1593	1660	2995
FBgn0261565	1833	1591	2760	4029
FBgn0036702	2104	1590	2370	1368
FBgn0037468	1759	1590	1153	2186
FBgn0011603	2263	1586	1480	1645
FBgn0024315	1970	1583	1245	2156
FBgn0085433	1957	1583	942	1301
FBgn0011640	2553	1580	1104	1724
FBgn0037443	2107	1580	2017	2630
FBgn0032986	1454	1578	629	1168
FBgn0051116	2202	1578	1657	2423
FBgn0261609	2431	1576	2056	2145
FBgn0039266	1893	1574	1393	2064
FBgn0037391	2178	1572	1235	1765
FBgn0014455	2692	1571	1688	2869
FBgn0037440	1737	1570	592	581
FBgn0052056	1954	1569	1058	1557
FBgn0029975	2168	1567	1484	3062
FBgn0015576	1727	1566	1195	2390
FBgn0036007	1743	1564	1626	2962
FBgn0016756	2159	1562	2527	3089
FBgn0262519	2043	1562	1149	1823
FBgn0001104	1672	1561	561	699
FBgn0020303	1548	1561	1721	2242
FBgn0031489	1888	1558	1715	2852
FBgn0028671	2242	1557	1658	2035
FBgn0022063	2170	1556	2243	2932
FBgn0062440	1914	1555	609	877
FBgn0030304	2589	1554	1110	2033
FBgn0026375	1916	1553	1446	1509
FBgn0038331	1408	1553	1436	1622
FBgn0001247	1875	1548	1290	1626
FBgn0261560	2146	1548	2339	3839
FBgn0034897	2006	1546	1875	2097
FBgn0037231	1881	1540	887	1055
FBgn0263200	2125	1540	1841	2601
FBgn0015374	1810	1539	1286	1749
FBgn0028480	2060	1539	2034	3715
FBgn0010434	2220	1538	1880	2986
FBgn0030670	1705	1538	1723	1860
FBgn0024987	1779	1536	2059	2295
FBgn0261014	1767	1530	1917	2377
FBgn0030350	1839	1529	1405	1903
FBgn0037060	1905	1529	1191	1542
FBgn0039537	2279	1528	2075	2272
FBgn0051326	2115	1527	1493	2752
FBgn0024556	2275	1526	1861	1553
FBgn0038820	2155	1525	970	2114
FBgn0016685	1621	1523	1405	1273
FBgn0040805	1579	1523	525	679
FBgn0032482	1617	1522	1861	2201
FBgn0034432	1829	1522	1802	2634
FBgn0028699	2116	1521	314	557
FBgn0039311	1811	1516	514	1008
FBgn0021825	1930	1515	617	884
FBgn0031359	1886	1515	1657	2266
FBgn0030432	1754	1514	1066	1644
FBgn0086679	1872	1512	1085	1974
FBgn0039674	2026	1511	1040	1618
FBgn0037315	2125	1510	1197	1715
FBgn0026777	1617	1506	1288	1251
FBgn0026170	1795	1505	1465	2122
FBgn0035046	1970	1500	1825	1401
FBgn0025582	1954	1499	1827	2667
FBgn0016917	1463	1497	2078	2740
FBgn0003204	1926	1496	1669	2105
FBgn0027779	1785	1496	1329	2417
FBgn0000412	1853	1494	991	1179
FBgn0037890	1653	1494	1429	2227
FBgn0035162	2089	1491	1510	2774
FBgn0035601	1657	1491	1978	2762
FBgn0029810	1918	1488	894	1149
FBgn0032140	1822	1487	1004	1792
FBgn0050122	1633	1484	1217	1753
FBgn0020513	1907	1483	2374	3346
FBgn0030792	2172	1480	975	1953
FBgn0259139	1759	1480	1150	1389
FBgn0014019	2069	1476	1449	2464
FBgn0051313	1601	1476	4083	2122
FBgn0003890	2167	1475	2191	2187
FBgn0010435	1879	1474	2397	2572
FBgn0032198	1506	1470	1645	2019
FBgn0040064	2030	1468	1873	2272
FBgn0037536	1800	1466	1370	2847
FBgn0035348	2005	1464	2557	2688
FBgn0038388	1616	1464	933	1368
FBgn0013750	1351	1462	1155	1576
FBgn0038858	1821	1462	1529	1190
FBgn0261673	2109	1461	572	499
FBgn0038679	2146	1458	973	1817
FBgn0014133	1921	1457	2458	3427
FBgn0031099	2751	1457	2454	2548
FBgn0032407	2137	1454	1178	1488
FBgn0001308	1969	1451	1222	1858
FBgn0003162	1618	1451	1969	2226
FBgn0250788	2272	1448	1753	3702
FBgn0037835	1957	1445	1719	3736
FBgn0003607	1511	1442	653	845
FBgn0028982	1876	1441	1477	1569
FBgn0029801	1854	1439	2620	3670
FBgn0051974	1615	1438	304	445
FBgn0036975	1926	1436	1578	2700
FBgn0050296	1765	1435	1773	3110
FBgn0028582	1350	1432	3177	3434
FBgn0035181	2500	1432	643	1191
FBgn0043456	1517	1432	1871	2014
FBgn0038194	1931	1431	1593	2296
FBgn0260442	2190	1431	2071	3701
FBgn0036257	1770	1430	1293	1722
FBgn0038195	1522	1429	1115	1190
FBgn0026370	1514	1425	2015	2316
FBgn0034691	1858	1425	1170	1688
FBgn0037360	1994	1425	1078	1672
FBgn0086254	1653	1424	1102	1591
FBgn0011754	1705	1423	1471	2029
FBgn0034418	1842	1423	1797	2069
FBgn0033915	1576	1422	1481	1952
FBgn0085436	1602	1422	3810	3643
FBgn0026749	1705	1420	736	920
FBgn0023172	1730	1419	1761	2267
FBgn0025839	2305	1417	4217	1253
FBgn0010638	1570	1414	1513	2134
FBgn0000250	1789	1413	1622	2276
FBgn0003250	1986	1412	1478	3373
FBgn0019982	2519	1412	1113	1601
FBgn0036505	1560	1410	1291	1644
FBgn0037245	1639	1408	2032	4131
FBgn0036666	1792	1406	1284	1444
FBgn0031037	1830	1403	1524	2141
FBgn0015754	1450	1402	1974	2356
FBgn0032783	2327	1401	2200	2813
FBgn0259178	1800	1401	1052	1497
FBgn0000414	1672	1400	1657	2232
FBgn0030960	1464	1399	1301	1539
FBgn0001114	1885	1396	2037	2971
FBgn0032021	1601	1396	1659	2001
FBgn0036980	1639	1392	1357	1831
FBgn0043842	1283	1392	875	978
FBgn0004873	1515	1390	1239	1881
FBgn0020762	1566	1390	1798	2254
FBgn0013988	2186	1389	4074	2421
FBgn0020249	1957	1389	1287	1744
FBgn0026479	1665	1388	1223	1472
FBgn0013718	1371	1386	1346	1811
FBgn0010350	1416	1385	1960	2819
FBgn0038682	2123	1385	700	1260
FBgn0011289	1750	1384	1032	1699
FBgn0011642	1372	1384	1538	1557
FBgn0040284	1593	1384	1652	1826
FBgn0036974	1565	1381	1640	1979
FBgn0063498	1442	1381	185	350
FBgn0038172	1711	1380	528	761
FBgn0030292	2253	1378	2308	1299
FBgn0035204	1691	1377	932	924
FBgn0033391	1723	1376	1378	2135
FBgn0016081	1871	1375	2458	2196
FBgn0039112	2014	1375	2034	1497
FBgn0033226	2251	1373	1114	1704
FBgn0263029	1747	1371	331	678
FBgn0037537	1866	1370	1308	2205
FBgn0038220	1527	1370	1590	1961
FBgn0035975	1870	1369	1040	1628
FBgn0031021	2486	1368	1111	1659
FBgn0036740	1780	1365	829	825
FBgn0035500	1672	1364	2028	3180
FBgn0031299	1706	1362	1319	1901
FBgn0022709	1700	1360	891	1190
FBgn0035121	1912	1360	1361	2277
FBgn0030011	1846	1358	517	838
FBgn0039026	1514	1358	1694	3237
FBgn0032509	1654	1355	1313	1740
FBgn0035484	2005	1354	1547	2262
FBgn0034229	1827	1353	1208	2407
FBgn0029688	1678	1352	1879	3153
FBgn0261922	2080	1352	1361	2382
FBgn0027579	1697	1350	1637	2189
FBgn0039600	1752	1350	1239	1500
FBgn0030519	2187	1349	1618	1821
FBgn0010488	1760	1348	1568	3273
FBgn0030263	1793	1348	870	798
FBgn0031914	1372	1348	1400	1963
FBgn0000592	1601	1347	1127	1892
FBgn0030286	1866	1347	1185	2096
FBgn0037347	1481	1347	803	1226
FBgn0037074	1697	1346	1340	1687
FBgn0017550	1748	1341	1105	1182
FBgn0033783	1583	1340	517	803
FBgn0003392	1594	1339	1633	2695
FBgn0016701	1611	1336	1052	1199
FBgn0011768	1956	1335	1694	2292
FBgn0025394	1641	1335	1312	1699
FBgn0027066	1310	1335	1452	1569
FBgn0086708	1777	1334	2228	2367
FBgn0051301	1794	1333	975	1121
FBgn0036058	1461	1329	905	1230
FBgn0032010	2067	1328	2364	2705
FBgn0050404	1418	1326	1161	1346
FBgn0024814	1783	1325	741	1540
FBgn0086377	1489	1325	892	1302
FBgn0039324	1335	1322	1276	1980
FBgn0030883	1833	1320	1165	1363
FBgn0005411	1752	1319	844	1337
FBgn0025571	2035	1317	1231	1788
FBgn0025803	1966	1316	1072	1437
FBgn0033624	1799	1315	859	1492
FBgn0035793	1773	1315	1737	2351
FBgn0037747	1335	1315	847	1232
FBgn0027607	1519	1310	1093	1619
FBgn0034390	1990	1310	1749	3091
FBgn0034693	2210	1307	2177	2662
FBgn0031417	2111	1305	1542	3044
FBgn0035060	1786	1305	1460	1665
FBgn0020306	1928	1304	1856	2494
FBgn0032901	1404	1304	1300	1826
FBgn0052311	1796	1304	2130	2880
FBgn0027561	2065	1301	1165	1575
FBgn0051118	1621	1301	601	966
FBgn0053144	1796	1300	1578	2144
FBgn0027335	1425	1299	1509	2225
FBgn0033062	1771	1299	1646	2080
FBgn0024841	1941	1298	872	1031
FBgn0030160	1988	1295	2137	2897
FBgn0032202	1324	1295	483	876
FBgn0038055	1821	1295	644	797
FBgn0011288	1243	1293	1335	1547
FBgn0038244	1746	1291	1210	2049
FBgn0261573	1466	1291	1175	1404
FBgn0026761	1911	1290	1003	857
FBgn0039132	1279	1289	1234	1517
FBgn0042119	1409	1289	1633	2430
FBgn0000084	2324	1287	562	1005
FBgn0010387	1720	1287	1655	1607
FBgn0011205	1611	1287	1388	2078
FBgn0032886	1390	1287	680	1239
FBgn0004397	1834	1286	1398	2088
FBgn0024196	1560	1284	617	761
FBgn0034051	1332	1283	1341	1698
FBgn0037744	1626	1282	1245	1140
FBgn0086768	1865	1282	921	1370
FBgn0000721	1654	1281	1418	2590
FBgn0030151	1673	1281	1211	2019
FBgn0032940	1524	1280	1446	1805
FBgn0033191	1743	1280	781	918
FBgn0035989	1434	1280	1390	1228
FBgn0025641	1706	1278	1015	1472
FBgn0034470	1651	1278	1433	2907
FBgn0038330	1647	1277	744	1019
FBgn0037723	1754	1275	1236	2100
FBgn0001142	1382	1274	1373	1782
FBgn0261797	1752	1273	1083	1587
FBgn0003600	1497	1272	1064	2184
FBgn0040660	2525	1271	1566	1636
FBgn0037166	1823	1270	876	1737
FBgn0033463	1237	1269	2037	2131
FBgn0036111	1229	1269	1883	2768
FBgn0005649	1620	1267	2438	2803
FBgn0013676	1173	1267	3101	5821
FBgn0040777	1493	1267	1554	1822
FBgn0028687	1808	1266	949	988
FBgn0033782	1892	1266	1492	2468
FBgn0034504	2000	1266	1526	2151
FBgn0031213	1559	1265	1671	1802
FBgn0004419	1381	1264	908	945
FBgn0003656	1582	1263	1704	2797
FBgn0085446	1647	1262	4061	4176
FBgn0259173	1619	1259	942	1707
FBgn0261802	1407	1257	839	1376
FBgn0010039	1432	1256	237	114
FBgn0043364	1486	1256	1368	2435
FBgn0033031	1424	1254	615	957
FBgn0032286	2081	1253	1486	2509
FBgn0035917	1580	1253	3708	3816
FBgn0051523	1473	1253	2356	2404
FBgn0037063	1579	1251	1007	1534
FBgn0028484	1913	1249	1185	1832
FBgn0038603	1935	1249	1328	2443
FBgn0023212	1711	1247	1412	2235
FBgn0051030	1764	1246	979	2136
FBgn0036305	1679	1245	868	1309
FBgn0038038	1931	1245	1037	1678
FBgn0030521	1838	1244	1797	1969
FBgn0032210	1232	1244	1120	1217
FBgn0013753	1708	1240	316	566
FBgn0000565	1894	1239	968	1237
FBgn0035489	1751	1239	1009	1564
FBgn0030556	1704	1237	1080	1333
FBgn0034230	1463	1237	835	1695
FBgn0041789	1719	1237	1646	1789
FBgn0024973	1963	1235	1633	1172
FBgn0001090	1828	1233	2185	2778
FBgn0053328	1120	1233	3866	4377
FBgn0024289	1800	1231	1564	2408
FBgn0003514	1552	1229	1421	1934
FBgn0032679	1643	1229	1431	1216
FBgn0037788	1528	1229	519	652
FBgn0037120	1331	1228	880	1402
FBgn0032388	1493	1227	729	1159
FBgn0262737	1338	1227	3615	4396
FBgn0028429	1385	1225	898	1017
FBgn0029941	1768	1225	1504	2154
FBgn0031360	2104	1220	1271	2511
FBgn0031459	2342	1220	1311	1488
FBgn0086902	1346	1219	2796	2392
FBgn0041004	1156	1218	1135	1496
FBgn0015567	1414	1217	1293	1719
FBgn0035851	1562	1216	898	1362
FBgn0086909	1371	1216	959	1141
FBgn0034537	1636	1215	361	572
FBgn0040931	1564	1214	1033	945
FBgn0053523	1623	1213	1255	1917
FBgn0039908	1319	1211	1549	1853
FBgn0046114	1791	1210	1008	1654
FBgn0041180	1811	1209	1148	2046
FBgn0034218	1487	1208	237	382
FBgn0033762	1423	1206	669	876
FBgn0039507	1610	1206	856	1683
FBgn0003721	1521	1205	11050	2671
FBgn0027572	1526	1205	1054	1699
FBgn0040954	1482	1202	1476	747
FBgn0002031	1521	1201	1830	1640
FBgn0002780	1194	1198	1191	1268
FBgn0033465	1446	1197	1468	1800
FBgn0260799	1153	1196	885	1510
FBgn0032472	1301	1195	1375	2308
FBgn0035091	1621	1195	1882	2086
FBgn0024290	1572	1193	1649	3224
FBgn0026250	1361	1192	1713	3549
FBgn0034419	1503	1192	1530	1616
FBgn0041707	2107	1192	697	1044
FBgn0086134	1295	1192	1291	1074
FBgn0032246	1584	1190	868	1263
FBgn0027866	1365	1189	1871	1263
FBgn0086676	1406	1189	1460	1919
FBgn0014189	1410	1188	924	1222
FBgn0259483	1627	1187	797	1153
FBgn0003149	1436	1186	2813	3230
FBgn0027945	1399	1184	1691	1975
FBgn0034789	1551	1183	1198	1968
FBgn0015622	1422	1182	2503	2468
FBgn0039430	1410	1182	900	1273
FBgn0016641	1306	1181	893	1430
FBgn0033249	1903	1181	790	1381
FBgn0261243	1629	1181	1412	1317
FBgn0025626	1523	1180	1093	1233
FBgn0035266	1583	1180	1321	1995
FBgn0040319	1506	1178	629	974
FBgn0025620	1547	1177	1109	2264
FBgn0025806	1255	1176	1216	1520
FBgn0036623	1382	1176	1568	1491
FBgn0004687	1404	1175	1227	1934
FBgn0034381	1384	1175	876	1048
FBgn0035103	1537	1175	1621	1899
FBgn0261872	1790	1175	1189	1681
FBgn0002441	1575	1174	1090	1245
FBgn0085437	1594	1174	1188	1657
FBgn0262636	1575	1173	1246	1903
FBgn0037592	1281	1172	863	1225
FBgn0030731	2096	1170	1297	2217
FBgn0040383	1690	1170	460	849
FBgn0034290	1609	1169	1304	2820
FBgn0051057	1387	1166	1171	1602
FBgn0002914	1486	1165	639	1277
FBgn0039801	1751	1165	1482	2859
FBgn0085388	1453	1165	1623	2307
FBgn0036560	1512	1163	512	885
FBgn0262728	1435	1163	1829	1552
FBgn0035967	1303	1162	1203	1499
FBgn0050015	1329	1162	1342	1959
FBgn0011764	1259	1161	962	1402
FBgn0033543	1728	1160	1073	1708
FBgn0025866	1521	1158	501	945
FBgn0032640	1425	1158	1158	925
FBgn0038246	1146	1157	697	969
FBgn0033961	1759	1155	1778	1061
FBgn0260008	1073	1155	903	875
FBgn0016122	1394	1154	1483	1863
FBgn0022720	1582	1150	618	1104
FBgn0039402	1542	1150	565	534
FBgn0026562	2086	1149	1933	1852
FBgn0029823	2039	1147	1532	2019
FBgn0038143	1306	1146	1757	2046
FBgn0040734	997	1143	869	1340
FBgn0000454	1626	1142	1691	2203
FBgn0051555	1251	1142	2367	2467
FBgn0003520	1307	1141	1621	2605
FBgn0032404	1705	1141	839	1727
FBgn0033460	1363	1141	1286	1481
FBgn0035771	1627	1140	1346	1791
FBgn0036918	1203	1140	750	730
FBgn0039338	1439	1139	587	1325
FBgn0259244	1503	1139	414	393
FBgn0025640	1674	1138	1259	1567
FBgn0026262	1307	1138	1650	1825
FBgn0028424	1457	1138	1043	879
FBgn0035521	1329	1138	391	727
FBgn0261262	1161	1138	3569	3940
FBgn0033886	1812	1134	2197	1327
FBgn0010328	1375	1132	1192	1268
FBgn0026252	1419	1132	1493	2238
FBgn0259166	1524	1132	672	1291
FBgn0032881	1319	1130	746	847
FBgn0034282	1154	1130	980	1440
FBgn0039560	1679	1129	1926	1477
FBgn0040286	1367	1129	1066	1143
FBgn0085797	1278	1129	7375	102
FBgn0259111	1582	1129	1320	2555
FBgn0029896	1254	1127	1344	1813
FBgn0086690	1537	1126	2366	2405
FBgn0027491	1360	1125	947	1775
FBgn0036318	1251	1125	786	1148
FBgn0261394	1450	1125	2531	1135
FBgn0027087	1664	1123	1114	1240
FBgn0036337	1289	1122	1533	2561
FBgn0038681	1376	1121	565	861
FBgn0033906	1375	1119	1322	1445
FBgn0038147	1200	1119	2053	2572
FBgn0261794	1399	1118	1708	1749
FBgn0037541	1538	1115	838	1447
FBgn0038321	1575	1115	1370	2006
FBgn0046214	1395	1114	789	1419
FBgn0051676	1480	1113	670	805
FBgn0020655	1633	1112	888	1286
FBgn0010611	1565	1109	1015	1941
FBgn0015808	1350	1109	950	1246
FBgn0028552	1328	1108	335	586
FBgn0039743	1261	1108	559	553
FBgn0259238	1504	1108	787	1012
FBgn0003996	1555	1107	582	868
FBgn0030863	1287	1107	1058	1296
FBgn0020521	1430	1106	1671	2155
FBgn0031461	1563	1106	1042	2125
FBgn0263106	1397	1106	959	1745
FBgn0010215	1071	1104	955	935
FBgn0013949	1604	1104	1054	1435
FBgn0044452	1505	1104	1133	1595
FBgn0001218	1369	1102	3083	3416
FBgn0024986	1514	1101	679	1108
FBgn0033631	1428	1101	803	841
FBgn0036997	1622	1101	755	1558
FBgn0025592	1251	1100	745	1420
FBgn0032586	1231	1100	1188	1585
FBgn0035195	1314	1100	1666	1643
FBgn0039790	1481	1100	892	1182
FBgn0035526	1293	1099	934	1211
FBgn0038809	1292	1099	1485	1595
FBgn0262714	1309	1099	897	1191
FBgn0024889	1287	1097	937	1692
FBgn0025382	2234	1097	637	897
FBgn0028916	1362	1096	473	635
FBgn0036365	1480	1096	1419	1976
FBgn0026439	1176	1094	1076	1889
FBgn0260858	1317	1094	651	815
FBgn0022708	1637	1093	791	1625
FBgn0004638	935	1092	1412	1630
FBgn0020626	1465	1092	1141	1698
FBgn0030260	1396	1092	118	157
FBgn0261403	1120	1092	1156	1384
FBgn0030208	1359	1091	631	825
FBgn0000244	1409	1090	1365	1835
FBgn0033339	1636	1090	1149	1375
FBgn0024811	996	1089	862	989
FBgn0028969	1372	1089	811	1294
FBgn0001108	1250	1088	969	1214
FBgn0024509	1584	1087	730	944
FBgn0260798	919	1086	786	919
FBgn0033358	1639	1085	264	530
FBgn0014029	1487	1084	482	646
FBgn0020278	1515	1084	735	1237
FBgn0051690	1597	1084	306	513
FBgn0025725	1530	1083	940	1250
FBgn0039927	1029	1083	1476	1622
FBgn0030366	1054	1082	1925	2421
FBgn0038515	1225	1082	1257	1096
FBgn0050423	1258	1082	1003	1048
FBgn0053527	1594	1081	80	78
FBgn0028836	1421	1080	758	1082
FBgn0023023	1224	1078	1059	1490
FBgn0026088	1495	1078	585	981
FBgn0011661	1486	1076	2770	5630
FBgn0025720	1356	1076	1084	1324
FBgn0032721	1166	1075	1064	1324
FBgn0035538	1232	1072	2418	2516
FBgn0013749	1137	1071	770	778
FBgn0032919	1488	1071	1294	1445
FBgn0033101	1439	1070	1181	1918
FBgn0058196	1021	1068	873	1163
FBgn0260964	1556	1068	1018	2143
FBgn0025621	1528	1067	854	1683
FBgn0261808	1322	1067	1498	2118
FBgn0031589	1118	1066	1073	1211
FBgn0052407	1175	1066	797	1030
FBgn0039816	1426	1064	527	901
FBgn0035290	1391	1063	1203	1683
FBgn0015791	1261	1061	946	1292
FBgn0019886	1367	1061	1194	1586
FBgn0032820	1592	1061	1081	2077
FBgn0039102	1473	1061	1289	1627
FBgn0041630	1585	1061	1677	1722
FBgn0029994	1417	1059	1119	2014
FBgn0040899	1350	1059	780	747
FBgn0029958	1539	1058	1268	1081
FBgn0037199	1321	1058	988	1222
FBgn0042693	1359	1057	1059	1708
FBgn0016697	1064	1056	2550	750
FBgn0023175	1353	1055	2314	991
FBgn0025814	2079	1052	1488	1958
FBgn0031836	1257	1052	856	1776
FBgn0033593	1518	1052	1374	2104
FBgn0001123	1116	1050	681	948
FBgn0025381	1666	1050	598	1234
FBgn0031304	1622	1050	1107	1948
FBgn0029131	1464	1048	737	1169
FBgn0034885	1510	1048	1904	2367
FBgn0035321	1346	1048	898	1017
FBgn0259163	1494	1048	1215	1682
FBgn0032798	1511	1047	813	1624
FBgn0050421	1320	1047	654	1071
FBgn0261477	1218	1047	1531	1587
FBgn0015239	1266	1046	1351	1207
FBgn0036760	1379	1046	865	1213
FBgn0051211	1636	1046	1883	1893
FBgn0262743	1073	1044	1941	1591
FBgn0035083	1382	1042	979	1118
FBgn0039580	1592	1041	628	1023
FBgn0039890	1022	1041	1014	1614
FBgn0011584	1180	1040	921	1195
FBgn0039269	1253	1038	299	624
FBgn0000258	1023	1036	1073	1307
FBgn0035533	1075	1034	1252	1507
FBgn0022985	1080	1033	1299	1454
FBgn0032382	1293	1033	1120	1666
FBgn0040395	1107	1033	891	1325
FBgn0052441	1257	1033	1139	1737
FBgn0031493	1300	1032	769	715
FBgn0050035	1397	1031	1563	2106
FBgn0262116	975	1031	339	514
FBgn0029134	1417	1029	1136	808
FBgn0032704	1174	1029	853	857
FBgn0085408	1449	1029	1337	2162
FBgn0000053	1544	1027	885	1233
FBgn0010591	1445	1027	878	1170
FBgn0028500	1438	1027	848	1390
FBgn0035251	1580	1027	549	833
FBgn0024362	1188	1026	1285	1420
FBgn0033529	1248	1025	470	949
FBgn0261283	1491	1025	907	1485
FBgn0034989	1347	1024	1015	1206
FBgn0002069	1234	1020	1113	1509
FBgn0034200	1302	1020	1173	1862
FBgn0034706	1454	1020	942	1249
FBgn0033015	1135	1015	782	1077
FBgn0086443	1467	1015	780	1128
FBgn0022343	1389	1014	765	1095
FBgn0037329	1674	1012	1586	1015
FBgn0037902	1495	1012	702	1218
FBgn0035059	1443	1011	709	961
FBgn0035237	1519	1011	1218	2783
FBgn0036882	1450	1011	1216	1706
FBgn0027616	1558	1009	1916	2282
FBgn0011586	1170	1008	956	1055
FBgn0010877	1058	1006	743	997
FBgn0033352	1220	1006	1205	1142
FBgn0027611	1456	1005	1411	1561
FBgn0033793	1413	1005	719	1432
FBgn0035540	1437	1005	664	664
FBgn0061515	1089	1005	1003	1168
FBgn0028993	1061	1003	640	762
FBgn0031814	1348	1003	666	1347
FBgn0051781	1387	1003	2182	1351
FBgn0263199	1388	1003	1027	1538
FBgn0025790	1462	1002	735	1314
FBgn0086358	1413	1002	1006	2002
FBgn0033879	1792	1001	1326	2142
FBgn0039636	1588	1000	618	1003
FBgn0263197	1069	999	1115	1100
FBgn0038853	1071	998	1086	1474
FBgn0051064	1249	998	631	880
FBgn0026418	1270	997	1578	2008
FBgn0030701	1366	997	927	1419
FBgn0039924	1096	997	823	862
FBgn0003205	973	996	606	833
FBgn0031220	1310	996	1344	1870
FBgn0035879	1130	996	661	928
FBgn0031395	1228	993	590	772
FBgn0039907	1167	993	886	1297
FBgn0024943	1422	992	1117	2808
FBgn0025595	1214	992	1281	1610
FBgn0029095	1465	992	1276	1138
FBgn0034598	1144	992	1176	1420
FBgn0034181	1236	991	1030	1474
FBgn0016983	1334	990	540	809
FBgn0019968	1322	990	1336	1576
FBgn0034644	1412	990	1599	2427
FBgn0035588	1242	990	1013	993
FBgn0026316	1318	989	493	763
FBgn0027786	1161	989	937	1367
FBgn0039808	1224	989	1123	1632
FBgn0053113	1323	989	1535	2709
FBgn0011638	1209	988	535	808
FBgn0030669	1303	987	801	1124
FBgn0262081	1135	987	1289	1850
FBgn0008635	1506	985	774	1372
FBgn0039312	1065	985	86	132
FBgn0041194	1344	985	1539	1932
FBgn0034387	1209	982	702	1087
FBgn0020545	1565	981	977	1489
FBgn0262732	1062	981	1030	1217
FBgn0013305	1108	979	1142	1290
FBgn0260855	1071	979	1404	1672
FBgn0027084	1585	977	729	1695
FBgn0031149	1376	977	772	1498
FBgn0034716	1252	977	505	661
FBgn0030412	1261	976	1611	2196
FBgn0003275	1277	975	578	489
FBgn0011763	877	975	771	988
FBgn0029854	1409	975	737	1052
FBgn0036820	1029	975	587	871
FBgn0038815	962	974	377	561
FBgn0025608	1171	973	861	1445
FBgn0039889	930	973	928	897
FBgn0262110	1125	973	1061	1883
FBgn0030974	1491	972	720	1013
FBgn0053555	1036	972	1392	1704
FBgn0027843	1181	971	902	1188
FBgn0010415	1119	970	2000	2068
FBgn0033005	921	970	1374	1320
FBgn0033688	1399	970	1102	1410
FBgn0036448	1174	970	890	1339
FBgn0032429	1271	967	714	958
FBgn0037024	1452	967	1128	945
FBgn0043806	1379	967	339	562
FBgn0261458	1406	967	726	1429
FBgn0086442	1317	965	1173	1165
FBgn0038088	1073	963	440	431
FBgn0032782	1356	959	553	957
FBgn0037702	1136	958	1090	1375
FBgn0003557	1142	957	1049	1207
FBgn0035906	1151	957	894	1070
FBgn0039223	1118	957	916	1048
FBgn0259923	1000	957	793	1193
FBgn0259985	1071	957	990	1769
FBgn0031885	921	955	1399	1518
FBgn0039689	1225	955	1114	710
FBgn0031977	1168	954	450	510
FBgn0004133	1583	953	678	1008
FBgn0031245	1222	953	722	1158
FBgn0028663	1046	952	1000	1232
FBgn0038427	1410	952	843	1239
FBgn0036993	1209	951	981	1354
FBgn0037659	1124	951	758	1102
FBgn0029950	1126	950	345	620
FBgn0034412	1377	950	1588	2196
FBgn0036813	1356	950	528	940
FBgn0039536	1677	950	1176	1559
FBgn0087035	1349	950	711	1256
FBgn0027885	1111	949	1719	2432
FBgn0033341	1742	949	379	731
FBgn0036279	1333	949	853	1541
FBgn0002284	1311	948	1679	975
FBgn0041191	1052	948	798	1328
FBgn0262603	1175	948	870	1214
FBgn0031689	1151	946	764	1053
FBgn0003209	1330	945	1128	1634
FBgn0035229	1305	945	944	1479
FBgn0039187	1174	945	875	1201
FBgn0003612	1221	944	977	1206
FBgn0262117	962	943	1124	1201
FBgn0000256	1229	942	1834	1303
FBgn0013764	1624	942	673	1064
FBgn0019890	1132	942	781	1262
FBgn0020309	1004	942	1840	2230
FBgn0027506	1174	941	1159	1455
FBgn0035334	1758	941	847	797
FBgn0039114	1483	941	1322	1832
FBgn0000052	1247	940	948	1590
FBgn0085484	1226	940	632	780
FBgn0004362	1074	939	984	1042
FBgn0016038	1192	939	574	1062
FBgn0052250	1396	939	713	845
FBgn0034543	1158	938	1141	817
FBgn0085364	883	938	2561	3006
FBgn0050158	1118	937	743	856
FBgn0035374	1157	936	889	725
FBgn0035593	1212	936	509	648
FBgn0015772	1094	935	1235	1698
FBgn0033638	1220	935	1057	1671
FBgn0014411	1108	934	961	1261
FBgn0000473	1293	933	483	918
FBgn0032949	853	933	1452	1418
FBgn0033608	1195	932	1106	723
FBgn0024248	1053	931	938	1249
FBgn0030584	1278	931	651	826
FBgn0037754	954	931	1013	1597
FBgn0002787	1477	930	1269	927
FBgn0026192	888	930	1246	2040
FBgn0028968	1087	930	833	1011
FBgn0032646	1369	930	1362	1173
FBgn0033812	1294	930	736	908
FBgn0038617	1222	930	857	1318
FBgn0039461	1471	929	798	1099
FBgn0052112	1095	929	1099	1096
FBgn0029893	1198	928	869	1542
FBgn0031842	1310	928	1374	1615
FBgn0033382	1430	928	905	1137
FBgn0024996	1130	926	452	734
FBgn0035244	1383	926	1495	1051
FBgn0011708	1093	925	745	1137
FBgn0015513	1274	925	946	1299
FBgn0029133	926	924	760	823
FBgn0035024	1314	924	927	1338
FBgn0262887	1220	924	402	725
FBgn0260462	1377	923	1084	1392
FBgn0002174	1479	922	2509	1084
FBgn0024555	998	922	1205	1467
FBgn0024958	1278	922	763	1295
FBgn0037313	1447	921	1012	1044
FBgn0052446	1077	921	622	1206
FBgn0015024	878	920	3661	4610
FBgn0037720	1269	920	859	1592
FBgn0001297	1171	919	1854	2798
FBgn0250786	1353	919	1154	1450
FBgn0036433	1137	918	991	1576
FBgn0024352	993	917	896	893
FBgn0027111	1111	916	1495	1413
FBgn0032005	1070	915	780	1025
FBgn0037007	915	915	1131	1945
FBgn0033247	1305	914	862	1294
FBgn0033988	1218	914	684	1173
FBgn0051229	1245	914	778	640
FBgn0086384	1328	914	717	1355
FBgn0004919	1411	913	1095	1623
FBgn0025639	1196	912	1549	2019
FBgn0038016	1182	912	742	883
FBgn0052685	1160	912	836	1158
FBgn0033272	1086	911	523	985
FBgn0033342	1308	911	715	914
FBgn0040972	911	911	464	835
FBgn0032422	1430	910	1346	1502
FBgn0034215	1057	910	1021	1328
FBgn0259209	1205	910	18946	2127
FBgn0035827	1220	909	808	842
FBgn0038771	1265	909	1123	948
FBgn0034066	1155	908	1124	1183
FBgn0027359	1029	906	685	787
FBgn0031318	1120	905	1073	1112
FBgn0032729	1184	902	946	979
FBgn0037877	1168	902	780	1056
FBgn0039464	1130	902	643	1140
FBgn0031319	1268	900	1011	1108
FBgn0033065	1088	900	931	1240
FBgn0035101	1202	900	691	1296
FBgn0035639	1380	900	541	1126
FBgn0025186	1099	897	867	1364
FBgn0033452	1059	897	754	838
FBgn0035734	1286	897	1103	1661
FBgn0039741	1237	897	570	851
FBgn0053123	1049	897	1111	943
FBgn0016694	916	896	2823	3430
FBgn0027081	1316	896	564	974
FBgn0039341	1386	896	1983	1677
FBgn0053653	903	896	987	1496
FBgn0034243	1172	895	754	1168
FBgn0034750	1308	895	367	648
FBgn0052280	979	895	923	1222
FBgn0028690	1215	893	699	773
FBgn0038745	1097	893	1683	1372
FBgn0030364	1166	892	915	1651
FBgn0030738	1117	892	668	755
FBgn0035270	1169	891	803	1312
FBgn0040068	940	891	777	949
FBgn0032456	1188	890	1980	1982
FBgn0035400	1154	890	1596	1479
FBgn0027549	1050	889	798	747
FBgn0025463	1158	888	453	683
FBgn0035772	834	888	949	1155
FBgn0025519	1197	887	507	647
FBgn0035877	1034	886	662	980
FBgn0013746	973	885	510	625
FBgn0023516	1283	884	998	1235
FBgn0026593	1293	884	768	1847
FBgn0003449	1292	883	342	550
FBgn0004926	1269	883	1002	1209
FBgn0033367	1310	883	958	1801
FBgn0035807	1289	883	834	1506
FBgn0000054	1137	882	390	873
FBgn0010114	1113	882	1631	1452
FBgn0026179	1195	882	1460	2421
FBgn0044020	1136	882	510	425
FBgn0000212	1232	881	833	1151
FBgn0028692	1149	881	1388	1114
FBgn0031813	1254	881	781	1248
FBgn0033929	1309	881	1024	1273
FBgn0003321	962	880	1310	1409
FBgn0004618	1144	880	1081	2133
FBgn0030872	1287	880	736	1379
FBgn0003175	1390	879	1185	1938
FBgn0023094	1284	879	603	1049
FBgn0030838	1011	879	975	1362
FBgn0035498	979	879	847	983
FBgn0038181	1011	879	1445	2598
FBgn0010741	1070	878	742	776
FBgn0010747	1150	878	1001	950
FBgn0052264	902	878	1278	1942
FBgn0263097	791	878	1875	2155
FBgn0003891	954	877	1877	4127
FBgn0024832	1107	876	500	857
FBgn0037749	1138	876	310	482
FBgn0040752	1010	876	1201	1230
FBgn0027499	1090	875	912	1375
FBgn0032455	974	874	1125	1105
FBgn0038043	1427	874	620	789
FBgn0032467	1154	873	1081	1143
FBgn0035769	1002	873	758	1005
FBgn0051547	1147	873	907	1582
FBgn0259749	1170	873	751	1064
FBgn0028343	1264	872	1106	1165
FBgn0031801	1209	872	815	1537
FBgn0031942	1426	872	722	1023
FBgn0016123	1333	871	851	1590
FBgn0020766	1076	871	618	717
FBgn0022344	1081	871	525	675
FBgn0024833	1301	871	551	1056
FBgn0034975	1167	871	803	1272
FBgn0037653	1080	871	895	844
FBgn0037780	1159	870	537	721
FBgn0031023	1176	869	1059	1389
FBgn0050069	1148	868	1453	1870
FBgn0032167	1292	867	1198	1683
FBgn0015283	1312	866	710	663
FBgn0030791	772	866	861	1175
FBgn0050055	880	866	694	1003
FBgn0086357	1177	866	828	1445
FBgn0030672	1010	865	1671	2577
FBgn0039767	1090	864	598	1225
FBgn0002563	1481	863	8015	1559
FBgn0004117	1164	863	6055	3115
FBgn0027588	1201	863	1171	1395
FBgn0034585	1152	863	654	723
FBgn0041582	1033	863	999	1251
FBgn0021795	1386	862	983	1304
FBgn0039025	1177	862	822	1262
FBgn0260962	1022	862	685	678
FBgn0031985	1154	861	819	1054
FBgn0033918	1107	861	1096	1082
FBgn0261445	991	861	487	955
FBgn0031145	1078	860	823	1302
FBgn0036294	1129	860	187	418
FBgn0028526	999	858	1290	1619
FBgn0029608	937	858	482	1036
FBgn0039620	1166	858	1240	1508
FBgn0030485	1114	857	648	929
FBgn0032979	897	857	613	1015
FBgn0039594	945	857	1174	1833
FBgn0028670	1229	856	1151	1684
FBgn0034718	1190	855	1159	1555
FBgn0031047	1271	854	896	1191
FBgn0051908	1241	854	913	1277
FBgn0004598	1169	853	1201	1527
FBgn0011715	1217	853	405	530
FBgn0034997	1040	853	1157	1267
FBgn0026059	1113	852	1414	2199
FBgn0003507	1059	851	981	1912
FBgn0023388	925	850	1165	1183
FBgn0028717	1203	850	665	1125
FBgn0031637	1048	850	879	2726
FBgn0053080	1204	850	775	1199
FBgn0069969	923	850	764	872
FBgn0001222	945	849	798	953
FBgn0002431	949	849	1225	1411
FBgn0261570	1165	849	914	1516
FBgn0004856	987	848	524	746
FBgn0031752	931	848	850	1181
FBgn0034733	1105	848	975	1073
FBgn0036915	1295	848	557	915
FBgn0033484	911	846	1111	1112
FBgn0039681	1041	846	650	1024
FBgn0260010	1118	846	725	1031
FBgn0262562	1006	846	1301	1124
FBgn0005674	1164	844	751	1184
FBgn0034400	1111	844	1057	1139
FBgn0039543	1035	844	703	1504
FBgn0033377	1000	843	1889	828
FBgn0030349	1137	842	1213	1644
FBgn0034471	1207	842	989	1690
FBgn0038651	1042	842	950	1001
FBgn0039204	1137	842	502	702
FBgn0003882	1179	841	536	1093
FBgn0025724	1066	841	585	802
FBgn0041182	1160	840	1173	1461
FBgn0002772	1248	838	4894	3048
FBgn0017578	871	838	410	511
FBgn0034725	1071	838	683	1113
FBgn0036616	1231	837	556	851
FBgn0039863	1008	837	818	1272
FBgn0262955	1162	837	672	980
FBgn0034643	1171	836	690	1189
FBgn0039451	1320	836	576	1007
FBgn0064766	1049	836	550	928
FBgn0002774	981	835	970	1284
FBgn0036144	933	835	725	1115
FBgn0035318	1185	834	395	546
FBgn0025454	1110	833	917	1471
FBgn0038198	1083	833	1115	1408
FBgn0015299	824	831	232	288
FBgn0033817	1081	831	445	644
FBgn0250746	1120	831	1450	865
FBgn0011573	1236	830	1037	701
FBgn0027341	1038	830	896	1342
FBgn0010391	1579	829	855	1057
FBgn0082831	1089	829	770	1246
FBgn0015949	898	828	1113	1689
FBgn0030671	1124	828	633	933
FBgn0034854	1085	828	868	1266
FBgn0038465	931	828	1093	1050
FBgn0039140	931	828	900	1042
FBgn0031049	880	827	615	821
FBgn0000283	988	826	797	991
FBgn0005427	1108	826	903	1425
FBgn0028471	1103	825	579	828
FBgn0036668	1065	825	894	1207
FBgn0038872	952	825	793	1077
FBgn0051536	1084	825	703	1524
FBgn0053208	1033	825	2074	1591
FBgn0039350	982	824	454	862
FBgn0031538	1146	823	851	1330
FBgn0032242	1002	823	702	751
FBgn0004387	888	822	951	1142
FBgn0034708	961	822	559	871
FBgn0034946	1157	822	465	702
FBgn0262518	964	821	1114	1359
FBgn0017429	1082	820	922	773
FBgn0003079	1111	819	518	897
FBgn0029664	951	819	715	569
FBgn0031312	1329	819	547	904
FBgn0035026	1067	819	572	1000
FBgn0036316	892	819	706	1206
FBgn0042111	1057	819	444	688
FBgn0015037	1083	818	1018	1209
FBgn0024329	1275	818	1208	1031
FBgn0014031	1343	817	1761	1717
FBgn0034860	1127	817	947	1820
FBgn0036843	900	817	376	537
FBgn0053203	821	817	1057	1208
FBgn0026619	960	816	848	1120
FBgn0035674	1027	816	364	638
FBgn0038927	1154	815	641	684
FBgn0017572	925	814	899	1236
FBgn0004167	1035	813	1371	1816
FBgn0028360	893	813	1203	1504
FBgn0031857	1166	813	1292	1955
FBgn0032393	1350	813	1204	930
FBgn0260990	1003	813	935	1336
FBgn0013765	913	812	1377	1015
FBgn0031713	1430	812	1212	843
FBgn0036551	985	812	258	431
FBgn0036643	1162	812	342	557
FBgn0039561	1027	812	1258	1556
FBgn0033052	1046	811	900	1438
FBgn0037028	1302	811	707	1301
FBgn0052528	1097	811	946	1170
FBgn0260744	1039	811	755	1063
FBgn0004648	778	810	1575	1597
FBgn0039302	1107	810	1135	1316
FBgn0029715	1162	809	602	902
FBgn0031161	1002	808	1021	845
FBgn0032961	740	808	504	826
FBgn0036697	894	808	1051	1231
FBgn0261554	1169	808	1034	1165
FBgn0031384	982	807	863	975
FBgn0039994	788	807	1072	1241
FBgn0004050	1054	805	519	856
FBgn0024806	1011	805	999	1268
FBgn0028695	1216	804	590	798
FBgn0051534	1153	804	1175	1991
FBgn0083970	968	804	1059	2139
FBgn0033853	1191	803	819	1506
FBgn0051641	763	803	807	1214
FBgn0001491	854	802	395	490
FBgn0030311	1422	802	398	673
FBgn0026620	934	801	946	1592
FBgn0036684	993	801	742	1157
FBgn0261988	840	801	1232	1343
FBgn0020497	752	800	1171	1406
FBgn0004624	835	799	1308	1381
FBgn0029935	916	799	865	1407
FBgn0033225	1038	797	796	957
FBgn0036967	873	797	829	946
FBgn0041629	1288	797	481	658
FBgn0002354	876	795	382	393
FBgn0014006	996	795	982	1175
FBgn0015794	995	795	676	911
FBgn0032955	862	795	968	1513
FBgn0036558	1043	795	562	913
FBgn0039213	944	795	1275	1499
FBgn0036043	891	794	1364	1486
FBgn0033905	1090	793	659	885
FBgn0039902	925	793	798	841
FBgn0039904	855	793	924	1226
FBgn0044324	912	793	702	1077
FBgn0028953	833	792	1223	1737
FBgn0002044	1021	791	1062	1436
FBgn0038799	1219	791	174	397
FBgn0003965	929	790	676	1269
FBgn0014163	707	790	1293	2153
FBgn0031057	924	790	795	1529
FBgn0032810	952	790	610	1160
FBgn0050115	1257	790	867	1103
FBgn0086348	1088	790	3341	853
FBgn0263241	1019	790	591	832
FBgn0000662	1098	789	656	1387
FBgn0034950	946	789	559	947
FBgn0036488	1099	789	644	511
FBgn0037881	1199	789	356	669
FBgn0034509	814	788	833	1154
FBgn0034958	983	788	579	889
FBgn0031950	1003	787	695	838
FBgn0037539	1093	786	383	704
FBgn0052177	914	786	600	860
FBgn0031418	1238	785	834	1162
FBgn0050291	1036	785	523	588
FBgn0037717	970	784	510	1024
FBgn0024320	749	783	1159	955
FBgn0032001	1023	783	887	1012
FBgn0033897	1148	783	857	1074
FBgn0034135	838	783	669	877
FBgn0040283	969	783	625	643
FBgn0086691	943	782	1838	1424
FBgn0030572	1016	781	397	397
FBgn0035850	873	781	776	1018
FBgn0038349	1015	781	1430	1280
FBgn0034761	1108	780	1243	2899
FBgn0040344	844	780	475	1063
FBgn0002566	972	779	970	897
FBgn0032725	695	779	457	419
FBgn0043458	1103	779	737	713
FBgn0023531	929	778	1069	1330
FBgn0034145	839	778	1720	2135
FBgn0035488	939	778	592	838
FBgn0086736	994	778	424	590
FBgn0011656	908	777	1374	1688
FBgn0025628	1161	777	1092	970
FBgn0030668	1041	777	683	1206
FBgn0036911	953	777	475	563
FBgn0027568	1085	776	949	1031
FBgn0034744	1089	776	524	687
FBgn0032690	896	775	325	452
FBgn0011742	808	774	772	807
FBgn0025674	981	774	535	821
FBgn0027086	849	774	737	858
FBgn0005632	1044	773	1284	1828
FBgn0052082	1182	773	1017	1481
FBgn0052226	1012	773	475	779
FBgn0013307	1105	772	1004	1805
FBgn0023423	882	772	1236	1133
FBgn0038735	873	772	803	1030
FBgn0261397	948	772	2032	1385
FBgn0027090	987	771	694	859
FBgn0038398	1052	771	796	1301
FBgn0024238	685	769	1131	1400
FBgn0026089	928	769	691	536
FBgn0031298	1223	769	776	1252
FBgn0016078	899	768	317	598
FBgn0026369	966	768	438	811
FBgn0027532	1018	768	723	1288
FBgn0039733	1178	767	435	762
FBgn0031322	1023	766	801	952
FBgn0259979	773	766	697	696
FBgn0023508	1273	765	674	1030
FBgn0034479	900	765	985	1345
FBgn0022027	1117	764	829	714
FBgn0027280	981	764	931	1114
FBgn0040754	801	764	429	274
FBgn0028685	976	763	435	547
FBgn0039858	953	763	1365	4211
FBgn0082585	1041	763	768	1501
FBgn0010830	975	761	624	771
FBgn0032988	888	760	824	1029
FBgn0051207	854	760	828	1185
FBgn0031054	969	759	530	955
FBgn0010226	993	758	2410	1275
FBgn0023081	989	758	817	957
FBgn0032836	1047	758	1202	1736
FBgn0033079	940	758	838	1038
FBgn0033717	1016	758	1009	1092
FBgn0039208	982	757	1058	1490
FBgn0000115	901	756	537	585
FBgn0029932	788	756	587	1128
FBgn0035153	1023	756	472	749
FBgn0036015	1222	756	1031	1744
FBgn0037341	909	756	574	885
FBgn0002783	1175	755	554	954
FBgn0026721	1357	755	1007	1359
FBgn0029529	1031	754	542	569
FBgn0031061	1087	754	533	691
FBgn0031947	1036	754	494	624
FBgn0040273	1085	754	444	788
FBgn0052666	853	754	1152	1611
FBgn0024995	989	753	216	372
FBgn0029594	1050	753	510	755
FBgn0005666	739	751	3103	1345
FBgn0028400	768	751	1597	1306
FBgn0037098	930	751	962	1513
[truncated: 13,224 more rows]
