# Supplementary material for: TRAP-seq Profiling and RNAi-Based Genetic Screens Identify Conserved Glial Genes Required for Adult Drosophila Behavior
Source: Front Mol Neurosci. 2016 Dec 22;9:146. doi: 10.3389/fnmol.2016.00146 (PMC5177635; doi:10.3389/fnmol.2016.00146)
Supplement: Table S2 — Genes with enriched astrocyte expression detected by TRAP analysis. [file Table2.XLSX]

## Sheet: FlyCuffDiff_Enriched_1236_genes
Table S2. Genes with enriched astrocyte expression detected by TRAP analysis.
gene	locus	Total	TRAP	log2 fold_change	test_stat	p_value	q_value
128up	2R:7924810-7926356	22.9489	40.0502	0.803385	2.9614	0.0008	0.00511785
7B2	3R:1202475-1203701	74.5621	140.656	0.915657	3.22805	5e-05	0.000491062
A16	2L:13019574-13021307	38.1862	60.1307	0.655048	2.60958	0.0024	0.0127676
Aats-asn	2L:19129861-19131960	38.1626	54.7522	0.520759	2.03704	0.0096	0.0380849
Aats-phe	2R:9855851-9857407	32.1878	59.7584	0.892626	3.48801	5e-05	0.000491062
Aats-pro	3L:2648049-2651834	6.56255	12.4996	0.929551	1.9856	0.0106	0.0412399
Aats-thr	2L:12103733-12106894	26.4107	42.3446	0.681057	2.39794	0.00105	0.00645305
Aats-val	2R:9086355-9090217	11.1311	16.3153	0.551625	1.8181	0.0109	0.0420641
aay	3L:9404158-9419777	117.395	255.479	1.12183	2.91093	0.0001	0.00091844
abs	3R:58764-60763	4.86342	10.1933	1.06758	2.63264	0.0048	0.0222454
Act79B	3L:21978330-21980290	29.866	137.781	2.2058	8.57468	5e-05	0.000491062
Actr13E	X:15628312-15631109	31.4436	59.159	0.911829	1.8211	0.01045	0.0407788
Acyp2	3R:11618460-11619116	44.7782	90.4324	1.01404	4.44226	0.00205	0.011188
ade3	2L:7014860-7023940	24.7163	43.4522	0.813969	2.77809	0.0004	0.00285512
Adf1	2R:2549773-2555592	34.7992	56.0534	0.68775	2.37763	0.0012	0.00721353
Adk1	3L:12193495-12197182	78.6869	129.001	0.713188	2.51813	0.0007	0.00457828
alc	2R:5019991-5025455	143.331	325.883	1.18501	3.71739	5e-05	0.000491062
Alg-2	3RHet:1894568-1899122	16.3075	32.1206	0.977967	2.78073	0.0006	0.00401699
alien	2L:8994462-8997375	29.0418	50.8721	0.80874	2.70128	0.00035	0.00257738
ALiX	3R:23522186-23525967	59.4388	89.9253	0.597323	2.29368	0.0038	0.0185
alphaTub84B	3R:2912259-2914582	1104.29	1690.5	0.614337	2.18289	0.00695	0.0294952
alphaTub84D	3R:3356477-3358454	132.43	258.359	0.964141	3.82129	5e-05	0.000491062
alrm	3R:21173089-21298778	68.0516	1140.16	4.06647	14.9952	5e-05	0.000491062
Amph	2R:8481087-8499578	51.2855	101.573	0.985897	3.76882	5e-05	0.000491062
angel	2R:19578313-19585198	17.5873	29.4858	0.745482	1.90371	0.0089	0.0358731
AnnIX	3R:16890950-16899039	108.189	220.022	1.02409	3.71913	5e-05	0.000491062
AnnX	X:20064247-20067552	43.4092	116.412	1.42316	3.97593	5e-05	0.000491062
AP-2sigma	3R:17094930-17095799	112.504	323.575	1.52413	7.32685	5e-05	0.000491062
AP-50	3R:18288152-18290325	20.0426	31.8721	0.66922	2.2252	0.002	0.0109679
APC4	X:8976667-8979900	4.3544	7.8914	0.857806	2.0167	0.0089	0.0358731
Aplip1	3L:1196320-1199339	25.7534	52.5791	1.02973	3.61601	5e-05	0.000491062
Arc2	2R:10249448-10250330	7.15416	27.1884	1.92613	4.2274	0.00025	0.00194862
Arc-p20	2L:6125137-6127762	76.0141	169.686	1.15853	5.11651	5e-05	0.000491062
Arf102F	4:1144799-1145807	78.9819	155.372	0.97613	4.50247	5e-05	0.000491062
Arf72A	3L:15976220-15980911	61.2643	110.569	0.851823	3.47185	0.0001	0.00091844
Arf84F	3R:4166821-4169219	19.0526	44.9594	1.23863	2.88809	0.00185	0.0102696
arm	X:1785433-1794673	149.107	256.9	0.784857	2.73708	0.0003	0.00226625
Arp11	X:19538560-19540079	27.0209	49.4743	0.872602	3.31326	0.00035	0.00257738
Arp87C	3R:8515594-8520564	63.7995	108.63	0.767808	2.36012	0.0005	0.00342852
Arpc3A	3R:11660369-11661434	20.5004	38.0327	0.891587	2.28023	0.00325	0.016259
asf1	3L:19611964-19613498	7.81257	17.9545	1.20048	3.28938	0.0004	0.00285512
asrij	2R:18773920-18776374	15.4934	27.4589	0.825625	2.38037	0.0077	0.0319599
Atac2	2L:18609571-18612242	3.04165	6.28077	1.04609	2.23634	0.01065	0.0413634
ATPsyn-Cf6	3R:19180976-19181784	1178.01	2154.93	0.871289	3.0279	5e-05	0.000491062
ATPsyn-d	3R:14920708-14921790	885.176	1573.08	0.829556	2.91545	0.0002	0.00161299
ATPsyn-gamma	3R:25573425-25574858	544.88	858.232	0.65543	2.26296	0.0014	0.00817719
Aut1	3L:18741807-18743583	49.3683	77.6318	0.653063	2.7003	0.00215	0.011608
ave	2R:10637670-10640774	18.657	56.4033	1.59607	2.05286	0.01235	0.0466859
baf	2L:8026913-8039788	75.8384	219.962	1.53625	6.21372	5e-05	0.000491062
Bap	X:19625035-19628620	28.1433	68.7781	1.28916	4.90683	5e-05	0.000491062
Bap55	2R:13316853-13318440	9.16551	33.533	1.87129	5.4734	5e-05	0.000491062
Bap60	X:13051477-13053611	24.6794	43.9048	0.831072	3.14689	0.0001	0.00091844
bbc	2R:9374138-9382374	66.2475	280.842	2.08382	7.33064	5e-05	0.000491062
BEAF-32	2R:10657103-10660135	18.6555	37.9922	1.0261	2.81259	0.0003	0.00226625
beg	3L:17028773-17029965	14.0008	24.6614	0.816743	2.58588	0.00525	0.0238912
Bet1	3L:19254516-19255254	41.4112	86.18	1.05733	3.04784	0.00015	0.00128278
Bet5	3R:26006003-26006743	50.8214	122.724	1.27191	5.81248	5e-05	0.000491062
beta'Cop	2L:13378896-13382382	19.9647	28.6746	0.522319	1.95064	0.0086	0.0350535
betaTub56D	2R:15334823-15339122	413.389	711.16	0.782675	2.69951	0.00025	0.00194862
Bgb	3L:1639686-1640952	28.9584	105.976	1.87169	7.32248	5e-05	0.000491062
Bka	2L:9895288-9896104	21.169	42.681	1.01164	3.43827	0.0014	0.00817719
blos1	2R:10488768-10491857	27.1259	66.8657	1.3016	4.06655	0.00025	0.00194862
blos2	3L:11054670-11055714	23.0525	48.8448	1.08328	3.07254	0.0088	0.0355807
blos3	3L:18862555-18865643	52.7883	114.136	1.11246	2.92534	0.01345	0.0499894
bonsai	2R:18525276-18527668	33.8632	70.8392	1.06483	2.32574	0.00095	0.00592688
Bre1	3L:5783273-5787291	10.292	17.2623	0.746101	2.61477	0.00095	0.00592688
bsf	2L:18449513-18454587	18.2072	27.3861	0.588932	2.18852	0.00355	0.0174233
bsk	2L:10247501-10250479	77.7569	111.253	0.516798	1.84549	0.00915	0.0366526
Bub3	3R:25498177-25501141	13.9336	28.1237	1.01321	2.6102	0.001	0.00617928
Bx42	X:8998350-9000635	29.3291	43.9924	0.584921	2.2529	0.00445	0.0209555
CAH1	2L:13803627-13811472	366.855	1287.85	1.81168	6.06916	5e-05	0.000491062
CalpB	3L:9881861-9887843	12.156	24.4265	1.00678	3.51514	5e-05	0.000491062
CanB	X:5226531-5228482	110.931	260.498	1.23161	4.43464	5e-05	0.000491062
Cbp20	3R:13990384-13991161	51.1545	91.2652	0.835202	3.71937	0.00115	0.00696376
Cct2	3L:1553492-1555325	29.2284	61.8784	1.08207	4.18823	5e-05	0.000491062
CDase	3R:26285510-26291458	7.72539	13.176	0.770229	2.13461	0.0042	0.0199649
cdi	3R:14870603-14920624	133.175	250.574	0.911919	2.08242	0.00715	0.0301604
Cdk9	2R:18523567-18525228	19.9591	39.5893	0.988061	3.58853	5e-05	0.000491062
Ced-12	2L:12097842-12103285	7.26511	15.5666	1.0994	2.86569	0.0007	0.00457828
cerv	X:15471017-15472017	39.8915	79.9482	1.00298	3.1327	5e-05	0.000491062
CG10053	3R:3072962-3073862	12.963	28.7025	1.14678	3.26514	0.00255	0.013455
CG10075	3L:6949250-6951214	36.32	58.9015	0.697541	1.86505	0.008	0.0330237
CG10098	3R:2950271-2953751	21.8619	43.613	0.996339	2.54473	0.0016	0.0091335
CG10126	3R:8681259-8684939	44.3124	130.204	1.55499	5.01207	5e-05	0.000491062
CG10139	2R:10532775-10533676	20.4418	60.6063	1.56794	5.41766	5e-05	0.000491062
CG10151	2R:10640841-10643793	10.6836	21.5516	1.0124	3.10432	5e-05	0.000491062
CG10157	3R:19504613-19505577	42.9086	70.9884	0.726317	3.04389	0.00275	0.0142613
CG10186	2L:19508952-19517201	91.4732	152.526	0.737631	2.28346	0.0018	0.0100474
CG10219	3R:19584062-19586318	158.13	230.584	0.544182	1.88134	0.0079	0.0326704
CG10265	2R:10879836-10881336	11.0244	20.4152	0.888946	2.69361	0.00295	0.0151683
CG10268	2L:19577706-19580346	10.949	26.3433	1.26664	3.00449	0.00025	0.00194862
CG10320	2R:17545579-17547508	1019.38	2320.58	1.18679	7.91398	5e-05	0.000491062
CG10333	2L:18606832-18609558	10.3127	30.3603	1.55776	5.29058	5e-05	0.000491062
CG10340	3R:12437350-12440109	54.6415	115.015	1.07375	3.58006	5e-05	0.000491062
CG10352	X:11767351-11770989	13.0482	38.7084	1.56879	2.6781	0.0016	0.0091335
CG10365	3R:19549085-19578552	64.6331	148.56	1.2007	3.63599	5e-05	0.000491062
CG10375	3R:19593433-19598529	82.3268	149.567	0.861353	2.69901	0.00025	0.00194862
CG1041	3R:2194675-2199747	18.0922	64.7425	1.83935	5.25885	5e-05	0.000491062
CG10418	3L:12329775-12330336	40.4497	102.525	1.34178	5.76526	0.00015	0.00128278
CG10435	3R:3835092-3838920	29.9955	54.0516	0.849592	2.59505	0.00015	0.00128278
CG10440	2R:17447750-17463540	4.42098	9.60667	1.11967	2.60284	0.0012	0.00721353
CG10513	3R:21101510-21102934	53.956	107.838	0.99901	4.14102	5e-05	0.000491062
CG10514	3R:21104145-21105541	5.65691	76.6432	3.76007	8.83436	5e-05	0.000491062
CG10527	2R:16957567-16960290	86.4123	192.35	1.15442	4.78798	5e-05	0.000491062
CG10581	3L:21024896-21027303	24.4845	67.6645	1.46653	2.77831	0.0003	0.00226625
CG10628	2L:19757242-19758613	33.0646	63.7321	0.946733	3.75066	5e-05	0.000491062
CG10635	3L:5359584-5361108	43.3568	100.67	1.2153	2.76285	0.0002	0.00161299
CG10638	3L:12491503-12494411	26.907	52.8349	0.97351	3.68379	5e-05	0.000491062
CG10646	3L:12494612-12497009	7.89873	19.2917	1.28829	2.61437	0.00115	0.00696376
CG10654	3L:12497386-12500810	16.3968	70.0453	2.09487	3.42606	0.0002	0.00161299
CG10664	2L:19958706-19960004	1448.8	2651.26	0.871817	2.93004	5e-05	0.000491062
CG10672	3L:5132772-5134754	64.9687	98.2314	0.596439	1.90163	0.0092	0.0368203
CG10703	3R:7052485-7056291	20.1786	38.318	0.925196	2.78498	0.0002	0.00161299
CG10721	2L:20091660-20093846	19.0523	35.3463	0.891598	2.79663	0.00185	0.0102696
CG10731	2R:12030654-12037121	9.00189	14.9234	0.729274	1.98852	0.00665	0.0284888
CG10802	X:3377001-3378593	28.0459	54.7047	0.963875	3.7234	5e-05	0.000491062
CG10874	2L:2189912-2192372	33.7084	70.5195	1.06492	3.57203	5e-05	0.000491062
CG10904	2R:19856583-19857592	13.8848	30.2659	1.12418	3.38843	0.0013	0.00769726
CG1092	3R:92675-94166	9.23643	18.1075	0.971183	2.34961	0.0035	0.0172245
CG10949	2L:20415170-20416918	14.8038	33.9906	1.19917	4.1104	5e-05	0.000491062
CG10984	3L:12743218-12747857	41.0768	59.4899	0.534321	1.98846	0.01085	0.0419068
CG11035	3R:3856550-3858669	31.9453	67.0013	1.06858	2.61112	0.0007	0.00457828
CG11077	4:1049300-1049985	60.006	95.5242	0.67076	3.03437	0.00395	0.0190461
CG11188	2L:6717626-6719389	9.10357	16.1659	0.828448	2.4553	0.004	0.0192259
CG11208	2R:16127491-16132904	16.1974	24.1779	0.577926	1.80406	0.0117	0.0446195
CG11241	3L:22721206-22731517	12.7053	20.836	0.713645	1.81552	0.0129	0.0483217
CG11317	3R:26916428-26923040	36.6572	64.3009	0.810742	3.20802	0.00015	0.00128278
CG11396	3L:20779438-20781234	20.8655	42.7234	1.03391	3.80124	0.0001	0.00091844
CG11407	3R:15606973-15608868	86.3005	168.551	0.965742	3.89695	5e-05	0.000491062
CG1142	3R:3298179-3299499	27.7113	46.0921	0.734046	2.70869	0.0051	0.023361
CG11444	X:4447149-4448378	58.5596	86.1501	0.556948	2.33289	0.006	0.0262754
CG11447	3R:15687338-15690142	18.3532	36.4205	0.988716	2.68973	0.0058	0.0257604
CG11458	3L:20898894-20899447	46.8017	98.2811	1.07035	4.69138	0.0002	0.00161299
CG11504	3R:25823518-25826125	28.8972	46.0048	0.670858	2.46324	0.00115	0.00696376
CG11523	3L:22256468-22259777	31.666	90.5519	1.51581	4.17536	5e-05	0.000491062
CG11590	X:14094236-14094940	32.2701	54.7034	0.761431	2.93121	0.0059	0.0260134
CG11695	X:11470915-11472839	32.857	48.731	0.568641	1.9695	0.0058	0.0257604
CG11699	X:11464656-11466475	106.318	241.13	1.18142	5.78203	5e-05	0.000491062
CG11752	X:11244031-11244527	261.846	532.595	1.02432	6.08313	5e-05	0.000491062
CG11753	3R:4476805-4479569	73.2328	167.739	1.19565	2.85513	0.0002	0.00161299
CG11781	3R:20848994-20850727	47.9241	95.6054	0.996342	2.36319	0.0021	0.0114059
CG11802	X:11765331-11766811	26.5541	54.9788	1.04994	4.01102	5e-05	0.000491062
CG11808	2R:11103715-11105118	12.5804	48.3922	1.9436	4.90722	5e-05	0.000491062
CG11877	3R:24942112-24948597	42.2354	68.083	0.688843	2.42944	0.00285	0.0147042
CG11892	3R:21107269-21108964	3.46405	23.2528	2.74687	4.51424	5e-05	0.000491062
CG11926	2L:4850638-4852640	18.2814	30.5348	0.740077	2.6767	0.0011	0.00671481
CG11927	2L:4847747-4850418	9.07243	19.2461	1.085	2.81147	0.0011	0.00671481
CG11985	3R:4840693-4841005	62.0008	197.556	1.6719	9.39192	5e-05	0.000491062
CG12012	3L:3376756-3377687	64.4581	96.2317	0.57815	1.96381	0.00625	0.0270823
CG12020	3L:1795425-1798610	33.7213	62.0719	0.880281	3.25153	5e-05	0.000491062
CG12042	2R:3553337-3556534	22.1907	43.8535	0.982737	2.94777	0.0001	0.00091844
CG12056	X:9086701-9087660	20.0252	36.6962	0.873811	2.99636	0.00205	0.011188
CG12079	3L:3158484-3159573	225.829	450.028	0.994788	4.51871	5e-05	0.000491062
CG12082	3L:3145404-3148358	10.9543	18.112	0.725452	2.30448	0.0018	0.0100474
CG12084	3L:1491369-1496667	14.464	21.3058	0.558778	2.02129	0.0081	0.0333757
CG12096	X:13053738-13055732	9.77743	17.445	0.835286	2.60986	0.0021	0.0114059
CG12123	X:8335279-8336374	12.6314	27.8064	1.1384	3.40224	0.00075	0.00484587
CG12162	3R:1293514-1296382	58.1131	94.9388	0.708135	2.23265	0.0027	0.0140502
CG12170	3R:1462958-1464379	43.8384	70.1904	0.679078	2.73659	0.00095	0.00592688
CG12173	3R:1081165-1082423	37.6872	80.2451	1.09034	3.40793	5e-05	0.000491062
CG12177	X:13571931-13574429	25.9808	77.5039	1.57682	5.99781	5e-05	0.000491062
CG1218	3R:1617607-1620053	7.12805	14.8821	1.062	2.31559	0.0078	0.0323158
CG12203	X:19386455-19389011	177.071	284.495	0.684071	2.90192	0.00265	0.0138777
CG12237	X:19535222-19536899	62.7758	146.432	1.22195	4.95541	5e-05	0.000491062
CG12239	X:5686179-5688576	40.9347	66.5091	0.700225	2.7238	0.00105	0.00645305
CG12269	3R:14804022-14804531	270.996	2262.75	3.06173	10.8035	5e-05	0.000491062
CG12304	3L:15576742-15578447	45.0462	69.0967	0.617212	2.07345	0.00385	0.0186732
CG1231	3L:356421-357664	11.1724	26.9269	1.2691	3.78781	5e-05	0.000491062
CG12343	2R:6709175-6710826	22.9424	51.4012	1.16378	2.37151	0.00155	0.00890415
CG12355	3L:15486063-15491155	61.5513	202.78	1.72006	7.90895	5e-05	0.000491062
CG12384	2R:7245406-7246674	214.702	304.191	0.502639	1.78241	0.01305	0.0488029
CG12391	2R:7035101-7037561	15.2885	26.1503	0.77438	2.77483	0.0004	0.00285512
CG1240	3L:2766995-2768392	35.3398	59.3118	0.747027	2.96732	0.00045	0.00314272
CG12400	2L:3145124-3145719	619.471	1286.09	1.05389	6.71096	5e-05	0.000491062
CG12512	2L:5339131-5365039	8.54135	13.5116	0.661666	2.01343	0.01255	0.0472842
CG12730	X:5411293-5412803	33.0897	132.07	1.99685	7.93262	5e-05	0.000491062
CG1275	3L:2252743-2257409	56.8509	82.3851	0.5352	1.86669	0.0091	0.0365007
CG12768	3L:22903590-22916632	14.5689	39.9464	1.45517	5.04249	5e-05	0.000491062
CG12821	2R:3719671-3723579	81.335	157.312	0.951675	3.66031	5e-05	0.000491062
CG12848	2R:20650088-20650605	93.1613	199.173	1.09622	6.0598	5e-05	0.000491062
CG12859	2R:10644025-10645334	278.791	483.102	0.793145	4.4832	0.00035	0.00257738
CG12868	2R:10492051-10492840	17.2366	32.5969	0.91926	2.84288	0.00885	0.035751
CG12895	2R:6324176-6324864	29.4179	54.9472	0.901354	3.34762	0.0058	0.0257604
CG12926	2R:5494796-5497792	21.4862	192.004	3.15966	8.91022	5e-05	0.000491062
CG12935	2R:6696897-6698395	6.04631	19.3575	1.67876	3.61662	0.00065	0.00429778
CG12994	X:17316352-17338027	10.4404	27.9838	1.42241	3.64651	0.00045	0.00314272
CG13108	2L:9164234-9166543	9.24898	27.1842	1.5554	2.9617	0.0031	0.0156904
CG13148	2R:8574113-8577381	7.44498	21.8107	1.5507	4.11855	5e-05	0.000491062
CG1319	3L:4292496-4293432	65.3992	95.0482	0.539387	2.39135	0.01135	0.0435965
CG13220	2R:7171920-7172605	94.9639	181.848	0.937285	4.54873	5e-05	0.000491062
CG13295	3L:6065243-6068340	23.0073	44.3662	0.947368	3.09357	5e-05	0.000491062
CG13319	2R:8811408-8812169	46.2087	75.3009	0.704501	2.1194	0.0038	0.0185
CG13339	2R:9712396-9713082	32.6071	75.2949	1.20737	4.72519	5e-05	0.000491062
CG13364	X:517499-519234	606.173	1112.15	0.875551	2.35305	0.00215	0.011608
CG13365	X:514747-515241	114.594	261.365	1.18953	6.59377	5e-05	0.000491062
CG13367	X:538793-540419	24.9301	37.1498	0.575467	2.16027	0.0091	0.0365007
CG13390	2L:8374480-8376777	10.9816	25.9121	1.23854	2.4696	0.00155	0.00890415
CG13393	2L:8382814-8384132	75.2429	145.515	0.951543	2.76067	0.0004	0.00285512
CG13458	3L:15106656-15109473	3.62029	14.6591	2.01762	4.60369	5e-05	0.000491062
CG13484	3L:14044310-14046179	15.7799	50.247	1.67095	3.13524	0.0003	0.00226625
CG13565	2R:19834481-19836137	26.8201	144.237	2.42706	9.03411	5e-05	0.000491062
CG1358	2R:3483239-3508216	36.7518	61.522	0.743287	2.63166	0.0006	0.00401699
CG13601	3R:19750124-19753356	20.0311	32.817	0.712198	1.89691	0.0114	0.043733
CG13625	3R:20408788-20410855	12.5882	23.4591	0.898078	3.04889	0.00035	0.00257738
CG13631	3R:20595075-20595833	59.2267	178.035	1.58784	7.08357	5e-05	0.000491062
CG13670	3L:8313862-8315383	11.1627	69.0331	2.6286	7.52304	5e-05	0.000491062
CG13707	3L:4837789-4840108	20.389	145.152	2.83171	10.1564	5e-05	0.000491062
CG13751	2R:4787745-4788877	255.998	594.408	1.21532	6.05614	5e-05	0.000491062
CG13779	2L:7063984-7065833	221.215	494.319	1.15999	7.48877	5e-05	0.000491062
CG13822	3R:19503079-19504145	9.60319	46.6007	2.27877	5.59169	0.0001	0.00091844
CG13890	3L:851318-852673	20.0698	32.4721	0.694175	2.45563	0.0059	0.0260134
CG13901	3L:836666-837514	24.0683	50.8792	1.07994	3.89299	0.00015	0.00128278
CG13993	2L:6069078-6070646	38.9021	88.9723	1.19351	4.32708	0.00025	0.00194862
CG14043	2L:4971703-4973687	10.2709	20.141	0.971575	3.09652	0.0003	0.00226625
CG14135	3L:11684746-11685857	18.7563	31.2204	0.735113	2.43956	0.01015	0.0398656
CG14141	3L:11191265-11199146	28.0949	287.597	3.35567	7.01315	5e-05	0.000491062
CG14229	X:19588230-19589074	33.9735	77.4533	1.18892	4.7387	5e-05	0.000491062
CG14232	X:19596014-19598178	28.2051	48.4336	0.780052	2.99653	0.00035	0.00257738
CG14235	X:19634574-19638371	1270.31	1875.89	0.562393	2.28419	0.00735	0.0307892
CG1427	3R:1427154-1428909	55.9121	83.3815	0.576568	2.34127	0.00465	0.0217056
CG14270	X:3378632-3379407	26.9055	52.7679	0.971761	3.57383	0.0005	0.00342852
CG14312	3R:14108699-14109255	19.8998	53.8048	1.43498	4.47013	0.0017	0.00960754
CG14314	3R:14041855-14043741	12.1388	21.1051	0.797969	2.54605	0.0027	0.0140502
CG14321	3R:13559321-13560103	9.07829	25.8449	1.50939	3.42494	0.0044	0.0207956
CG14341	2L:1166513-1170079	45.7891	168.034	1.87567	6.7233	5e-05	0.000491062
CG14407	X:14731503-14732230	123.7	213.897	0.790066	3.96724	0.0001	0.00091844
CG14450	3L:22717333-22720874	9.46179	19.8518	1.06908	2.40609	0.0027	0.0140502
CG14482	2R:13459836-13460259	1881.48	4624.5	1.29743	13.9221	5e-05	0.000491062
CG14483	2R:13473139-13473659	255.678	700.705	1.45448	8.46043	5e-05	0.000491062
CG14543	3R:21882348-21883945	40.8391	83.1997	1.02663	3.53615	0.00145	0.00840425
CG1458	3R:25047938-25049149	231.772	545.533	1.23496	6.30276	5e-05	0.000491062
CG14590	2R:1966145-1968077	1.791	6.87601	1.94081	2.82273	0.00675	0.028849
CG14641	3R:56474-58077	15.2598	25.2072	0.724095	2.46363	0.0032	0.0160887
CG14688	3R:6503584-6506499	164.25	456.769	1.47557	6.83747	5e-05	0.000491062
CG14696	3R:6708154-6710723	6.10867	12.1528	0.992363	2.50511	0.0064	0.0276135
CG14721	3R:7561168-7567505	23.2524	41.4208	0.832978	2.35332	0.00175	0.00984714
CG14757	2R:4059968-4061118	91.6574	237.69	1.37476	6.75307	5e-05	0.000491062
CG14777	X:1360785-1364647	238.759	521.594	1.12737	5.07325	5e-05	0.000491062
CG14782	X:1372584-1375455	40.0649	60.2234	0.587983	2.29602	0.0046	0.0215165
CG14806	X:1774329-1783808	77.193	129.712	0.74877	2.69525	0.00345	0.0170432
CG14817	X:1770737-1771231	120.054	257.691	1.10197	6.57851	5e-05	0.000491062
CG14818	X:1771351-1773615	258.647	435.732	0.752454	2.31758	0.0018	0.0100474
CG14868	3R:11193537-11195656	38.2703	74.893	0.968607	3.84334	5e-05	0.000491062
CG14871	3R:11310451-11311118	61.6554	142.529	1.20895	5.70633	5e-05	0.000491062
CG14881	3R:12260646-12262315	19.1692	39.077	1.02753	2.75633	0.00155	0.00890415
CG14894	3R:12267727-12268729	34.383	64.8039	0.914387	3.63656	0.00015	0.00128278
CG14898	3R:12306920-12308143	70.078	152.986	1.12637	2.72351	0.00075	0.00484587
CG14907	3R:12475702-12478029	8.43412	13.9145	0.722279	2.24332	0.0048	0.0222454
CG14945	2L:12049422-12056042	20.9342	35.3057	0.754036	2.13173	0.00295	0.0151683
CG14962	3L:3162179-3165081	10.5473	18.8305	0.836201	1.95923	0.00945	0.0375885
CG14968	3L:3299335-3303108	8.4803	38.9747	2.20035	4.25699	5e-05	0.000491062
CG14977	3L:3896899-3899156	75.9688	182.59	1.26513	5.31759	5e-05	0.000491062
CG14980	3L:3896899-3899156	14.1874	27.1937	0.938658	2.01406	0.00555	0.0249557
CG15082	2R:14718597-14720746	4.99215	13.9355	1.48103	2.98106	0.00465	0.0217056
CG15084	2R:14738365-14740494	9.80934	25.579	1.38273	3.76748	0.0002	0.00161299
CG15087	2R:14593486-14598365	5.88362	10.9361	0.894316	1.88586	0.01005	0.0395585
CG15107	2R:14858813-14859943	11.259	58.595	2.3797	6.87339	5e-05	0.000491062
CG15173	2L:19041713-19045146	20.2098	39.4505	0.964987	2.73645	0.0004	0.00285512
CG15201	X:11038152-11038842	1220.74	11396.7	3.22279	17.7122	5e-05	0.000491062
CG15203	X:10960612-10962114	73.7057	528.695	2.84259	14.167	5e-05	0.000491062
CG15209	X:10726784-10741125	126.192	1009.89	3.0005	7.88884	5e-05	0.000491062
CG1537	X:10956053-10957118	13.9684	159.504	3.51335	10.5423	5e-05	0.000491062
CG15432	2L:4442428-4444677	28.9981	86.1678	1.57119	4.60505	0.0005	0.00342852
CG15440	2L:4453166-4454457	13.8266	38.9861	1.49551	4.83695	5e-05	0.000491062
CG15443	2L:4459834-4462994	11.6992	23.7759	1.02308	2.50475	0.0013	0.00769726
CG1545	X:10951577-10953652	34.7032	278.391	3.00397	12.295	5e-05	0.000491062
CG15514	3R:25685776-25687197	28.443	51.9016	0.867708	3.35016	5e-05	0.000491062
CG1552	X:10946368-10947549	125.492	1340.75	3.41737	11.978	5e-05	0.000491062
CG15525	3R:25821078-25823399	16.9171	39.1767	1.21151	2.42823	0.0033	0.0164637
CG15536	3R:26249695-26250884	34.8032	92.5997	1.41179	3.03478	0.00015	0.00128278
CG15602	X:15693628-15694995	23.735	37.1197	0.645172	2.35892	0.00875	0.035426
CG1561	X:11474850-11479787	466.975	714.928	0.614451	2.06511	0.0036	0.01764
CG15611	2R:12996351-13001866	14.9903	22.7766	0.603523	1.83485	0.01145	0.0438505
CG15704	2R:12167518-12167975	48.7934	228.27	2.22598	10.382	5e-05	0.000491062
CG15772	X:5646541-5648917	51.6871	123.036	1.25121	4.4893	5e-05	0.000491062
CG15891	X:6182155-6189148	21.2049	53.2054	1.32718	2.79116	0.0001	0.00091844
CG15908	2R:2555654-2557581	92.1388	187.699	1.02654	4.15857	5e-05	0.000491062
CG15912	X:4443102-4445913	11.7109	25.315	1.11215	3.04204	0.00335	0.0166126
CG15922	3R:16383651-16385833	75.5714	183.024	1.27612	2.372	0.00195	0.0107392
CG1599	2R:5727282-5730014	72.9173	109.614	0.588105	1.79528	0.01005	0.0395585
CG1602	2R:3404425-3406426	3.78807	8.31712	1.13462	2.43294	0.00735	0.0307892
CG1635	3R:27414389-27416111	16.7671	33.3534	0.992195	3.47959	0.0002	0.00161299
CG1648	2R:5698889-5707556	264.888	439.966	0.73201	3.37445	0.00025	0.00194862
CG1665	2R:5727282-5730014	20.8926	42.0191	1.00806	2.20221	0.0132	0.0492015
CG16717	3L:9672328-9674160	10.1657	19.3139	0.925929	2.69878	0.0038	0.0185
CG16721	X:5773890-5777433	69.3745	105.846	0.60949	2.37604	0.0024	0.0127676
CG16736	3R:5080773-5084223	14.8598	42.6693	1.52178	3.11575	0.00015	0.00128278
CG16743	2L:10972579-10973339	38.1247	90.2748	1.2436	5.1172	5e-05	0.000491062
CG16753	3L:3055101-3055844	12.3716	27.644	1.15993	3.12032	0.00495	0.0228239
CG16787	2R:19841615-19844926	13.455	34.3153	1.35071	2.98698	0.0004	0.00285512
CG16790	3R:5391945-5395936	16.6569	52.0836	1.64471	3.66813	5e-05	0.000491062
CG16812	2L:13222560-13224550	14.8565	22.3746	0.590767	2.01867	0.0122	0.0462152
CG16857	2L:4324572-4331837	52.1912	102.316	0.97116	3.75449	5e-05	0.000491062
CG16865	2L:13811525-13812682	10.5821	22.2311	1.07095	2.83744	0.00675	0.028849
CG16935	2R:9746461-9749507	40.1315	79.1112	0.979149	3.0346	0.00015	0.00128278
CG16978	2L:13143248-13143622	115.451	185.385	0.683238	4.29769	0.0061	0.0265976
CG17002	2R:2873567-2876427	21.1366	30.8496	0.545509	1.75295	0.01315	0.0490959
CG17019	2R:8818416-8821550	17.6353	42.9962	1.28575	4.777	5e-05	0.000491062
CG17028	3L:15963181-15975969	36.9088	91.7595	1.31389	3.05041	0.0017	0.00960754
CG17059	2R:9107828-9115714	256.1	762.564	1.57415	6.99162	5e-05	0.000491062
CG1707	2R:3281050-3283453	88.778	133.859	0.592436	2.7875	0.00445	0.0209555
CG17118	2L:10728974-10731356	14.9677	31.1367	1.05676	3.37452	0.00025	0.00194862
CG17141	3R:18571349-18573278	9.45354	19.2747	1.02778	1.99389	0.00825	0.0338246
CG17168	XHet:61584-63394	30.6378	49.1176	0.680925	2.64134	0.0015	0.00866083
CG17180	3L:540850-542916	17.8507	42.3657	1.24692	3.98789	5e-05	0.000491062
CG17184	3R:7057633-7061799	11.0177	18.709	0.763912	2.03011	0.01165	0.0444849
CG17202	3R:8248489-8249328	81.8395	161.235	0.9783	4.52765	5e-05	0.000491062
CG17249	3L:1645466-1647464	5.90041	13.3731	1.18045	2.23385	0.0053	0.0240222
CG17282	3R:16941957-16944571	14.3175	62.9527	2.13649	4.9498	5e-05	0.000491062
CG17293	2L:8374480-8376777	15.5938	41.3341	1.40636	3.99294	5e-05	0.000491062
CG17294	2L:8377050-8378206	15.1447	29.044	0.939433	2.93473	0.003	0.0153471
CG1732	4:650318-655978	14.5602	54.3669	1.9007	6.3758	5e-05	0.000491062
CG17327	3R:8821368-8823404	141.322	304.172	1.10591	3.51141	5e-05	0.000491062
CG17331	2L:16731220-16732129	56.6536	87.5565	0.628046	2.75755	0.00515	0.0235188
CG17337	2R:1585358-1587725	27.7488	43.1637	0.637391	2.42864	0.0035	0.0172245
CG17385	2R:10297521-10299077	104.29	210.287	1.01176	4.3575	5e-05	0.000491062
CG1750	3R:27078623-27080622	5.43226	15.7425	1.53504	2.22864	0.00575	0.0255759
CG17556	3R:12818755-12821810	14.7708	47.3516	1.68066	4.67508	5e-05	0.000491062
CG17600	X:21917034-21943860	47.0562	85.3518	0.859038	2.08398	0.00395	0.0190461
CG17680	2R:14034801-14035499	124.381	299.286	1.26675	6.28357	5e-05	0.000491062
CG17691	U:1178800-1184774	76.7659	144.211	0.909647	3.13753	5e-05	0.000491062
CG17712	2L:1750686-1752116	14.053	23.0886	0.716303	2.34907	0.00595	0.0261448
CG17746	3L:3236804-3239520	20.6922	33.732	0.705033	2.2384	0.00305	0.0155327
CG17765	2R:6367664-6369391	68.8716	119.817	0.798851	3.49001	0.0002	0.00161299
CG17768	2L:10403196-10405175	63.5444	139.108	1.13037	3.27227	5e-05	0.000491062
CG17776	X:2078972-2079291	245.399	610.679	1.31528	11.2698	5e-05	0.000491062
CG17896	X:384819-387527	121.643	187.831	0.626782	2.24672	0.00185	0.0102696
CG17904	2L:16732563-16738372	30.2286	66.5824	1.13923	4.07018	5e-05	0.000491062
CG17931	3R:12183865-12185830	217.289	320.519	0.560793	2.00356	0.0046	0.0215165
CG17996	2L:16729777-16731199	71.7022	191.735	1.41902	4.19186	5e-05	0.000491062
CG18004	2R:6772523-6773880	25.5799	57.4484	1.16726	3.50735	5e-05	0.000491062
CG18048	3R:2171837-2173247	10.119	17.7007	0.806742	2.36171	0.00855	0.0348968
CG1814	2R:5453650-5472050	103.504	200.335	0.952728	2.37337	0.00815	0.0335208
CG18177	3L:9720003-9722750	14.2381	22.1936	0.640388	2.05854	0.0044	0.0207956
CG18262	X:8046980-8048566	8.18843	14.024	0.77624	2.16404	0.01275	0.0479182
CG18292	X:11031914-11033726	21.7415	34.6114	0.670795	2.49147	0.0021	0.0114059
CG18324	2R:10056360-10057738	45.6447	68.2886	0.581198	1.94567	0.00685	0.029139
CG18336	2R:7181280-7185041	77.6496	139.004	0.840076	2.58117	0.0008	0.00511785
CG18467	2R:13318555-13332443	21.5903	97.754	2.17877	3.44816	0.0003	0.00226625
CG1847	X:11763220-11765201	12.1796	22.609	0.892429	2.93192	0.0005	0.00342852
CG18476	3R:7499940-7503835	14.152	25.7385	0.862919	2.47846	0.00065	0.00429778
CG18619	2L:10264130-10265229	103.298	219.377	1.0866	3.67329	5e-05	0.000491062
CG18624	X:7787085-7787829	1095.98	2031.72	0.890474	3.08042	5e-05	0.000491062
CG18661	2L:8997640-8999468	18.9793	48.1784	1.34396	3.94745	5e-05	0.000491062
CG18731	3R:25550748-25551412	26.063	186.603	2.8399	10.5164	5e-05	0.000491062
CG18766	3R:23068055-23070951	35.3357	61.8428	0.80748	2.74772	0.00015	0.00128278
CG1882	2R:3700010-3702250	69.1153	105.293	0.607336	2.11911	0.00315	0.0158814
CG1907	3R:25444755-25446480	53.2063	78.8883	0.568214	2.29235	0.0061	0.0265976
CG1909	4:603736-609976	44.9832	75.0908	0.739251	2.65783	0.0002	0.00161299
CG1968	2R:5174340-5179059	15.6971	34.0896	1.11883	2.98357	0.00035	0.00257738
CG1970	4:588913-591420	105.465	169.856	0.687546	2.82101	0.0007	0.00457828
CG1972	3R:25571075-25573235	10.3664	19.3367	0.899433	2.89642	0.00035	0.00257738
CG1983	3R:26001948-26003394	35.8994	59.5452	0.730026	2.91155	0.00135	0.00795692
CG2017	3R:1683798-1688133	56.9155	82.8214	0.541181	1.92107	0.00615	0.0267642
CG2063	2R:5172814-5174134	22.2592	35.3607	0.667746	2.41477	0.00605	0.0264432
CG2076	X:10984413-10986127	48.7233	102.849	1.07785	4.43485	5e-05	0.000491062
CG2249	2R:5936984-5939682	2514.76	4450.58	0.823571	5.30272	5e-05	0.000491062
CG2310	3R:25317245-25319235	5.04105	12.6041	1.3221	2.07276	0.01285	0.0481941
CG2371	X:11571375-11572584	19.8697	31.7374	0.675612	1.93931	0.0083	0.0339989
CG2680	X:2598608-2601450	23.7024	75.9261	1.67956	3.48602	5e-05	0.000491062
CG2685	X:2605780-2607990	12.813	24.6282	0.942705	3.18387	0.00015	0.00128278
CG2701	X:2608113-2614358	34.8283	58.9397	0.758981	2.54078	0.0004	0.00285512
CG2789	2L:553741-560523	177.631	332.798	0.905762	3.15629	5e-05	0.000491062
CG2790	2R:20832665-20835898	13.052	24.5554	0.911768	2.62299	0.00065	0.00429778
CG2807	2L:568336-572716	9.34664	16.6626	0.834095	2.92889	0.0001	0.00091844
CG2862	2L:2770135-2771776	250.947	387.828	0.628037	3.33559	0.00275	0.0142613
CG2889	X:10357850-10371234	19.3345	34.5461	0.837349	2.17845	0.0037	0.0180909
CG2921	2R:17961042-17962842	22.2736	40.1032	0.848382	3.16352	0.00025	0.00194862
CG2931	3R:1393223-1394332	16.5395	49.8316	1.59114	5.35603	5e-05	0.000491062
CG2970	2R:19836723-19839984	38.0161	68.3677	0.846705	3.3477	5e-05	0.000491062
CG30094	2R:12029736-12030443	10.017	25.4885	1.34739	3.10836	0.0117	0.0446195
CG30120	2R:14334074-14338545	45.7672	104.989	1.19785	4.10284	0.00015	0.00128278
CG30152	2R:16558707-16560059	65.4764	106.255	0.69849	3.04661	0.001	0.00617928
CG30172	2R:19918164-19918724	195.253	691.451	1.82428	11.7284	5e-05	0.000491062
CG30184	2R:19447960-19452303	10.652	16.4774	0.629361	2.12804	0.00605	0.0264432
CG30197	2R:10400046-10402713	963.537	2086.79	1.11488	3.90108	5e-05	0.000491062
CG30291	2R:16895259-16897078	19.5625	37.6947	0.946269	3.44285	5e-05	0.000491062
CG30373	2R:4051504-4052171	61.0892	102.85	0.751552	3.46008	0.0019	0.0105278
CG30381	2R:3814181-3819891	16.804	29.4002	0.807026	2.15428	0.00525	0.0238912
CG30392	2R:17178418-17179683	17.4636	29.1026	0.736792	2.4746	0.00615	0.0267642
CG3040	X:6866356-6867443	22.2586	35.4387	0.670964	2.40398	0.00895	0.0360265
CG30415	2R:19273200-19273969	1281.47	2103.99	0.715325	2.4745	0.00075	0.00484587
CG30421	2R:20631334-20644501	13.5082	20.3324	0.589941	2.16225	0.00395	0.0190461
CG3065	2R:19857829-19859756	29.8167	50.0928	0.748483	2.57247	0.0004	0.00285512
CG3071	X:2156872-2158858	7.48977	12.9562	0.790649	2.24545	0.00825	0.0338246
CG3077	2L:2764066-2765686	4.05376	11.6584	1.52404	2.98722	0.0035	0.0172245
CG31051	3R:24345269-24346237	28.612	49.5613	0.792595	2.98278	0.0027	0.0140502
CG31064	3R:23055226-23064803	19.5078	30.1676	0.62895	2.29379	0.0027	0.0140502
CG31098	3R:21117091-21118693	15.7291	29.5103	0.907781	3.09511	0.0009	0.00566562
CG31109	3R:20879198-20880356	31.955	55.0229	0.783988	3.052	0.00215	0.011608
CG31126	3R:20485342-20487573	49.9383	103.285	1.04841	3.8991	0.00095	0.00592688
CG31229	3R:14493594-14494805	67.6878	146.524	1.11416	5.09865	5e-05	0.000491062
CG31235	3R:14142727-14154661	5.8844	36.835	2.64611	6.66391	5e-05	0.000491062
CG31248	3R:2955041-2956630	48.2229	197.194	2.03182	6.86553	5e-05	0.000491062
CG31278	3R:6532695-6534048	9.15127	19.1777	1.06739	1.97054	0.01165	0.0444849
CG31301	3R:11171952-11176741	59.4302	95.3672	0.682296	2.47557	0.003	0.0153471
CG31344	3R:11049090-11051144	47.4553	136.893	1.52841	6.20656	5e-05	0.000491062
CG31345	3R:8636866-8642751	31.9778	67.1219	1.06972	4.21967	5e-05	0.000491062
CG31357	3R:20654000-20655645	24.5206	47.5348	0.954987	3.62884	5e-05	0.000491062
CG31441	3R:7062007-7063346	8.44045	16.9269	1.00392	2.6407	0.00595	0.0261448
CG31549	3R:1457913-1459043	22.841	43.6571	0.934591	3.40147	0.0003	0.00226625
CG3163	2R:19916843-19918078	17.9363	47.1385	1.39403	4.87194	5e-05	0.000491062
CG3165	2L:2977131-2978500	12.4511	25.2726	1.02131	3.18718	0.00085	0.00539206
CG31663	2L:1858608-1880644	8.72837	15.9425	0.869096	2.90174	0.00025	0.00194862
CG31676	2L:20840799-20849182	64.573	118.107	0.871093	3.74867	0.0001	0.00091844
CG31690	2L:2674824-2719431	7.50064	27.7525	1.88753	5.83707	5e-05	0.000491062
CG31705	2L:11523299-11528201	52.4965	109.032	1.05446	3.80307	5e-05	0.000491062
CG31706	2L:11529523-11531049	73.7753	298.512	2.01658	8.69773	5e-05	0.000491062
CG31715	2L:10341620-10342527	59.274	142.922	1.26976	5.96221	5e-05	0.000491062
CG31751	2L:18677202-18683717	36.5609	55.9224	0.613124	2.37664	0.00325	0.016259
CG3184	X:6581628-6582803	15.7349	27.374	0.798841	2.61116	0.0043	0.0203761
CG3192	X:6571293-6577729	169.964	418.986	1.30167	3.6142	0.0003	0.00226625
CG32032	3L:9086153-9087956	18.609	51.4023	1.46583	5.05467	5e-05	0.000491062
CG32105	3L:12322335-12329006	2.8755	5.67726	0.981383	2.12766	0.01315	0.0490959
CG3214	2L:2579216-2580056	219.288	435.042	0.988325	3.5279	5e-05	0.000491062
CG32155	3L:16226219-16230099	12.5468	21.5315	0.779126	2.2074	0.01185	0.0450967
CG32176	3L:17426969-17431071	25.9889	38.7706	0.577067	2.1357	0.0073	0.0306505
CG32187	3L:17798015-17799465	4.53383	13.644	1.58947	3.22648	0.0018	0.0100474
CG32195	3L:18106060-18115089	4.98995	36.204	2.85905	7.28457	5e-05	0.000491062
CG32202	3L:18675333-18675955	26.1951	63.6874	1.28171	4.60167	0.00045	0.00314272
CG32230	3L:23332425-23334706	1005.8	1680.37	0.740441	2.64832	0.0004	0.00285512
CG32250	3L:4318756-4322230	54.0982	93.2457	0.785457	3.08529	0.00015	0.00128278
CG3226	X:6547145-6548279	17.9658	39.3663	1.13171	3.72225	0.0004	0.00285512
CG32278	3L:3169286-3172545	241.176	397.293	0.720118	2.55563	0.0006	0.00401699
CG32368	3L:7908536-7908946	25.7544	91.9395	1.83586	6.40065	0.0003	0.00226625
CG32392	3L:6749722-6756346	5.50525	12.3414	1.16462	2.6211	0.00085	0.00539206
CG32485	3L:3050328-3051765	51.133	150.508	1.55752	6.56897	5e-05	0.000491062
CG32486	3L:3055903-3070839	191.7	284.694	0.570557	2.17895	0.00585	0.0258684
CG3257	2R:20004294-20021074	71.0412	118.106	0.733353	2.33533	0.00315	0.0158814
CG32590	X:14732294-14733164	10.2207	25.5743	1.3232	3.35206	0.00335	0.0166126
CG3262	2L:22239905-22240881	87.1477	174.054	0.998002	3.49942	5e-05	0.000491062
CG32706	X:8981161-8982109	7.07614	29.6843	2.06867	4.49009	0.0004	0.00285512
CG32856	3R:11789588-11791073	29.6171	64.4175	1.12102	2.19124	0.00325	0.016259
CG3294	2L:4794548-4796576	17.2737	27.7309	0.682916	2.05997	0.0047	0.0218826
CG32982	2L:9125750-9163721	24.3325	55.0876	1.17884	4.13452	5e-05	0.000491062
CG33051	3L:17419385-17420230	26.4646	48.2694	0.867044	3.14145	0.00305	0.0155327
CG33090	2L:14334159-14345802	11.0181	30.6029	1.47379	5.10446	5e-05	0.000491062
CG33107	3R:18409073-18412347	10.7773	25.4485	1.23958	3.19326	0.00095	0.00592688
CG33138	2R:9058905-9062305	55.4635	83.7708	0.59491	2.33037	0.0031	0.0156904
CG33169	3L:22856963-22857596	31.7595	67.9509	1.0973	4.24023	0.0004	0.00285512
CG3321	3R:10152668-10153457	1409.41	2049.46	0.540155	1.88532	0.0093	0.0371222
CG3338	2L:4382919-4386062	10.8186	16.546	0.61297	2.10327	0.00595	0.0261448
CG33506	2R:10742946-10746138	14.8625	29.0442	0.966572	1.91322	0.00755	0.0314526
CG3353	3R:17042987-17044511	9.32911	18.9748	1.02427	2.91022	0.00185	0.0102696
CG3362	2R:20083064-20084550	11.1208	21.6736	0.962677	2.96568	0.00125	0.00746459
CG33714	X:21188960-21190299	268.232	405.96	0.597857	2.12915	0.0031	0.0156904
CG33958	2R:14071885-14080341	0.349851	3.52282	3.33192	2.49126	0.01145	0.0438505
CG34015	X:16341600-16342335	39.9061	81.6042	1.03204	4.3008	0.00025	0.00194862
CG3402	3L:651541-652883	22.7587	35.4062	0.637586	2.26339	0.0127	0.0477699
CG34117	3R:5225291-5225771	151.677	290.336	0.936718	5.88531	5e-05	0.000491062
CG34148	3R:17703591-17706418	43.465	78.1652	0.846671	2.60778	0.0068	0.0289944
CG34159	2L:10202519-10204320	55.7023	85.0558	0.610674	2.62329	0.0045	0.0211689
CG3420	2R:2643800-2644714	41.5456	68.5425	0.722304	3.00254	0.00415	0.019779
CG34200	2R:1645197-1647896	318.358	603.734	0.923262	7.01891	0.0014	0.00817719
CG34239	3L:11029457-11044469	12.371	76.8293	2.63469	2.26386	0.00985	0.0389064
CG34367	2L:10347850-10353631	15.231	301.761	4.30832	10.2096	5e-05	0.000491062
CG34404	3R:11187445-11193369	59.774	147.677	1.30486	4.45773	5e-05	0.000491062
CG34439	2R:9040392-9051348	744.051	3222.1	2.11453	11.6301	5e-05	0.000491062
CG34445	2R:18535396-18535978	4.1279	45.4468	3.4607	5.0374	0.00575	0.0255759
CG34455	3L:9353411-9355142	24.9799	45.7094	0.871721	3.31783	0.00015	0.00128278
CG3446	X:6243355-6244432	379.624	641.244	0.756301	3.40405	0.00025	0.00194862
CG3530	2R:19274015-19284202	37.4878	57.7245	0.622764	1.96622	0.0057	0.0253909
CG3542	2L:3023234-3026439	11.5454	18.8827	0.70974	2.29193	0.00235	0.0125384
CG3548	2R:20487488-20489890	11.3004	23.0575	1.02886	3.44306	5e-05	0.000491062
CG3560	X:16179985-16182554	946.502	1634.82	0.788456	4.4859	0.00015	0.00128278
CG3568	X:4436662-4438530	6.61284	12.5323	0.92231	2.41893	0.00715	0.0301604
CG3570	2R:20491134-20494541	22.4986	41.7118	0.890621	2.75592	0.0025	0.0132297
CG3587	X:1834268-1835574	10.2591	19.8647	0.953306	2.68072	0.0053	0.0240222
CG3605	2L:3026532-3029189	19.6085	43.763	1.15824	4.31689	5e-05	0.000491062
CG3621	X:2066560-2067170	292.783	500.357	0.773128	4.54491	0.00015	0.00128278
CG3678	3R:12816183-12817589	12.1808	21.3147	0.807242	2.37318	0.01205	0.0457426
CG3683	2R:20551920-20553543	176.958	298.841	0.75597	3.78849	0.00015	0.00128278
CG3703	X:835089-839805	25.9218	46.7277	0.850108	2.89509	0.0002	0.00161299
CG3732	2R:18525276-18527668	37.6487	76.0426	1.01421	2.6953	0.00035	0.00257738
CG3781	X:6151700-6161260	27.4651	46.44	0.757767	2.03763	0.0068	0.0289944
CG3790	2R:8760288-8762518	15.2794	30.0388	0.975241	3.43723	0.00015	0.00128278
CG3793	2L:15764229-15766128	4.77641	10.2835	1.10633	2.14616	0.0091	0.0365007
CG3803	2R:19840039-19841538	13.3621	26.2078	0.971844	3.10022	0.001	0.00617928
CG3847	X:6241135-6243273	19.7717	31.1999	0.658107	2.43249	0.0026	0.0136711
CG3925	3R:5874888-5878585	21.834	46.1037	1.0783	3.86783	5e-05	0.000491062
CG3940	3R:5938267-5945142	37.8548	97.9041	1.37089	5.50517	5e-05	0.000491062
CG40042	2LHet:167979-169120	141.308	223.754	0.663077	2.35216	0.0012	0.00721353
CG40045	3L:24021614-24028959	204.001	375.043	0.878478	3.12807	5e-05	0.000491062
CG40127	2R:74990-75661	84.7099	218.178	1.3649	7.00538	5e-05	0.000491062
CG40228	3LHet:2188915-2190733	17.2738	62.343	1.85165	6.61536	5e-05	0.000491062
CG4030	2R:16975887-16978507	17.124	32.0323	0.903507	3.30214	0.0001	0.00091844
CG4042	3L:20763242-20764223	21.2632	41.303	0.957887	3.36357	0.00065	0.00429778
CG40451	3RHet:1813574-1824026	146.613	241.181	0.718101	3.24911	0.0004	0.00285512
CG4101	3L:16605585-16606051	76.8719	212.045	1.46384	7.73434	5e-05	0.000491062
CG4115	3R:8185732-8188975	6.0112	18.6155	1.63077	2.44224	0.00095	0.00592688
CG41378	2RHet:1545385-1621672	22.5637	47.4623	1.07278	2.62349	0.00085	0.00539206
CG42306	2R:14545919-14549053	34.9227	55.3452	0.664295	2.28382	0.0015	0.00866083
CG42307	3L:7322230-7326571	109.296	243.972	1.15848	3.08247	0.00025	0.00194862
CG42308	X:6905393-6906169	107.919	164.676	0.60968	2.0598	0.00405	0.0193942
CG42342	3R:12328522-12397082	7.94055	30.3132	1.93264	6.09012	5e-05	0.000491062
CG42358	3R:14979818-14988000	17.1327	32.5342	0.925202	2.08389	0.0053	0.0240222
CG42361	2R:20494811-20498049	97.8588	319.508	1.70708	5.94016	5e-05	0.000491062
CG42371	2L:2216502-2217231	56.3971	109.621	0.958826	4.3007	0.0001	0.00091844
CG42372	2R:12178957-12181631	36.9324	99.4819	1.42955	5.26004	5e-05	0.000491062
CG42382	2R:5053239-5055023	19.8451	46.8687	1.23984	3.2575	5e-05	0.000491062
CG42489	3R:4479597-4480488	35.1154	184.788	2.39569	4.51885	5e-05	0.000491062
CG42497	2R:17576416-17578643	347.118	506.165	0.544183	1.82093	0.0094	0.0374225
CG42518	2R:14054731-14055885	139.635	243.491	0.80221	2.86933	5e-05	0.000491062
CG42558	3R:25759033-25761598	34.9549	73.7564	1.07727	3.51324	0.00015	0.00128278
CG42764	3L:20457813-20459141	4.60825	16.0805	1.80302	2.27018	0.01045	0.0407788
CG42813	3R:23053161-23054244	223.505	326.499	0.546774	2.48866	0.0056	0.0250934
CG4287	3R:11787888-11789571	70.4296	100.868	0.51821	1.8578	0.00905	0.0363645
CG4288	3R:16333111-16338169	12.9961	42.7652	1.71836	5.25894	5e-05	0.000491062
CG4328	3L:12284055-12289121	6.87133	19.7802	1.5254	4.27315	5e-05	0.000491062
CG43324	2R:13451110-13451570	98.1034	273.352	1.47838	8.24289	5e-05	0.000491062
CG43346	2L:21163610-21168344	62.905	114.659	0.866103	2.17333	0.00235	0.0125384
CG4365	3L:20791746-20793181	70.4413	121.872	0.790878	2.76261	5e-05	0.000491062
CG4400	X:12802016-12803631	34.5122	63.5076	0.879822	3.48536	0.0001	0.00091844
CG4409	2R:12330740-12332350	35.8604	198.09	2.46569	10.1112	5e-05	0.000491062
CG4449	3R:19075164-19077199	12.635	20.5167	0.699377	2.00553	0.0068	0.0289944
CG4603	3L:5127320-5128770	27.2911	60.8717	1.15734	4.43005	5e-05	0.000491062
CG4646	2R:9106994-9107730	26.5706	71.0357	1.41871	5.22365	5e-05	0.000491062
CG4679	2R:9124760-9126972	9.12217	16.6394	0.867156	2.72222	0.00125	0.00746459
CG4686	3R:15690178-15692591	30.6587	59.9475	0.967403	3.77814	5e-05	0.000491062
CG4688	2R:9127233-9128518	45.7012	78.4231	0.779046	3.24911	0.00035	0.00257738
CG4692	2R:20485517-20487344	1316.61	2382.75	0.855805	2.98221	5e-05	0.000491062
CG4707	2R:20491134-20494541	6.76754	12.5542	0.891469	1.8733	0.01065	0.0413634
CG4743	3R:21504433-21506306	27.223	55.0745	1.01656	2.93547	0.0002	0.00161299
CG4766	X:5891536-5894830	7.78095	12.2241	0.651705	2.03954	0.0101	0.0397036
CG4785	2L:1164469-1166432	4.8752	10.6391	1.12584	2.72596	0.0031	0.0156904
CG4806	2R:20553680-20555853	7.77008	14.9403	0.943205	2.79936	0.0014	0.00817719
CG4829	X:16705732-16720529	13.2095	22.1046	0.742769	2.42785	0.0013	0.00769726
CG4842	3L:16361506-16362620	188.464	391.104	1.05326	4.82281	5e-05	0.000491062
CG4849	3R:23789137-23792680	4.4772	7.92811	0.824379	2.27627	0.0052	0.0236993
CG4893	3L:16347844-16352525	50.1434	87.2822	0.799628	2.71154	5e-05	0.000491062
CG4936	3R:15857541-15861777	9.74729	18.6804	0.93845	2.41757	0.0016	0.0091335
CG4968	2L:10306902-10308050	33.798	62.3135	0.882608	3.48487	0.00025	0.00194862
CG4980	3R:23747004-23748074	13.8993	26.5602	0.93426	2.84811	0.004	0.0192259
CG5021	3L:8959939-8961484	25.3565	43.5998	0.781968	2.49534	0.00115	0.00696376
CG5022	2L:10344458-10347706	6.67568	12.5032	0.905309	2.54159	0.0039	0.0188552
CG5037	2L:10331462-10333134	62.7106	91.615	0.546873	2.24532	0.0073	0.0306505
CG5056	2L:10366697-10367946	17.0308	31.2992	0.877981	2.97977	0.0009	0.00566562
CG5068	3L:8979811-8981980	17.441	36.1769	1.05258	3.72584	5e-05	0.000491062
CG5161	3L:16124091-16124703	19.6	49.2859	1.33032	4.17744	0.00185	0.0102696
CG5168	2L:10423290-10425482	57.426	81.9243	0.512588	1.81911	0.01165	0.0444849
CG5174	2R:14308914-14313732	125.946	186.196	0.564017	1.94426	0.00605	0.0264432
CG5180	3R:16383651-16385833	14.5158	35.1202	1.27467	3.72138	5e-05	0.000491062
CG5181	2L:7408532-7409779	7.82755	15.1543	0.953095	2.38979	0.0121	0.0458747
CG5220	3R:12866405-12867617	21.2718	37.0694	0.801284	2.83977	0.00265	0.0138777
CG5254	X:650220-652752	49.1526	119.16	1.27757	5.28528	5e-05	0.000491062
CG5281	3R:7261571-7263245	50.315	72.085	0.51871	2.09046	0.0099	0.0390359
CG5325	2L:12093770-12096510	93.3965	148.709	0.671051	2.72244	0.00145	0.00840425
CG5355	2L:10410536-10413572	16.4928	26.3019	0.673336	2.44424	0.00215	0.011608
CG5384	2L:10312315-10314396	27.713	48.7886	0.815982	3.12929	0.0001	0.00091844
CG5412	3R:16401072-16403853	37.4919	60.3966	0.687891	1.84534	0.0104	0.0406537
CG5439	2L:13177171-13178978	17.2741	30.0855	0.800452	2.84879	0.0003	0.00226625
CG5446	2L:12426898-12427663	77.9999	130.198	0.739164	3.50986	0.00035	0.00257738
CG5451	3R:14804701-14807046	8.89983	24.2382	1.44543	3.82409	5e-05	0.000491062
CG5466	3R:16443631-16446990	14.448	28.8034	0.99537	3.58906	5e-05	0.000491062
CG5500	3R:22702354-22706893	103.147	151.28	0.552526	2.13997	0.00735	0.0307892
CG5515	3R:20012086-20014663	26.2433	43.6957	0.735542	1.81217	0.01115	0.0429374
CG5516	3R:11789588-11791073	31.9157	59.4082	0.896395	2.95759	0.0031	0.0156904
CG5532	2R:19640263-19640929	36.5384	87.9688	1.26758	5.11303	5e-05	0.000491062
CG5537	3L:5804072-5806183	67.0788	96.7683	0.528678	2.24365	0.0095	0.0377708
CG5543	2R:19696767-19699496	4.11591	9.52698	1.21081	2.23718	0.00745	0.0311074
CG5548	X:14957944-14958597	300.296	531.662	0.824126	4.48108	0.00015	0.00128278
CG5555	3R:15003806-15006044	21.4518	34.7095	0.694233	2.58488	0.0017	0.00960754
CG5585	3L:20338835-20341052	7.97851	13.5169	0.760572	2.19776	0.01095	0.0422211
CG5641	3R:8252299-8255002	32.2433	52.0695	0.691439	2.22383	0.00175	0.00984714
CG5676	2L:10251837-10255884	55.4995	95.3016	0.780027	2.15069	0.0048	0.0222454
CG5703	X:17526121-17527539	134.528	261.459	0.958677	4.24013	5e-05	0.000491062
CG5721	2R:14068000-14071618	18.0431	31.7977	0.817474	2.41739	0.0013	0.00769726
CG5727	2L:10209852-10210700	7.51698	18.8501	1.32635	2.81743	0.01185	0.0450967
CG5734	2L:10204756-10206961	46.3317	76.9103	0.731175	2.8648	0.0002	0.00161299
CG5787	2L:12708791-12712468	7.63836	14.2949	0.904161	3.0001	0.0001	0.00091844
CG5793	3R:16953294-16955439	99.5892	168.615	0.759675	2.92169	0.0004	0.00285512
CG5835	3R:14974353-14979402	27.2308	47.8857	0.814355	3.10288	0.0005	0.00342852
CG5844	3R:8259823-8261365	18.8126	32.0281	0.767642	2.68106	0.00225	0.0120831
CG5895	3L:16028586-16030327	32.1041	63.6225	0.986779	3.32815	5e-05	0.000491062
CG5903	3R:11971396-11972577	463.807	764.845	0.721642	3.06669	0.00055	0.00374587
CG5934	3R:23099427-23100287	40.5363	70.1346	0.790914	3.26311	0.0014	0.00817719
CG5941	X:5931908-5933611	32.8518	60.3369	0.877068	2.40164	0.0006	0.00401699
CG5961	3R:8282255-8286016	66.0109	130.036	0.97813	2.66624	0.00015	0.00128278
CG5989	3L:8595510-8597245	34.0512	55.2251	0.697617	2.73429	0.0009	0.00566562
CG6013	3R:14857250-14858131	42.6625	64.3557	0.5931	2.45278	0.0107	0.0414688
CG6015	3R:17857871-17859998	22.3614	41.0637	0.876856	3.29571	5e-05	0.000491062
CG6020	3L:20477383-20490188	292.655	524.489	0.841713	2.87516	5e-05	0.000491062
CG6049	3L:21375623-21426267	34.5135	62.6113	0.859264	2.69096	0.00045	0.00314272
CG6083	3L:11617623-11619225	10.5756	22.2576	1.07355	3.15226	0.0012	0.00721353
CG6116	2L:13286789-13289561	14.0993	22.3046	0.661718	2.34832	0.00265	0.0138777
CG6133	X:4005188-4007767	8.21599	13.4268	0.708608	2.20845	0.00635	0.027437
CG6180	2L:12707660-12708680	110.924	196.836	0.827422	3.6795	0.0001	0.00091844
CG6195	3R:15472651-15476308	18.6564	37.2931	0.999234	3.49981	0.0001	0.00091844
CG6227	X:15239151-15244054	7.47556	12.4139	0.731702	2.47959	0.00155	0.00890415
CG6259	3L:17613222-17614646	54.4983	145.458	1.41632	6.04153	5e-05	0.000491062
CG6276	3R:11142194-11145768	25.3763	51.6696	1.02584	3.45315	5e-05	0.000491062
CG6308	X:15366196-15366892	22.1663	47.6218	1.10325	3.76499	0.00105	0.00645305
CG6327	3L:11029457-11044469	34.853	96.8344	1.47423	5.50341	5e-05	0.000491062
CG6340	X:15376399-15380642	76.6407	146.976	0.939394	3.28019	5e-05	0.000491062
CG6353	3R:17486907-17488680	13.2108	27.9158	1.07936	3.38226	0.00045	0.00314272
CG6359	3R:8453762-8455783	138.413	206.371	0.576258	2.41301	0.00415	0.019779
CG6364	3R:20115896-20120121	94.2824	181.171	0.942289	4.29929	5e-05	0.000491062
CG6418	3L:10869414-10872135	9.90507	17.6936	0.836989	2.81375	0.00045	0.00314272
CG6463	3L:10686276-10687206	180.867	276.242	0.611005	3.24503	0.0024	0.0127676
CG6465	3R:6501280-6502892	13.1398	135.547	3.36677	10.9975	5e-05	0.000491062
CG6480	3L:20288897-20290035	19.5353	38.2864	0.970753	3.26178	0.00215	0.011608
CG6512	3L:17231716-17235223	34.1217	55.9076	0.712356	2.54262	0.00035	0.00257738
CG6607	3R:20353797-20356280	36.7066	66.4857	0.857005	3.00229	0.00035	0.00257738
CG6617	X:18542219-18544479	38.2278	115.788	1.59879	4.82562	5e-05	0.000491062
CG6686	2L:11981615-11988035	23.0978	35.5128	0.620582	2.14889	0.00225	0.0120831
CG6693	3R:7045989-7047361	13.4719	40.4249	1.58529	5.20125	5e-05	0.000491062
CG6707	3L:9887914-9891693	38.9512	55.9462	0.522373	1.82606	0.00935	0.0372725
CG6719	3R:7234513-7235609	49.8719	80.7336	0.694942	2.93811	0.00175	0.00984714
CG6723	3R:7241939-7244389	13.7412	26.3418	0.938847	3.25393	0.0001	0.00091844
CG6724	2L:10768233-10769964	9.91835	20.7074	1.06197	3.19098	0.0006	0.00401699
CG6729	2L:10740785-10743934	9.19982	13.7075	0.57529	1.91357	0.01285	0.0481941
CG6751	2R:6763258-6764801	16.4975	26.3213	0.673982	2.33997	0.0053	0.0240222
CG6770	2L:12045345-12046100	1291.28	2214.54	0.7782	3.60246	0.0002	0.00161299
CG6812	3L:19056271-19059249	16.9713	38.4217	1.17882	4.26857	5e-05	0.000491062
CG6833	3L:14044310-14046179	8.18646	21.1519	1.36948	3.20207	0.00075	0.00484587
CG6834	3R:7510390-7513852	10.6574	18.933	0.829043	2.8496	0.0002	0.00161299
CG6852	3L:18862555-18865643	121.161	241.944	0.997748	4.21751	0.0009	0.00566562
CG6878	3L:15152182-15156724	86.8437	194.832	1.16574	2.77769	0.00035	0.00257738
CG6950	3R:7646102-7648210	88.9353	165.453	0.895595	3.21051	5e-05	0.000491062
CG6981	3L:20142713-20190804	13.2687	42.7558	1.6881	2.73845	0.0026	0.0136711
CG7039	X:9001031-9002391	11.3605	24.9169	1.1331	3.35996	0.00065	0.00429778
CG7044	3R:16923891-16927436	8.21048	12.4911	0.605366	1.98939	0.0099	0.0390359
CG7048	3R:18312920-18314677	83.6895	138.917	0.731105	3.30271	0.00075	0.00484587
CG7071	3R:18188618-18191703	41.8449	72.8637	0.800147	2.28359	0.00595	0.0261448
CG7084	3R:18124537-18130142	42.855	71.2323	0.733067	2.62803	0.0002	0.00161299
CG7112	3L:8339728-8345379	15.0944	21.6732	0.521894	1.82015	0.0108	0.0417493
CG7135	X:17997713-17999426	19.041	126.874	2.73622	10.0639	5e-05	0.000491062
CG7148	3L:21823643-21825305	20.0433	35.0321	0.805556	2.91984	0.0005	0.00342852
CG7154	2L:7782856-7786063	7.41679	14.4402	0.961219	3.04158	0.00025	0.00194862
CG7181	3L:21532065-21532547	1571.85	2602.07	0.727192	5.09273	0.0006	0.00401699
CG7203	2L:7752167-7753156	74.229	119.615	0.688341	3.1606	0.002	0.0109679
CG7215	3R:13991163-13992967	600.764	1253.54	1.06114	4.89122	5e-05	0.000491062
CG7224	2L:7998933-8004313	113.958	251.373	1.14133	4.75682	5e-05	0.000491062
CG7239	2L:5802254-5804030	15.1734	31.2568	1.04262	3.59716	0.0001	0.00091844
CG7265	3R:10718113-10719675	17.2666	31.0927	0.848593	2.97831	0.00065	0.00429778
CG7275	3L:15492063-15493661	9.86266	17.647	0.839375	2.46749	0.00565	0.0252302
CG7277	2L:5525904-5539169	33.6968	55.6241	0.723101	2.23646	0.00775	0.0321233
CG7357	3R:13633128-13634946	15.2161	26.5792	0.804698	2.7633	0.0013	0.00769726
CG7358	X:18783042-18787666	16.5684	26.9438	0.701517	2.58835	0.00065	0.00429778
CG7381	3R:8793496-8803193	9.43637	14.9137	0.660334	2.00568	0.00625	0.0270823
CG7382	2L:5517822-5519889	48.2901	82.7971	0.777853	2.53213	0.0011	0.00671481
CG7394	3L:11555767-11557412	61.4295	102.477	0.738297	2.14786	0.0027	0.0140502
CG7407	3L:21816564-21817671	20.4337	41.7225	1.02988	3.61626	0.0001	0.00091844
CG7420	2L:1500834-1502903	12.4089	21.0784	0.764388	2.44057	0.00515	0.0235188
CG7427	3L:15556516-15558659	32.2065	46.1464	0.518865	1.76289	0.0127	0.0477699
CG7433	3L:19990813-19993786	99.8425	428.932	2.10302	7.44721	5e-05	0.000491062
CG7442	3L:21927808-21934882	9.79709	20.5088	1.06582	3.31327	5e-05	0.000491062
CG7484	3L:17647730-17648750	50.9394	78.5524	0.624872	2.7362	0.0097	0.0384144
CG7509	3L:4803076-4805274	7.02252	34.1937	2.28367	6.64001	5e-05	0.000491062
CG7580	3L:17467860-17469224	928.09	1469.13	0.66263	2.27651	0.0012	0.00721353
CG7598	3R:25562655-25563792	40.2801	83.6595	1.05446	4.31971	5e-05	0.000491062
CG7607	3L:11191265-11199146	25.2095	187.873	2.89772	5.63928	5e-05	0.000491062
CG7630	3L:17418587-17419382	1808.73	3507.04	0.955278	6.61279	5e-05	0.000491062
CG7646	3L:19985015-19990798	228.436	605.743	1.40691	5.28634	5e-05	0.000491062
CG7706	3R:14503604-14506043	4.82311	10.4193	1.11122	2.8857	0.0015	0.00866083
CG7712	2R:6782015-6785388	286.452	490.077	0.774718	2.69452	0.00015	0.00128278
CG7745	2R:7195388-7197334	8.27073	15.1742	0.875537	2.58319	0.00305	0.0155327
CG7747	2R:12178957-12181631	6.66141	14.2925	1.10136	1.97682	0.006	0.0262754
CG7757	3L:19903402-19906798	34.7312	53.5425	0.624453	2.19932	0.00545	0.0246037
CG7770	3L:19916792-19917595	88.154	198.564	1.1715	5.77654	5e-05	0.000491062
CG7789	3R:25628918-25632849	22.5999	44.0897	0.964126	3.24791	0.0002	0.00161299
CG7810	2L:8308439-8311144	8.91877	30.656	1.78125	3.57755	5e-05	0.000491062
CG7824	3R:25683373-25684638	7.22315	14.6958	1.0247	2.07337	0.00925	0.0369878
CG7849	2R:1964414-1965593	14.6673	25.8208	0.815937	2.56353	0.00775	0.0321233
CG7888	3L:11047136-11054319	36.8821	118.572	1.68477	5.62293	5e-05	0.000491062
CG7903	3R:25819195-25820931	13.7259	26.2821	0.937182	3.07343	0.00095	0.00592688
CG7927	3L:8103362-8106427	24.1392	35.2798	0.547463	1.8515	0.00715	0.0301604
CG7943	3R:25872196-25877834	37.7911	61.9068	0.71205	2.70088	0.00115	0.00696376
CG7946	3R:25878235-25881767	25.2058	53.7606	1.0928	3.83032	5e-05	0.000491062
CG7949	3L:10876062-10876588	51.5993	135.258	1.39029	6.48296	5e-05	0.000491062
CG7950	3R:25882574-25883853	52.597	85.913	0.707897	2.45824	0.0005	0.00342852
CG7966	3R:8875119-8877172	26.8512	44.9925	0.744696	2.84225	0.00075	0.00484587
CG7967	3L:1648942-1652918	52.6455	109.058	1.05072	3.19407	5e-05	0.000491062
CG8042	3L:7963692-7968108	16.8831	33.4351	0.985786	2.97883	0.00015	0.00128278
CG8134	X:15598157-15599764	48.1831	70.0355	0.539558	2.18806	0.009	0.0361957
CG8187	2R:11425717-11428840	17.0435	29.9388	0.812795	1.98395	0.0064	0.0276135
CG8216	2R:4850668-4855687	32.9003	107.74	1.71138	6.82254	5e-05	0.000491062
CG8245	2R:1555897-1557491	49.9743	104.022	1.05763	4.35364	5e-05	0.000491062
CG8258	2R:4792346-4794506	38.6493	55.2865	0.516483	2.02535	0.0104	0.0406537
CG8281	3L:7905562-7908218	24.9415	61.469	1.30131	4.55676	5e-05	0.000491062
CG8289	X:17527723-17530075	13.71	24.6694	0.847495	2.86288	0.0006	0.00401699
CG8336	3L:9617382-9624895	17.3508	37.7953	1.12321	3.0301	5e-05	0.000491062
CG8369	3R:4647729-4649895	407.581	2009.96	2.30201	7.69634	5e-05	0.000491062
CG8417	3R:5585318-5586930	64.0652	100.984	0.656509	2.7127	0.00145	0.00840425
CG8435	2R:12057104-12058365	12.2925	23.4968	0.934688	2.80476	0.0033	0.0164637
CG8441	2R:12072626-12074011	19.5589	33.0956	0.758813	1.90343	0.01055	0.041116
CG8481	3R:5589371-5595749	48.471	71.376	0.558316	1.77389	0.0133	0.0494928
CG8490	2R:8222821-8223710	12.4214	25.7793	1.05339	2.19782	0.00595	0.0261448
CG8607	3L:7313169-7316509	5.7886	14.821	1.35636	2.71865	0.01045	0.0407788
CG8613	2R:10239743-10243180	25.7522	66.8824	1.37693	5.24275	5e-05	0.000491062
CG8617	2R:10243273-10244789	35.1712	60.4679	0.781775	3.09075	0.0004	0.00285512
CG8632	2R:8540311-8543248	25.0478	47.2386	0.915283	3.24798	5e-05	0.000491062
CG8675	X:17126974-17174997	35.8915	74.829	1.05996	3.94054	5e-05	0.000491062
CG8680	2L:5099499-5100214	141.303	292.382	1.04906	5.70103	5e-05	0.000491062
CG8728	2R:3824361-3826674	24.5631	36.9688	0.589816	2.22443	0.0056	0.0250934
CG8745	3L:13839153-13859985	15.699	115.236	2.87584	6.77751	5e-05	0.000491062
CG8818	2R:8402883-8406423	94.0929	186.821	0.9895	3.45375	5e-05	0.000491062
CG8931	X:15877806-15879438	20.4425	31.0103	0.601177	2.16502	0.0104	0.0406537
CG8965	2L:5859761-5879481	2.60544	7.1113	1.44859	2.7662	0.00335	0.0166126
CG8993	3L:2372198-2373678	92.2336	170.53	0.886663	3.18331	0.00205	0.011188
CG9009	X:14828072-14846042	62.4904	93.5972	0.582832	2.09583	0.00335	0.0166126
CG9018	3L:2235283-2237072	25.0064	64.1118	1.35829	4.37693	5e-05	0.000491062
CG9027	2R:7267848-7271613	42.3492	97.0395	1.19624	3.87524	5e-05	0.000491062
CG9034	X:9053540-9054018	280.871	595.726	1.08474	7.32092	5e-05	0.000491062
CG9065	X:14978053-14978688	260.093	622.718	1.25955	7.64654	5e-05	0.000491062
CG9067	2R:7166397-7167106	52.8619	107.806	1.02814	4.79212	0.00085	0.00539206
CG9099	X:16778615-16780558	47.8364	82.1887	0.78083	2.07353	0.00495	0.0228239
CG9107	2L:6022950-6024545	9.77204	26.6884	1.44948	3.11451	0.00015	0.00128278
CG9140	2L:6060509-6062757	166.603	274.056	0.718056	2.56673	0.00065	0.00429778
CG9143	2R:16162190-16166501	7.56917	15.3655	1.02149	2.79576	0.0003	0.00226625
CG9147	2L:6066185-6067635	22.2149	37.4173	0.752175	2.31223	0.00195	0.0107392
CG9154	2L:6069078-6070646	20.3943	41.7522	1.03369	2.03541	0.0062	0.026943
CG9205	3L:995981-1036298	65.4678	157.657	1.26793	1.90429	0.0128	0.0480663
CG9215	X:15474962-15476905	12.981	20.2372	0.640607	2.15799	0.00835	0.034142
CG9231	3L:19578192-19579328	30.3184	53.8726	0.829359	3.21385	0.0006	0.00401699
CG9249	2L:21156873-21158588	13.4483	27.863	1.05093	2.30587	0.0033	0.0164637
CG9306	2L:13369192-13371083	319.955	708.09	1.14607	3.97104	5e-05	0.000491062
CG9350	2R:16912584-16913591	444.882	856.725	0.945409	4.71623	5e-05	0.000491062
CG9368	3L:19594735-19597220	16.6531	35.4621	1.09049	3.46253	5e-05	0.000491062
CG9394	2R:16989434-17011220	47.8264	404.365	3.07978	11.4613	5e-05	0.000491062
CG9399	3R:5397632-5399927	199.515	346.183	0.795041	2.83438	0.0001	0.00091844
CG9467	3R:5623490-5626773	42.8724	123.092	1.52161	5.82279	5e-05	0.000491062
CG9471	3R:5596253-5597264	41.6943	132.668	1.6699	5.39884	5e-05	0.000491062
CG9486	2L:6253122-6322251	14.1914	74.4556	2.39136	6.77537	5e-05	0.000491062
CG9581	X:20060707-20064013	13.9596	30.0267	1.10499	2.50393	0.00115	0.00696376
CG9590	3R:11612422-11614063	19.5513	34.9911	0.839722	3.04559	0.0002	0.00161299
CG9601	3R:4166821-4169219	7.1761	16.5138	1.2024	2.67506	0.0007	0.00457828
CG9603	3R:4165665-4166763	1647.51	2790.51	0.760243	2.61745	0.0002	0.00161299
CG9609	X:16679397-16681011	15.941	24.5151	0.620924	2.12461	0.0115	0.0440234
CG9643	2L:2978525-2979410	9.15183	20.5164	1.16465	2.86412	0.0073	0.0306505
CG9649	3R:10041180-10043604	48.0092	164.968	1.78081	7.17343	5e-05	0.000491062
CG9657	X:7312627-7315672	24.0886	48.9111	1.02181	3.87319	5e-05	0.000491062
CG9667	3R:3951008-3952055	12.0043	23.6498	0.978281	2.70155	0.0099	0.0390359
CG9775	3R:463731-467317	115.595	180.708	0.644586	2.29923	0.00165	0.00937759
CG9797	3R:4555511-4557416	12.7731	22.0576	0.788172	2.53402	0.00385	0.0186732
CG9804	3R:261943-263051	13.9099	35.578	1.35487	4.27197	0.0001	0.00091844
CG9836	3R:4647729-4649895	398.434	966.415	1.2783	3.587	5e-05	0.000491062
CG9853	3R:224279-227749	24.5938	47.3304	0.944472	2.39072	0.006	0.0262754
CG9915	X:16204130-16207171	19.8086	32.0629	0.694782	2.58686	0.00095	0.00592688
CG9921	X:16225294-16226322	47.1166	76.9991	0.708604	3.00615	0.002	0.0109679
CG9948	3L:6949250-6951214	11.899	31.4223	1.40095	2.77586	0.0004	0.00285512
CG9951	3L:16856263-16858089	24.5047	43.257	0.819872	3.05994	0.00015	0.00128278
CG9987	2L:19430656-19432444	25.8449	51.5408	0.995835	3.79179	5e-05	0.000491062
Chd64	3L:4114288-4122423	355.351	947.574	1.41499	5.62192	5e-05	0.000491062
CheB38c	2L:20820088-20820867	0	3.70735	Inf	NA	5e-05	0.000491062
Chi	2R:19919061-19921459	31.3538	52.2438	0.736618	2.54865	0.0005	0.00342852
CHIP	2L:10437550-10439244	22.3521	34.9414	0.644529	2.35209	0.0054	0.0244145
Chrac-14	2L:8437410-8442352	13.8094	33.0801	1.26031	3.33709	0.00215	0.011608
Chrac-16	X:11911306-11911989	21.6825	43.954	1.01946	3.44908	0.00265	0.0138777
Ciao1	2R:10740469-10742573	24.7974	39.5083	0.671969	1.99971	0.00585	0.0258684
CkIIalpha-i3	3L:708652-710455	12.0526	20.1247	0.739623	1.87889	0.01285	0.0481941
cl	2L:5520234-5523877	123.86	210.885	0.767743	3.23089	0.00255	0.013455
Clp	2L:819963-821209	5.61175	12.1142	1.11017	2.4227	0.0121	0.0458747
Cog7	3R:25756272-25758779	7.27743	12.5774	0.789333	2.36068	0.0041	0.0195923
comt	X:13153029-13156521	63.2436	135.313	1.09731	4.2062	5e-05	0.000491062
COQ7	X:6665268-6673692	73.0981	271.701	1.89411	8.0408	5e-05	0.000491062
CoVa	3R:7640927-7646021	1279.25	2123.34	0.731038	2.26453	0.002	0.0109679
CR12842	2R:2926634-2927318	17.8985	47.6331	1.41213	4.37927	0.00035	0.00257738
CR18166	X:373478-375842	18.1469	35.4561	0.966308	2.97866	0.0001	0.00091844
CR43242	2L:22961736-22963456	43.0962	84.9763	0.979499	4.03828	5e-05	0.000491062
CR43259	3R:21729940-21732488	30.7339	60.0403	0.966102	2.91918	0.00015	0.00128278
CR43300	3R:9653689-9654149	0	4.5327	Inf	NA	5e-05	0.000491062
crn	X:2141626-2144015	11.8264	20.8005	0.814609	2.77293	0.00075	0.00484587
Crz	3R:10140657-10141439	17.6741	37.1736	1.07264	3.19335	0.0091	0.0365007
Csas	3L:19979176-19982047	74.2487	453.221	2.60978	8.87811	5e-05	0.000491062
Csl4	2L:11122563-11130645	11.5504	23.5619	1.02851	2.49535	0.00725	0.0305113
CSN5	3R:12295822-12297128	22.0979	35.3144	0.676349	2.44069	0.0063	0.0272599
CSN6	3R:18406496-18408950	14.2014	33.5083	1.23849	2.52488	0.0053	0.0240222
CSN7	2R:4308492-4316089	56.6216	93.3613	0.721473	3.01476	0.0005	0.00342852
Cyp12a4	3R:14960884-14962858	40.9999	67.7604	0.724822	2.8755	0.0006	0.00401699
Cyp12e1	3R:6260510-6262426	10.7329	18.6189	0.794737	2.4502	0.00475	0.0220814
Cyp28a5	2L:13977302-13979573	44.657	82.8093	0.890906	3.55573	5e-05	0.000491062
Cyp9f2	3R:8229056-8231809	49.5692	83.4311	0.751142	2.6669	0.0003	0.00226625
cype	2L:5327240-5327969	2409.53	4974.21	1.04572	3.62657	5e-05	0.000491062
D1	3R:5063804-5066376	61.578	96.7013	0.651119	2.31541	0.00125	0.00746459
D19B	3L:6175275-6178138	8.47066	13.2649	0.647064	2.06967	0.00865	0.0352098
d4	2R:1147483-1183475	43.0068	66.6634	0.632329	2.17821	0.00225	0.0120831
dalao	X:9043357-9046011	16.4495	29.207	0.82827	3.01552	0.0001	0.00091844
DAT	2R:12446071-12452763	2.92122	14.0742	2.26841	5.40681	5e-05	0.000491062
Dat	2R:20027107-20046819	177.922	591.36	1.73279	6.00566	5e-05	0.000491062
Dcp1	2R:19776464-19777788	12.7019	25.7691	1.0206	2.70435	0.00045	0.00314272
debcl	2R:2536159-2540347	43.1159	66.3868	0.622675	2.47027	0.00205	0.011188
Den1	2R:8225306-8227050	92.0714	195.248	1.08449	3.85318	5e-05	0.000491062
dgt1	3R:25667378-25683191	11.231	22.4452	0.998914	2.12255	0.00565	0.0252302
dgt2	2L:11989937-11990834	19.5642	36.4452	0.897512	2.99466	0.0036	0.01764
Dim1	2L:4403254-4403955	37.0996	113.461	1.61272	6.65922	5e-05	0.000491062
Dip2	3R:470370-471316	14.0388	29.6199	1.07715	3.17646	0.0035	0.0172245
Dip3	2R:14016004-14017751	23.0945	48.0998	1.05848	3.96928	5e-05	0.000491062
Dip-C	3R:8237530-8239460	28.3365	41.3436	0.545003	2.08904	0.00875	0.035426
dj-1beta	3R:26632847-26633701	73.8748	134.586	0.865377	3.97207	0.0003	0.00226625
Dlc90F	3R:14124926-14125764	127.536	242.002	0.924115	4.31833	5e-05	0.000491062
DMAP1	2R:16531535-16533370	23.5674	79.8386	1.76029	6.70354	5e-05	0.000491062
Dmn	2R:4779344-4780844	48.3766	125.713	1.37775	5.70242	5e-05	0.000491062
Dms	3R:20167274-20169407	46.6732	76.7529	0.717626	2.98285	0.00145	0.00840425
DnaJ-H	2L:13163290-13169551	129.56	238.816	0.882277	3.19316	0.00015	0.00128278
dod	X:21216374-21220866	57.949	157.811	1.44534	4.35779	5e-05	0.000491062
Dpit47	2R:2548154-2549623	28.0324	49.725	0.826876	3.17712	0.00025	0.00194862
Dpy-30L1	2L:10732748-10736077	51.6236	119.324	1.20878	4.5444	0.00015	0.00128278
dro4	3L:3315636-3315945	252.676	1057.61	2.06545	18.5859	5e-05	0.000491062
dro5	3L:3316808-3317144	567.481	1571.75	1.46973	12.9252	5e-05	0.000491062
Dsor1	X:9141374-9144070	21.4405	31.3771	0.549374	2.03203	0.0124	0.0468358
e	3R:17055560-17062900	49.5986	323.341	2.70469	10.1645	5e-05	0.000491062
e(y)2	X:11467833-11470628	29.8644	72.7408	1.28434	2.29049	0.00305	0.0155327
E23	2L:3334870-3355000	3.78795	6.70811	0.824487	1.95341	0.01035	0.0405457
ebd1	3L:682878-685545	20.9344	33.3608	0.672279	2.50633	0.0014	0.00817719
ecd	3L:2262918-2265811	14.0075	30.6036	1.1275	3.38294	5e-05	0.000491062
ECSIT	3R:1682306-1683636	17.0892	44.4252	1.37829	4.80893	5e-05	0.000491062
EfTuM	2R:9393946-9400617	57.7389	98.6478	0.772743	2.8762	0.0003	0.00226625
egg	2R:20663056-20667437	7.36574	12.0937	0.715356	2.38187	0.00255	0.013455
Egm	2R:7504373-7506515	13.7979	21.9527	0.669955	2.29467	0.0047	0.0218826
egr	2R:5965869-5971715	6.95061	14.7411	1.08463	2.87132	0.0005	0.00342852
eIF2B-beta	X:2598608-2601450	34.0625	68.3941	1.00569	3.04605	0.0005	0.00342852
Eip63F-1	3L:3905343-3935992	275.051	470.33	0.773975	3.29813	0.00015	0.00128278
Eip71CD	3L:15504152-15506302	81.6716	148.341	0.861011	3.03185	5e-05	0.000491062
elgi	3L:15949649-15951533	9.79304	16.4495	0.748216	2.23787	0.00955	0.0379197
elm	3R:1478554-1480613	82.345	145.761	0.823851	3.5206	0.0001	0.00091844
Elongin-C	2R:15332589-15333797	390.622	605.107	0.63142	2.28026	0.00155	0.00890415
EndoGI	2L:16257992-16261875	20.9061	41.0738	0.974299	3.44399	0.0002	0.00161299
Eno	2L:1724973-1729629	706.545	1524.93	1.10989	4.04643	5e-05	0.000491062
ERR	3L:8174022-8179750	28.3909	46.1857	0.702018	2.1024	0.004	0.0192259
exo70	3L:8404952-8414380	7.03533	13.5338	0.943881	2.54522	0.0021	0.0114059
Fer1	3R:2961929-2967694	7.59443	42.9144	2.49845	6.81877	5e-05	0.000491062
ferrochelatase	3R:27636181-27638228	40.652	60.8724	0.582464	1.99507	0.0055	0.0247801
Fibp	3L:19809262-19811067	32.6745	61.5083	0.912616	3.03212	0.00015	0.00128278
fidipidine	2R:12149788-12152126	9.85849	17.1272	0.796853	2.5063	0.00315	0.0158814
Fie	3L:3892573-3894833	51.4603	76.1438	0.565267	2.26027	0.0051	0.023361
Fis1	2R:1491091-1492333	127.897	263.506	1.04285	3.59506	5e-05	0.000491062
FK506-bp2	2R:15177609-15178467	427.636	705.46	0.72218	3.78779	0.0002	0.00161299
FKBP59	2L:9888033-9890787	55.0615	102.75	0.900029	3.55173	5e-05	0.000491062
fsd	2R:9118087-9119170	30.9784	46.4918	0.585712	2.26095	0.01215	0.046045
FucTC	X:22410601-22412570	12.1179	28.9504	1.25645	3.97946	5e-05	0.000491062
fusl	2L:5330469-5338073	39.0025	66.7255	0.774672	2.75611	0.0001	0.00091844
fws	2L:17478441-17484302	17.7496	33.3276	0.908929	2.50279	0.00195	0.0107392
Gadd34	2R:19863123-19864801	156.216	229.413	0.554406	2.27656	0.00585	0.0258684
gammaSnap	2R:19934667-19936412	39.6344	105.141	1.40749	5.77235	5e-05	0.000491062
gammaTub23C	2L:2972891-2976859	13.9656	29.8986	1.0982	2.93723	0.00065	0.00429778
Gapdh1	2R:3679402-3693904	835.563	1389.94	0.734204	2.81571	0.0008	0.00511785
Gapdh2	X:15762177-15763694	684.081	1718.86	1.32921	4.3993	5e-05	0.000491062
Gbeta5	X:8044763-8046311	36.6335	103.178	1.4939	5.95757	5e-05	0.000491062
GckIII	3R:12911255-12913710	16.3518	31.7244	0.956144	3.48251	5e-05	0.000491062
Gclc	X:7996612-8010177	17.8688	29.0485	0.701023	2.45834	0.0007	0.00457828
geminin	2R:2542967-2543955	13.137	24.3041	0.887565	2.61495	0.008	0.0330237
Gfat2	3R:24162740-24165490	23.2046	38.383	0.726058	2.7487	0.0005	0.00342852
G-ialpha65A	3L:6965843-6973153	21.4537	60.0164	1.48413	5.02228	5e-05	0.000491062
Gmd	2L:4975299-4977018	10.5871	23.0523	1.12261	3.45775	0.0003	0.00226625
Gos28	3R:14489463-14491029	26.809	52.4471	0.968144	3.62851	0.0002	0.00161299
Got1	2R:12025856-12029439	96.2246	240.029	1.31873	4.72068	5e-05	0.000491062
Got2	2L:1982219-1987788	351.305	526.369	0.583351	1.99477	0.0048	0.0222454
Gpb5	2LHet:167247-167979	26.0849	49.3656	0.920291	2.17387	0.00515	0.0235188
Gr47b	2R:7248212-7250774	32.387	53.4842	0.723697	2.77704	0.0041	0.0195923
grau	2R:16897273-16899424	19.5655	32.9813	0.753336	2.75385	0.0009	0.00566562
Gs1l	2L:4454663-4456822	122.576	191.86	0.646379	2.30185	0.00165	0.00937759
Gs2	X:11316887-11324228	607.336	2524.63	2.0555	6.48253	5e-05	0.000491062
GstD1	3R:8191901-8194987	414.466	993.744	1.26162	4.542	5e-05	0.000491062
GstD3	3R:8198789-8199535	18.4069	214.939	3.54561	11.8258	5e-05	0.000491062
GstE1	2R:14285897-14286728	77.4019	290.236	1.90679	8.75642	5e-05	0.000491062
GstE2	2R:14286997-14287880	32.4864	183.98	2.50164	10.0298	5e-05	0.000491062
Gtp-bp	X:11020907-11023136	31.6824	44.6944	0.496411	1.90833	0.01305	0.0488029
Gycalpha99B	3R:25508224-25512501	62.7622	202.488	1.68987	4.08709	5e-05	0.000491062
Hakai	2L:19580607-19582497	16.806	32.4609	0.949728	2.97668	0.0001	0.00091844
HBS1	3L:1862880-1865309	15.9482	29.9891	0.911043	3.30391	5e-05	0.000491062
Hdac3	3R:1298531-1300320	30.4501	45.6619	0.584545	2.25765	0.0059	0.0260134
HDAC6	X:15227342-15234393	120.493	234.955	0.963429	3.31919	5e-05	0.000491062
HdacX	3R:20677293-20681965	16.4843	28.9295	0.81145	2.24234	0.0028	0.0144957
Hexo2	X:8603686-8608665	18.7813	41.364	1.13908	3.3517	0.00015	0.00128278
His3.3A	2L:5055057-5058241	245.62	379.506	0.627693	2.93561	0.00135	0.00795692
His4r	3R:10451460-10452336	1027.93	2294.29	1.15831	4.07105	5e-05	0.000491062
hk	2L:19030837-19033495	56.9935	87.7152	0.622031	2.44273	0.00235	0.0125384
Ho	3R:7505480-7510062	25.6852	47.5626	0.888888	3.00726	0.0012	0.00721353
HP1c	3R:18571349-18573278	11.1947	25.2689	1.17454	2.41267	0.002	0.0109679
HP4	3L:7968537-7969257	29.5897	75.7604	1.35635	3.53791	5e-05	0.000491062
HPS1	2R:10742946-10746138	12.064	26.9068	1.15727	3.44367	5e-05	0.000491062
Hsp23	3L:9374983-9375867	4.78889	38.6101	3.01121	5.36467	5e-05	0.000491062
Hsp60	X:11002505-11006341	156.847	251.86	0.683268	2.41704	0.0008	0.00511785
Hsp67Ba	3L:9370901-9372634	8.1881	23.4484	1.51789	4.4437	5e-05	0.000491062
Hsp67Bc	3L:9364610-9365583	2.93019	34.2322	3.54629	5.10098	0.00035	0.00257738
hyx	3R:4846067-4868072	22.0398	32.898	0.577889	1.84224	0.01135	0.0435965
I-2	3L:9827459-9829896	43.8676	69.3913	0.661598	2.32934	0.00105	0.00645305
Iap2	2R:11819674-11822330	71.5767	125.831	0.813928	2.93772	0.0001	0.00091844
icln	2R:13478470-13479999	10.886	34.0049	1.64327	4.34252	0.0002	0.00161299
Idgf3	2L:16450906-16453176	24.7984	36.5092	0.558012	1.85155	0.0103	0.0403847
ine	2L:4465199-4477024	33.6552	55.8438	0.730568	2.35619	0.0012	0.00721353
Ipk2	2L:573032-574232	24.4113	37.432	0.616721	2.2703	0.0084	0.0343155
Irk2	3R:19339689-19345167	74.6665	203.666	1.44767	5.14737	5e-05	0.000491062
Irk3	2L:18708848-18713763	11.7461	128.822	3.45513	10.3073	5e-05	0.000491062
Iswi	2R:8524122-8528133	9.47194	14.3152	0.595811	1.9243	0.0073	0.0306505
JhI-26	2R:12176829-12178838	36.84	70.5376	0.937118	3.72625	5e-05	0.000491062
jigr1	3R:21463548-21475972	33.6212	49.5967	0.560873	1.91429	0.00775	0.0321233
Jwa	2L:18704569-18705699	68.7188	102.971	0.583462	2.49245	0.0048	0.0222454
key	2R:20671094-20674932	37.6635	60.2605	0.678045	1.96755	0.0066	0.0283147
kin17	3L:20349908-20351431	8.73165	17.7429	1.02291	2.88757	0.0025	0.0132297
KLHL18	3R:7833831-7836152	11.1417	19.3605	0.79715	2.37542	0.0017	0.00960754
Klp64D	3L:5350320-5352354	11.3166	18.1444	0.681088	2.23029	0.0073	0.0306505
kuk	3R:12905954-12910503	41.1251	81.7407	0.991035	3.5538	5e-05	0.000491062
l(1)10Bb	X:11218330-11219332	33.7853	73.9417	1.12999	4.50185	5e-05	0.000491062
l(1)G0136	X:15628312-15631109	105.351	265.07	1.33118	5.16434	5e-05	0.000491062
l(1)G0144	X:2154235-2156560	25.999	101.475	1.96459	7.56923	5e-05	0.000491062
l(2)06225	2L:10975551-10976422	1162.29	2087.21	0.844609	2.95873	5e-05	0.000491062
l(2)06496	2R:18943018-18950125	14.3812	33.4641	1.21844	3.0601	0.0002	0.00161299
l(2)35Be	2L:15005738-15007404	7.09057	30.1733	2.0893	3.26278	0.00025	0.00194862
l(2)35Di	2L:15749600-15751054	263.255	414.921	0.656377	2.34947	0.0016	0.0091335
l(2)37Bb	2L:19049078-19051606	23.5069	38.0509	0.694846	2.05379	0.0043	0.0203761
l(2)k14505	2L:21261158-21262287	32.1039	65.3465	1.02536	4.02672	5e-05	0.000491062
l(3)01239	3L:11066565-11067490	85.3876	129.389	0.599613	2.75327	0.0039	0.0188552
l(3)04053	3L:22731701-22734484	22.5342	33.052	0.552623	2.07667	0.0088	0.0355807
l(3)87Df	3R:8856663-8857317	75.6169	196.177	1.37538	7.03451	5e-05	0.000491062
l(3)mbt	3R:23091178-23098995	15.984	24.4124	0.610981	2.17194	0.0027	0.0140502
l(3)neo18	3L:12129873-12131684	407.422	827.263	1.02182	3.4772	5e-05	0.000491062
La	2L:20348392-20350328	36.4749	62.166	0.76922	2.64223	0.00015	0.00128278
Las	3L:20423697-20425456	32.5205	54.8806	0.754946	2.96106	0.00075	0.00484587
levy	2R:19435762-19442241	1314.98	2241.2	0.769226	3.86182	0.00045	0.00314272
LSm1	2R:17056464-17058150	32.3195	67.3017	1.05824	2.01413	0.00875	0.035426
lsn	3R:17690921-17695236	15.1575	33.9675	1.16412	3.50672	0.00075	0.00484587
lwr	2L:541234-542572	59.1947	102.811	0.796461	2.80289	0.0002	0.00161299
maf-S	2R:16528475-16529173	139.101	250.962	0.851331	4.38662	5e-05	0.000491062
Mat1	2R:6626121-6627339	17.2341	43.9225	1.34969	4.64913	5e-05	0.000491062
Max	3L:19255625-19262009	37.1334	78.0804	1.07224	2.49197	0.00625	0.0270823
MBD-like	3R:5385486-5387255	31.372	51.0596	0.702704	2.12355	0.0046	0.0215165
MBD-R2	3R:8177864-8182024	17.1453	25.577	0.577039	2.0275	0.0046	0.0215165
mbo	3R:8502207-8504766	5.41341	9.08085	0.746289	2.05978	0.0123	0.0465163
me31B	2L:10239325-10242172	45.1057	79.6839	0.82098	2.89814	5e-05	0.000491062
MED22	X:822170-824131	41.7969	79.3645	0.9251	3.24011	0.0015	0.00866083
MED25	3R:15834717-15837434	5.08703	9.71176	0.932911	2.57625	0.00195	0.0107392
MED28	3R:21302724-21303467	32.1827	67.0824	1.05965	4.13112	0.00025	0.00194862
MED30	3L:652986-654106	8.45015	32.7253	1.95336	5.12956	5e-05	0.000491062
MED31	3R:467695-470358	83.0075	126.483	0.607627	2.69382	0.00455	0.0213267
MED4	3L:7242628-7243623	6.66236	25.6783	1.94645	4.19463	0.00025	0.00194862
MED7	3R:6585792-6586754	36.6884	85.1227	1.21422	4.94099	5e-05	0.000491062
Men-b	3R:22977362-22983325	79.173	151.708	0.938217	3.33483	5e-05	0.000491062
metl	3L:1637941-1639234	22.4952	43.2979	0.944681	2.82628	0.00025	0.00194862
Mfap1	3L:1941061-1947513	13.2811	22.2197	0.742466	2.11121	0.00565	0.0252302
Mip	3L:17338046-17342762	12.5316	22.6995	0.857092	2.68681	0.0034	0.0168329
Mkp	3L:180293-184422	54.4375	90.4886	0.733134	2.44501	0.0009	0.00566562
Mkp3	3L:19060831-19079522	16.1828	25.8811	0.677436	2.20348	0.0032	0.0160887
Mob4	2R:2580934-2584144	60.8976	94.7482	0.637713	1.91764	0.0074	0.0309843
mor	3R:11791172-11798636	15.6562	22.6807	0.534726	1.82868	0.01075	0.0416092
morgue	2L:4442428-4444677	14.7199	29.3704	0.996597	2.59701	0.00045	0.00314272
Mov34	2R:20290493-20292050	34.8094	51.7259	0.571409	2.2476	0.00755	0.0314526
mre11	2L:11282092-11284337	10.4974	23.3921	1.15599	3.75933	5e-05	0.000491062
MrgBP	2R:4787745-4788877	81.3396	194.432	1.25723	2.9338	0.0002	0.00161299
mRpL1	3R:4127163-4129733	33.2461	63.7875	0.940088	3.55646	0.00015	0.00128278
mRpL11	3R:10337589-10339327	22.0663	55.8644	1.34009	4.31068	0.0001	0.00091844
mRpL12	3L:8949891-8950684	63.5282	128.155	1.01242	3.33148	5e-05	0.000491062
mRpL14	X:2238029-2238670	48.9189	108.26	1.14603	5.04736	5e-05	0.000491062
mRpL15	3L:20425567-20429271	29.5406	65.5891	1.15076	2.85618	0.0003	0.00226625
mRpL16	X:1784331-1785313	33.8895	63.4985	0.905884	3.58894	0.0004	0.00285512
mRpL17	3L:264781-265908	31.2481	61.8638	0.985326	3.77582	0.0004	0.00285512
mRpL19	3R:4499838-4500918	17.2524	28.4468	0.72147	2.37012	0.01095	0.0422211
mRpL2	3L:11113958-11116301	34.5688	76.4274	1.14462	3.67248	5e-05	0.000491062
mRpL20	3L:13010244-13010933	57.5529	105.8	0.878377	4.05911	0.00055	0.00374587
mRpL21	3L:19247333-19248157	21.4018	37.9263	0.825466	2.79251	0.00875	0.035426
mRpL24	2L:4942747-4945343	31.1288	73.4143	1.23781	3.57853	5e-05	0.000491062
mRpL27	2L:4458979-4459602	60.8031	116.882	0.942842	4.51426	0.00035	0.00257738
mRpL28	2L:4973977-4975284	76.9463	128.93	0.74466	3.18741	0.0002	0.00161299
mRpL3	X:15655292-15656696	19.0771	41.789	1.13128	3.98194	5e-05	0.000491062
mRpL30	X:4541909-4543865	64.4243	145.858	1.17889	3.65272	5e-05	0.000491062
mRpL32	3R:27078623-27080622	20.6196	51.019	1.30702	4.10752	0.0006	0.00401699
mRpL34	2R:11986497-11990108	60.8942	181.382	1.57465	7.94148	0.00315	0.0158814
mRpL36	3L:8117683-8118213	32.0363	72.097	1.17023	4.49842	0.0018	0.0100474
mRpL37	3R:6608284-6609813	11.5916	21.7998	0.91123	2.76608	0.0026	0.0136711
mRpL38	X:14120323-14121983	29.2798	46.6355	0.671523	2.59127	0.00265	0.0138777
mRpL4	2L:16327070-16329128	29.6184	48.1645	0.701477	1.9161	0.0092	0.0368203
mRpL40	3R:7233618-7234478	42.3015	89.7586	1.08534	4.56758	5e-05	0.000491062
mRpL41	2R:11103715-11105118	27.5391	68.9447	1.32396	2.7523	0.0002	0.00161299
mRpL42	2R:5954153-5956206	61.6491	113.491	0.88043	3.3372	0.0065	0.0279917
mRpL44	3R:1293514-1296382	29.4744	62.2148	1.07779	1.9515	0.0066	0.0283147
mRpL48	2L:1710465-1715861	54.4028	124.244	1.19143	4.35468	0.0002	0.00161299
mRpL49	X:12801138-12801877	75.1528	134.308	0.837644	3.95806	0.0003	0.00226625
mRpL50	3L:7234791-7237032	38.225	76.1038	0.993454	2.58106	0.00055	0.00374587
mRpL51	2L:8515097-8517377	16.7003	35.4837	1.08729	2.03734	0.00915	0.0366526
mRpL52	2R:3561225-3561908	88.3613	185.495	1.06989	5.47273	5e-05	0.000491062
mRpL54	2R:16948283-16949092	17.6051	46.2279	1.39277	4.38755	0.0004	0.00285512
mRpL9	3R:11156461-11158864	48.37	112.347	1.21578	3.96021	0.00015	0.00128278
mRpS10	3R:11055377-11056238	54.3359	124.281	1.19363	3.84355	5e-05	0.000491062
mRpS14	X:19373414-19373950	52.6914	122.39	1.21585	5.66887	5e-05	0.000491062
mRpS17	2R:20061186-20061958	42.2388	84.7128	1.00401	4.21738	0.00015	0.00128278
mRpS18A	3R:4387627-4388305	37.5133	80.8546	1.10793	4.52983	0.00025	0.00194862
mRpS18C	3R:26249695-26250884	38.6042	80.1406	1.05378	2.97111	0.01315	0.0490959
mRpS21	3R:9205861-9207514	96.4181	149.908	0.636699	1.84629	0.0113	0.0434413
mRpS22	3R:23742630-23745195	45.5717	67.6598	0.570162	2.21773	0.00745	0.0311074
mRpS23	2L:13833338-13835038	24.4355	57.4533	1.23341	2.58494	0.001	0.00617928
mRpS24	3R:19987511-19989246	30.5869	57.7047	0.915773	1.98794	0.0087	0.0353816
mRpS25	X:14474640-14477015	55.6292	177.768	1.67608	3.9422	5e-05	0.000491062
mRpS26	3L:18099680-18100602	21.6501	46.4116	1.10011	3.81937	0.0004	0.00285512
mRpS28	2R:14500586-14502521	61.2789	98.6945	0.687579	2.11147	0.00405	0.0193942
mRpS29	2R:18306441-18307882	27.2301	44.5391	0.709867	2.6956	0.00155	0.00890415
mRpS33	3R:12260646-12262315	65.706	130.133	0.985892	2.33557	0.00135	0.00795692
mRpS35	3L:2780920-2782105	32.5949	58.8355	0.852042	3.33888	0.00015	0.00128278
mRpS6	3L:4364554-4365243	28.9393	54.3489	0.90922	2.08987	0.0086	0.0350535
mRpS7	2L:10386663-10387524	81.1437	119.629	0.560012	2.57811	0.00805	0.0331998
Mst85C	3R:4876545-4877953	13.7579	26.9972	0.972549	3.14858	0.00075	0.00484587
mtacp1	3L:1329805-1331633	325.051	480.188	0.562935	2.01201	0.00505	0.0231789
mTerf3	3L:20512688-20513844	20.3085	38.5568	0.924906	3.2592	0.00065	0.00429778
mtm	2L:6034795-6036937	15.5345	25.3422	0.706071	2.50333	0.0024	0.0127676
MtnA	3R:5609486-5610093	2450.16	8944.13	1.86807	15.3691	5e-05	0.000491062
mtSSB	3R:12029092-12030973	36.8852	85.7273	1.21671	3.13744	5e-05	0.000491062
mtTFB1	3L:11702029-11704472	72.4152	109.412	0.595407	2.35289	0.0043	0.0203761
NC2beta	2L:15007805-15009724	20.535	44.5147	1.11619	3.31984	0.00295	0.0151683
ND23	3R:11661769-11662819	381.821	571.968	0.583037	2.79748	0.0031	0.0156904
ND42	3R:17853426-17855115	187.31	301.425	0.686367	2.46067	0.00065	0.00429778
Neb-cGP	X:10354769-10355334	1718.95	3203.71	0.898219	6.19884	0.00015	0.00128278
Nedd8	2L:18951146-18951845	74.4309	164.215	1.14161	5.87505	5e-05	0.000491062
nemy	2R:8547001-8557722	21.6593	102.708	2.24549	7.41066	5e-05	0.000491062
Neos	3L:7234791-7237032	10.3193	21.8579	1.08281	2.5503	0.0039	0.0188552
nimB4	2L:13968279-13969973	10.2516	41.4276	2.01474	6.16231	5e-05	0.000491062
ninaB	3R:9519774-9531180	55.9718	112.913	1.01244	2.4872	0.00215	0.011608
Noa36	3R:24423779-24425001	29.2868	47.7595	0.705536	2.70666	0.0029	0.0149536
noi	3R:1414594-1417180	14.7593	26.0331	0.818723	2.3365	0.0014	0.00817719
ns4	2L:20752399-20757991	12.8473	22.6744	0.8196	2.21803	0.00835	0.034142
Nup107	2L:10732748-10736077	6.72351	12.5828	0.904171	2.01995	0.0055	0.0247801
Nup62	2R:12231881-12233333	22.1453	40.2835	0.863185	3.18265	0.00025	0.00194862
Nxt1	2R:19696767-19699496	49.0791	124.275	1.34035	3.33287	5e-05	0.000491062
Oatp58Dc	2R:18111185-18116073	13.1742	28.3326	1.10475	3.69587	5e-05	0.000491062
Obp18a	X:19029112-19029901	51.88	292.061	2.49302	11.0984	5e-05	0.000491062
Obp44a	2R:4018937-4022588	772.297	8895.07	3.52578	11.0375	5e-05	0.000491062
opa	3R:678534-695709	2.34341	9.96534	2.08831	4.40939	5e-05	0.000491062
Opbp	2R:2540737-2542772	15.0913	24.3467	0.690008	2.39545	0.0039	0.0188552
or	2R:19855466-19856467	34.3219	67.2623	0.970671	3.86438	0.0003	0.00226625
Oscp	3R:11091297-11094260	741.917	1264.9	0.769698	3.49844	5e-05	0.000491062
p16-ARC	2L:2580290-2581114	64.1704	106.238	0.727326	3.27816	0.00125	0.00746459
P5cr	3R:14854658-14856973	21.4738	46.2831	1.10791	2.81339	0.00055	0.00374587
Pcd	3R:25548882-25550651	147.418	308.424	1.065	5.17343	5e-05	0.000491062
PCID2	3L:11619539-11620820	5.51762	11.9622	1.11637	2.44314	0.01255	0.0472842
Pcmt	3R:1378544-1380033	108.38	171.161	0.659252	2.96306	0.00125	0.00746459
Pdp	X:7625808-7628730	36.6679	59.2317	0.691851	2.43251	0.0004	0.00285512
Pdsw	2L:3466161-3467326	210.205	332.579	0.661901	2.3451	0.00115	0.00696376
pex13	2R:9115771-9117733	36.1474	56.5908	0.646674	2.55234	0.00145	0.00840425
pfk	3L:3159994-3162024	12.2764	21.5666	0.812915	2.41516	0.0018	0.0100474
Pfk	2R:5997244-6004962	73.9267	112.922	0.611162	2.16564	0.00255	0.013455
Pgk	2L:2745101-2748522	298.527	649.522	1.12152	3.81573	5e-05	0.000491062
Pglym78	3R:24973969-24977512	311.717	910.667	1.54669	6.33182	5e-05	0.000491062
PGRP-LE	X:15695184-15697798	20.7006	33.3725	0.688989	2.10103	0.00405	0.0193942
Phax	2R:5001767-5003535	18.8007	29.4291	0.646459	2.29608	0.00535	0.0242247
pic	3R:8877977-8882454	12.924	21.1134	0.708106	2.55777	0.001	0.00617928
pnut	2R:4124773-4127835	33.8644	59.2617	0.807329	2.85889	5e-05	0.000491062
pont	3R:6087833-6089621	11.4306	20.614	0.850728	2.70736	0.00185	0.0102696
Pop2	3L:11991497-11996013	86.1594	143.96	0.740585	2.64165	0.0002	0.00161299
PPP4R2r	X:10372865-10375977	28.1554	48.6118	0.787893	2.77496	0.0003	0.00226625
PQBP1	3R:20891526-20895372	24.3108	52.8234	1.11958	3.1233	0.00305	0.0155327
PrBP	2L:8684814-8685954	28.1644	59.3577	1.07556	4.11967	5e-05	0.000491062
prel	2R:5311575-5313612	61.736	92.4011	0.581797	2.36925	0.00445	0.0209555
primo-1	3R:9535747-9537557	23.0236	39.7822	0.789012	2.0224	0.00735	0.0307892
prod	2R:14856909-14858656	22.1926	40.6432	0.872936	3.24291	0.0001	0.00091844
pros	3R:7155623-7219326	1.827	3.19492	0.806306	1.8561	0.0133	0.0494928
Pros26.4	3R:19754950-19757247	27.9006	45.6616	0.710683	2.17254	0.0023	0.0123079
Pros35	2L:10221352-10222503	33.956	59.0548	0.798388	3.15434	0.0007	0.00457828
Pros45	X:21178612-21188690	37.072	75.7628	1.03116	3.52309	5e-05	0.000491062
Pros54	3L:21530099-21531682	36.2868	75.5629	1.05823	4.20804	5e-05	0.000491062
Prosalpha5	2R:13300268-13301274	72.3737	133.548	0.883821	3.04717	5e-05	0.000491062
Prosalpha7	2R:5734140-5735339	89.5571	130.46	0.542728	2.41248	0.00665	0.0284888
Prosbeta2	3L:14993035-15007130	57.3721	97.7711	0.769059	3.17721	0.0005	0.00342852
Prosbeta5	2R:6707468-6708685	58.4158	111.507	0.9327	3.27758	5e-05	0.000491062
Prosbeta7	3R:1182733-1184086	70.1	101.512	0.534158	1.86601	0.0076	0.0316318
Prp31	3L:15152182-15156724	16.4607	30.9531	0.911053	2.28586	0.00445	0.0209555
Prp38	2R:5031463-5032656	19.6275	37.5914	0.937525	3.28809	0.00045	0.00314272
Ptpa	2L:3377007-3378586	14.8948	39.2466	1.39776	4.69327	5e-05	0.000491062
PyK	3R:18193233-18198464	596.826	1116.28	0.903316	2.96366	5e-05	0.000491062
Rab23	3R:1505775-1511148	3.78196	8.10671	1.09998	2.52824	0.0047	0.0218826
Rab27	X:1367916-1370963	41.5477	104.891	1.33605	4.63349	5e-05	0.000491062
Rabex-5	3L:1295741-1298497	6.82468	11.6765	0.77477	2.30948	0.0049	0.0226394
RabX4	3R:20652386-20653691	85.5678	162.779	0.927773	4.13366	5e-05	0.000491062
Rad23	4:328722-330934	66.5126	99.4976	0.581033	2.065	0.00455	0.0213267
Ras85D	3R:5336282-5338809	29.9744	43.6201	0.541263	2.08718	0.0094	0.0374225
Ravus	3R:9088453-9089755	11.297	19.3292	0.77484	2.28343	0.01175	0.0447537
Rca1	2L:6852323-6853876	9.71072	19.9507	1.03879	3.08837	0.00115	0.00696376
ref(2)P	2L:19542445-19546914	91.5617	141.735	0.630385	2.26081	0.00115	0.00696376
repo	3R:14061915-14067906	22.9707	74.2997	1.69356	5.62257	5e-05	0.000491062
rept	3L:19248447-19250216	6.56766	11.6169	0.822769	2.17355	0.0129	0.0483217
RfC4	3L:4134852-4136039	14.8554	35.7582	1.26729	4.11155	5e-05	0.000491062
RFeSP	2L:1612685-1614182	563.847	897.403	0.670452	2.34361	0.0008	0.00511785
Rga	3R:1433064-1438830	34.334	49.2214	0.519647	1.85813	0.01035	0.0405457
Rh50	3L:4910369-4919022	16.5951	66.3052	1.99836	7.22464	5e-05	0.000491062
rho-7	2R:7873512-7876261	40.8147	67.9291	0.73494	2.46346	0.0007	0.00457828
Rlip	3R:16843422-16846475	8.28712	17.5638	1.08366	3.44221	0.00015	0.00128278
RnpS1	3R:5377764-5381111	12.1764	33.5467	1.46209	3.64599	0.00015	0.00128278
robl	2R:13343978-13344634	132.495	372.11	1.48979	8.23433	5e-05	0.000491062
Roc1a	X:541319-550075	250.662	644.259	1.3619	4.91008	5e-05	0.000491062
Roc2	2R:7540260-7566857	54.2494	177.093	1.70683	4.00659	0.00135	0.00795692
Rop	3L:4136784-4141398	26.5595	51.5868	0.957775	2.39604	0.0053	0.0240222
Rpb10	3R:20543275-20545084	132.243	417.866	1.65985	4.12033	5e-05	0.000491062
Rpb5	2R:6785746-6786563	11.6203	23	0.98499	2.62815	0.0123	0.0465163
RpII18	3R:1197487-1198119	91.5518	263.014	1.52248	7.85623	5e-05	0.000491062
Rpn1	3L:19908155-19911265	18.1017	29.3948	0.699437	2.58873	0.00095	0.00592688
Rpn12	3L:16576082-16577122	28.1165	66.9516	1.2517	4.78095	5e-05	0.000491062
Rpn3	2L:19051829-19053681	24.877	39.6639	0.673015	2.53929	0.00195	0.0107392
Rpn5	3R:1615210-1617291	31.0751	51.8491	0.738562	2.87135	0.0005	0.00342852
RpS15Ab	2R:6709175-6710826	63.6205	120.864	0.925819	2.42122	0.00105	0.00645305
Rpt3	X:11019220-11020840	29.057	44.7017	0.621445	2.39473	0.00355	0.0174233
Rpt4	X:6182155-6189148	32.7479	63.8592	0.96349	2.30567	0.00565	0.0252302
Rs1	2R:4052389-4055274	8.10662	12.7454	0.6528	1.86715	0.0105	0.0409563
rux	X:5929785-5931833	13.3354	22.481	0.753446	2.03883	0.0072	0.0303431
SA	2L:6950439-6956872	9.80846	15.9822	0.704364	2.37238	0.0021	0.0114059
Sbp2	3L:8297259-8298433	37.2994	60.3439	0.694056	2.77705	0.00195	0.0107392
Sce	3R:23506125-23507746	14.9509	37.0072	1.30757	4.50481	5e-05	0.000491062
Scox	2L:4967831-4968936	26.1115	47.3561	0.858864	3.21611	0.0006	0.00401699
scramb1	3L:10213584-10218340	30.4682	53.4304	0.81036	2.75715	0.0002	0.00161299
scro	3LHet:207492-252455	36.0166	55.4369	0.622184	2.17374	0.0022	0.0118497
SdhB	2R:2695116-2697252	369.011	541.536	0.553391	2.04593	0.0075	0.0313018
SdhC	3R:7034855-7035571	329.416	568.218	0.786534	4.04529	0.00015	0.00128278
sds22	3R:13217387-13218742	13.7046	27.8481	1.02292	3.26878	0.0004	0.00285512
sec13	3R:19182289-19184253	35.2841	61.3878	0.798936	3.1518	0.00025	0.00194862
sec23	3R:1474786-1478351	59.0475	86.1281	0.544609	1.93845	0.0066	0.0283147
sec3	3L:17414886-17418312	10.3523	16.5404	0.676049	2.3102	0.00335	0.0166126
sec6	2R:14512771-14515249	7.66693	14.3577	0.905108	2.78223	0.00105	0.00645305
Sec61gamma	X:19537364-19538528	85.8676	127.793	0.57362	2.66506	0.00655	0.0281535
SelD	2R:10156274-10158159	11.775	23.0805	0.970949	2.65124	0.0006	0.00401699
Sep2	3R:16411850-16414085	25.8793	62.6127	1.27466	4.86117	5e-05	0.000491062
Set	3R:11089256-11090975	26.2821	42.8158	0.70406	2.64868	0.00205	0.011188
Sgf29	2R:17179743-17180981	11.0014	33.1636	1.59191	4.57447	5e-05	0.000491062
Sgt	2L:17460816-17474773	64.206	101.716	0.663765	1.9807	0.00615	0.0267642
Sgt1	3R:4129911-4131001	47.1366	74.1408	0.65342	2.70064	0.00185	0.0102696
SH3PX1	3L:9703521-9706923	17.4288	31.1603	0.838233	3.05202	0.0003	0.00226625
shrb	2R:5029650-5031415	86.3868	133.355	0.626395	2.65237	0.0018	0.0100474
SIFa	2R:20462078-20465657	32.9286	467.174	3.82654	7.92651	5e-05	0.000491062
Sirt2	3R:16154191-16155751	30.9739	58.2286	0.910674	3.5373	5e-05	0.000491062
Sirt4	X:5558660-5560002	31.2578	56.9312	0.865004	2.79038	0.0001	0.00091844
skpA	X:550104-551932	170.225	294.804	0.792314	2.82093	5e-05	0.000491062
Slh	2L:2490204-2492666	18.367	27.3969	0.576898	1.90114	0.00785	0.0324933
Slu7	3R:24860324-24864788	9.74652	18.359	0.913529	2.03012	0.0057	0.0253909
SmB	2L:10425482-10426791	22.4547	44.9777	1.00219	2.5134	0.0013	0.00769726
SMC1	3R:19884023-19888538	9.3214	15.6878	0.751021	2.60622	0.00085	0.00539206
SmD2	3R:2169752-2171642	43.9134	87.5864	0.996047	2.26445	0.00375	0.0183057
SmE	2L:7883467-7887489	101.216	212.978	1.07327	5.06087	0.0001	0.00091844
SmF	2R:8070143-8073011	22.6094	59.8728	1.40498	2.2443	0.0071	0.0300054
SmG	X:16533831-16534447	75.4069	246.369	1.70805	4.93144	5e-05	0.000491062
smid	3L:7374951-7378742	18.992	32.9578	0.795228	2.79464	0.0001	0.00091844
Smn	3L:16573497-16574374	15.7894	32.789	1.05426	3.28046	0.0017	0.00960754
Snap	3L:20306733-20309677	126.176	200.542	0.668471	2.63823	0.0007	0.00457828
snapin	2L:2758426-2759710	22.464	51.0191	1.18342	4.31599	5e-05	0.000491062
snf	X:5203279-5204534	50.9966	138.754	1.44405	6.25436	5e-05	0.000491062
SNF4Agamma	3R:16966462-17038409	39.3875	57.8607	0.554848	1.82072	0.01105	0.0425704
Snr1	3R:1296638-1298476	28.4655	78.3738	1.46116	5.65539	5e-05	0.000491062
snRNP-U1-C	3R:14808677-14809370	21.0007	41.3669	0.978038	3.26601	0.0032	0.0160887
Snx16	2R:13609843-13614305	11.0588	18.5369	0.745201	1.94467	0.00875	0.035426
Socs44A	2R:4015135-4018837	17.5118	37.9456	1.1156	2.83651	0.001	0.00617928
Sod	3L:11105380-11106838	1042.6	2093.06	1.00543	4.76165	5e-05	0.000491062
Sod2	2R:12660375-12661440	305.329	610.261	0.999064	4.53819	5e-05	0.000491062
Sodh-2	3R:6702105-6705041	13.8054	48.8263	1.82242	5.92745	5e-05	0.000491062
spag	2R:20046887-20049021	8.31564	14.298	0.781918	2.28633	0.007	0.0296242
Spase12	3R:25315192-25317105	60.4561	122.108	1.0142	2.37121	0.0031	0.0156904
Spase25	X:11379284-11380302	34.4369	58.6715	0.768705	3.03394	0.00235	0.0125384
Spf45	2L:22959605-22961179	39.6712	57.5876	0.537665	1.81256	0.01145	0.0438505
spir	2L:20311218-20348386	65.4453	176.881	1.43442	5.07839	5e-05	0.000491062
Spn6	2R:14013809-14015715	16.3431	26.0407	0.672084	2.26113	0.0093	0.0371222
Sps2	2L:10342593-10344228	74.8503	157.38	1.07218	3.82417	5e-05	0.000491062
spt4	2R:8521121-8523666	16.8668	31.6198	0.906641	2.24871	0.006	0.0262754
Spt5	2R:15324990-15329403	14.1553	21.4635	0.60054	2.17696	0.0052	0.0236993
Sptr	X:8355508-8359030	13.9951	24.5367	0.810019	2.10901	0.00405	0.0193942
Srp19	3L:7340409-7341125	54.5628	98.8595	0.857462	3.867	0.00045	0.00314272
Srp54k	3L:5145668-5147877	21.1918	31.2752	0.561514	2.08761	0.00825	0.0338246
Srp9	3L:7929474-7930358	71.7419	109.504	0.610096	2.75298	0.005	0.0230193
Sry-beta	3R:25865453-25866753	14.7095	27.2793	0.891058	2.89373	0.00205	0.011188
Sry-delta	3R:25869067-25870613	13.3303	22.1068	0.729783	2.3825	0.00585	0.0258684
Ssadh	3R:21450526-21452643	76.4426	411.433	2.42821	8.71282	5e-05	0.000491062
Ssb-c31a	2L:8211346-8211938	56.719	209.873	1.88761	8.96972	5e-05	0.000491062
stumps	3R:10402940-10433804	20.5288	62.789	1.61286	5.73099	5e-05	0.000491062
Su(P)	3L:16603761-16605297	23.4026	44.6474	0.931906	3.46616	5e-05	0.000491062
Su(var)205	2L:8206205-8211133	55.7488	109.981	0.980245	2.64912	0.0008	0.00511785
Sucb	3L:5554798-5558203	13.5322	22.7731	0.750937	2.37193	0.0054	0.0244145
sun	X:15738529-15743273	397.307	695.714	0.808239	2.74207	5e-05	0.000491062
swi2	2R:13571101-13582856	3.80847	11.0734	1.53982	2.09744	0.00585	0.0258684
Syx16	X:20262477-20264807	35.4561	77.0144	1.11909	3.28844	5e-05	0.000491062
Syx17	3L:4403499-4406059	32.712	72.5595	1.14934	3.61117	0.00025	0.00194862
Syx6	2R:7107045-7109987	58.1509	100.925	0.795406	2.82665	0.0002	0.00161299
Taf11	2L:9758337-9763244	17.1482	49.4408	1.52765	2.10819	0.00715	0.0301604
Taf12	3R:7504098-7505408	121.826	239.94	0.977847	3.47984	5e-05	0.000491062
tal-1A	3R:9638837-9640372	52.8713	116.884	1.14453	4.05103	5e-05	0.000491062
Tango14	2L:1158678-1160221	50.3843	74.8039	0.57014	2.35174	0.0055	0.0247801
Tap42	2L:13367615-13369021	15.7297	27.921	0.827856	2.76661	0.0024	0.0127676
tbce	2R:1930159-1932469	15.2196	23.7034	0.639166	2.25089	0.0041	0.0195923
Tbp-1	3R:19578599-19583860	24.8596	40.586	0.70718	2.07979	0.0132	0.0492015
Tdc2	2R:2561113-2580376	2.98453	32.3339	3.43747	4.5593	5e-05	0.000491062
Tfb5	2L:5009930-5010825	114.829	224.502	0.967241	4.52232	5e-05	0.000491062
TfIIA-S	3R:19716109-19716778	183.324	436.939	1.25303	6.61134	5e-05	0.000491062
TfIIEbeta	3L:4287037-4288349	16.1672	39.0065	1.27064	3.35155	5e-05	0.000491062
TfIIFalpha	3R:2206180-2208326	14.3454	25.0589	0.804739	2.79934	0.0008	0.00511785
TfIIS	2L:15058302-15060753	23.1252	36.4168	0.65514	2.14409	0.0035	0.0172245
thoc7	3L:211635-216479	41.1696	80.5546	0.968388	2.8408	0.00355	0.0174233
Tim8	X:11262463-11263216	119.628	171.036	0.515741	2.55556	0.01225	0.0463659
Tim9a	X:13279242-13279926	52.1183	95.2254	0.869556	3.96252	0.0017	0.00960754
TM4SF	2R:19765981-19769954	187.963	275.341	0.550771	2.12432	0.0098	0.0387596
Tom20	3L:19994186-19995407	173.368	354.255	1.03095	5.05103	5e-05	0.000491062
Tom7	2R:4839192-4839685	338.889	721.635	1.09045	8.05536	5e-05	0.000491062
Tpi	3R:25958697-25960321	443.799	888.361	1.00124	3.46338	5e-05	0.000491062
tra	3L:16581574-16584150	34.8596	70.795	1.02209	2.46728	0.0012	0.00721353
Trap1	2R:2521151-2523767	24.273	53.0179	1.12713	4.29884	5e-05	0.000491062
Treh	2R:16961529-16975734	111.125	443.906	1.99807	6.93486	5e-05	0.000491062
Trh	3L:1189589-1193169	4.41814	15.3287	1.79473	3.57786	5e-05	0.000491062
Trn-SR	2L:2759914-2763610	5.40032	8.64604	0.678995	2.00969	0.01205	0.0457426
Trs23	2L:8686230-8687052	37.6512	65.6181	0.801398	3.2437	0.00145	0.00840425
trus	3R:8282255-8286016	34.3036	84.1487	1.29458	3.28993	5e-05	0.000491062
Tsp5D	X:5961992-5968890	26.8998	101.718	1.91891	6.62513	5e-05	0.000491062
tsr	2R:19925506-19934359	200.444	347.324	0.793083	2.49782	0.0006	0.00401699
tsu	2R:4998305-5001458	31.3859	71.4082	1.18597	3.87681	0.0006	0.00401699
twf	3R:9948379-9951266	21.0882	32.5048	0.624219	2.092	0.0121	0.0458747
U2af50	X:16250728-16253072	74.3269	111.273	0.582141	2.07312	0.00385	0.0186732
Uba2	3L:8118422-8120919	21.2592	32.5798	0.615889	2.2962	0.0033	0.0164637
UbcD10	2R:13673641-13676914	108.957	186.386	0.774541	2.59488	0.0009	0.00566563
Ubi-p5E	X:6171009-6173305	243.479	529.572	1.12103	4.34081	5e-05	0.000491062
Ubi-p63E	3L:3899258-3903138	68.2525	129.327	0.922071	3.30723	5e-05	0.000491062
ubl	2R:2697515-2698019	58.4245	108.113	0.887889	4.45003	0.00755	0.0314526
Uch	2L:2212737-2214179	26.528	49.8975	0.911452	2.71164	0.0004	0.00285512
Ucrh	3LHet:606164-606827	232.253	404.333	0.799848	2.74347	0.00055	0.00374587
Updo	2R:5472171-5474180	40.8261	62.8444	0.622294	2.3062	0.00685	0.029139
Upf3	2R:19778060-19782510	8.75083	19.5463	1.15941	2.91065	0.00015	0.00128278
veli	3R:20890139-20891317	21.3639	54.5123	1.35141	3.70565	5e-05	0.000491062
Vha13	3R:15468979-15470126	573.551	1397.45	1.2848	6.24266	5e-05	0.000491062
Vha14-1	2R:11566930-11567585	240.483	531.773	1.14488	5.91434	5e-05	0.000491062
Vha36-1	2R:11428921-11430003	97.4191	206.084	1.08095	4.74159	5e-05	0.000491062
Vha68-1	2L:13000764-13004142	120.198	199.497	0.730957	2.79412	0.0006	0.00401699
VhaM9.7-a	3L:4262699-4263464	147.558	372.658	1.33657	4.34565	5e-05	0.000491062
Vhl	2R:7167230-7171461	21.3307	42.7903	1.00435	2.44996	0.0018	0.0100474
vito	3L:5769416-5770389	11.9781	24.3558	1.02387	2.86972	0.0052	0.0236993
vnc	3L:9965342-9967123	74.0217	120.781	0.706368	2.47627	0.00045	0.00314272
vps2	3R:21878546-21879850	32.2758	102.774	1.67094	6.64563	5e-05	0.000491062
Vps20	2R:18495814-18500881	67.5333	116.86	0.791114	3.58882	0.0003	0.00226625
vps24	3R:133629-136667	91.0178	193.808	1.0904	3.18066	5e-05	0.000491062
Vps25	2R:4512955-4513685	117.826	188.642	0.678994	3.37355	0.0011	0.00671481
Vps28	2R:3966741-3967561	38.8102	94.8378	1.28903	5.29041	5e-05	0.000491062
Vps36	3L:13504745-13506207	14.3719	23.8507	0.73078	2.37356	0.007	0.0296242
Vps4	X:17801719-17804750	50.951	75.1766	0.561174	2.21658	0.00505	0.0231789
Vps45	3R:5389702-5391814	7.14898	12.5691	0.814069	2.30704	0.00625	0.0270823
Vti1	3L:690518-692915	12.0596	22.1223	0.875316	2.01911	0.00635	0.027437
w	X:2684631-2690499	27.7588	51.0455	0.878839	3.38086	5e-05	0.000491062
wkd	3R:7407300-7411027	86.2122	324.06	1.9103	6.82229	5e-05	0.000491062
wuho	X:6182155-6189148	16.8023	40.7237	1.27721	2.28727	0.00745	0.0311074
wun	2R:5288035-5300965	25.3065	50.6379	1.00071	3.36101	5e-05	0.000491062
wun2	2R:5301848-5305351	7.83654	97.8749	3.64265	11.0939	5e-05	0.000491062
Xpac	X:3997046-3998230	10.671	27.9391	1.38859	3.9889	0.0003	0.00226625
Yeti	2RHet:470784-471747	94.5022	156.411	0.726925	3.28992	0.0004	0.00285512
Yippee	X:13279946-13281427	70.2217	142.043	1.01634	3.60062	5e-05	0.000491062
Ykt6	X:7814493-7816006	44.7515	78.1476	0.804266	3.2706	0.0001	0.00091844
YL-1	2L:10970437-10971870	17.8158	36.2017	1.0229	3.53948	5e-05	0.000491062
zetaCOP	3L:16664763-16666655	49.7845	99.3321	0.996563	3.10835	5e-05	0.000491062
zf30C	2L:9758337-9763244	26.5533	40.5578	0.611087	2.13367	0.00465	0.0217056
Zpr1	X:9054149-9056074	9.71466	19.1862	0.981831	3.03535	0.0006	0.00401699
