# Supplementary material for: TRAP-seq Profiling and RNAi-Based Genetic Screens Identify Conserved Glial Genes Required for Adult Drosophila Behavior
Source: Front Mol Neurosci. 2016 Dec 22;9:146. doi: 10.3389/fnmol.2016.00146 (PMC5177635; doi:10.3389/fnmol.2016.00146)
Supplement: Table S3 — qRT-PCR verification of enrichment for selected astrocyte genes. [file Table3.XLSX]

## Sheet: Alrm_adult_QPCR_verification_mo
Table S3. qRT-PCR verification of enrichment for selected astrocyte genes.
Gene	PCR.1	PCR.2	PCR.3	PCR.4	PCR.5	PCR.6	Average	SEM	Enrichment.QPCR	FPKM TRAP	FPKM Total	Enrichment RNA-seq	forward.primer	reverse.primer
CG14141	27.0958	26.3549	29.446	11.7942	8.57419	6.23332	18.2497	4.27781	18.2497	281.934	22.1462	12.7306	AGGGTGCAGATCGGATTGCCA	TGATATGGGGTCGGGGATTGCC
CG34367	30.2738	39.1245	36.5044	17.3878	26.3549	32	30.2742	3.1704	30.2742	305.204	12.6864	24.0576	TCCCTACGTCAGCCTGGCCG	ACTGCTGGTTCCGGAGACACC
CG7888	3.97237	5.16941	6.86852	7.46426	6.45313	7.11074	6.17307	0.546471	6.17307	116.188	30.1885	3.84875	GCCCAACGGAATGCCCTGT	GGATGAGTGCCGGGAATGCC
CG9394	20.9663	22.0087	22.3159	16.6795	17.2677	12.295	18.5888	1.59418	18.5888	401.23	40.2806	9.96087	TTCGATCTGGGCGGCGTGTC	CCTTGAGGTCCGAGCCCCAG
Hsp67Bc	6.58873	6.77396	8.87656	3.22657	3.53081	4.43828	5.57248	0.900951	5.57248	33.842	2.57186	13.1586	GTGGTCGAGGGTCAGCACGA	AGGAGAGGGTCGAGTGCACC
IFa	16.6795	16.3362	21.4068	17.7531	20.393	10.8528	17.2369	1.52199	17.2369	463.296	25.6662	18.0508	TCCTGGTCACGATCCTGGTCG	CCTCCATGGCCACCTCGCA
ine	5.24157	4.08405	6.23332	7.6211	7.06162	5.31474	5.92607	0.53205	5.92607	55.4258	27.9704	1.98159	GCGGTGGATCAAGCGGCACC	GTCACGGAGGCGGCGTAGTG
mRpL12	2.42839	2.78949	4.53154	10.4831	7.31065	5.24157	5.46413	1.23678	5.46413	125.469	53.599	2.34088	CCGCCAAGCCACCCAATCC	CGGTCTCGGGCAGGTTCAGT
ninaB	2.49666	2.53151	2.75108	9.38268	8.87656	4.56305	5.10026	1.31382	5.10026	110.631	45.8173	2.41461	TGCACACCTTCGGCTTAACGG	CGAACCACTTGAGACACGCCG
Obp44a	14.9285	16.2234	16.6795	26.5382	24.0839	18.6357	19.5149	1.92254	19.5149	8799.13	632.821	13.9046	AGAAGTGCGCCGACAAGAACG	TCTTCTGGACGGCGGCCTG
Sod	6.86852	8.51496	9.98664	3.94493	4.75683	4.22807	6.38333	1.01652	6.38333	2064.73	833.618	2.47683	CACCTGGGCGATCTGGGCA	GCCAATAACGCCGCACCCG
Tpi	3.07375	5.50217	8.45614	7.46426	9.31787	5.57897	6.56553	0.935487	6.56553	887.283	371.232	2.3901	CAAGACCCTGAGCTCGGCCG	TCCTTCAGCATCGCAGGGGA
wun	4.22807	7.6211	6.06287	9.57983	1.04972	7.72749	6.04485	1.23914	6.04485	49.9786	20.8709	2.39465	GCGCCTCTCCTTCCCCAGTG	GCCAGCACATCGGACCAGTG
wun2	10.1261	7.88986	11.6318	14.8254	6.10504	8.87656	9.90912	1.24899	9.90912	96.7276	6.79644	14.2321	CAGCCTTATCGCCGTGCCG	TTGCACCTGGACGCCACGA
