# Supplementary material for: TRAP-seq Profiling and RNAi-Based Genetic Screens Identify Conserved Glial Genes Required for Adult Drosophila Behavior
Source: Front Mol Neurosci. 2016 Dec 22;9:146. doi: 10.3389/fnmol.2016.00146 (PMC5177635; doi:10.3389/fnmol.2016.00146)
Supplement: Table S4 — Biological processes that are significantly overrepresented in fly and mouse genes with astrocyte-enriched expression. Biological processes (BPs) were associated with 932 of the astrocyte-enriched fly genes (this tab one) and 1252 mouse genes (tab 2). P-values were calculated using Fisher's. Shows GO_BP terms that are conserved between fly and mouse astrocyte-enriched genes. The mouse genes are from Zhang et al. (2014). [file Table4.XLSX]

## Sheet: fly_BP
Table S4. Biological processes that are significantly overrepresented in fly and mouse genes with astrocyte-enriched expression. Biological processes (BPs) were associated with 932 of the astrocyte-enriched fly genes (this tab) and 1252 mouse genes (tab 2). p values were calculated using Fisher's
exact test and then corrected by two multiple-testing correction methods: Bonferroni (more stringent) and Benjamini (less stringent). False discovery rates (FDRs) were calculated using the Benjamini method. Only terms with p<0.05 by the Benjamini method are included in the tables. Tab 3 of this file
shows GO_BP terms that are conserved between fly and mouse astrocyte-enriched genes. The mouse genes are from Zhang et al., 2014.
Category	Term	Count	%	PValue	Genes	List Total	Pop Hits	Pop Total	Fold Enrichment	Bonferroni	Benjamini	FDR
GOTERM_BP_ALL	GO:0007005~mitochondrion organization	95	7.7551	5.35314e-33	FBGN0034361, FBGN0034986, FBGN0038400, FBGN0039835, FBGN0044030, FBGN0032595, FBGN0031651, FBGN0033413, FBGN0030572, FBGN0002354, FBGN0038307, FBGN0039930, FBGN0030433, FBGN0261270, FBGN0031357, FBGN0053002, FBGN0003231, FBGN0033480, FBGN0030480, FBGN0030686, FBGN0010438, FBGN0036774, FBGN0039969, FBGN0039555, FBGN0044511, FBGN0037608, FBGN0263977, FBGN0036702, FBGN0033235, FBGN0003462, FBGN02679…	932	287	11096	3.94087	1.87146e-29	1.87146e-29	9.80349e-30
GOTERM_BP_ALL	GO:0032543~mitochondrial translation	55	4.4898	2.94461e-32	FBGN0034361, FBGN0034986, FBGN0039835, FBGN0044030, FBGN0031651, FBGN0030572, FBGN0038307, FBGN0030433, FBGN0031357, FBGN0053002, FBGN0033480, FBGN0030686, FBGN0036774, FBGN0039555, FBGN0037608, FBGN0044511, FBGN0039765, FBGN0037008, FBGN0029718, FBGN0023519, FBGN0035122, FBGN0001995, FBGN0040389, FBGN0036135, FBGN0033208, FBGN0260407, FBGN0038234, FBGN0039159, FBGN0037330, FBGN0036335, FBGN00368…	932	100	11096	6.54807	1.02944e-28	5.14719e-29	5.39262e-29
GOTERM_BP_ALL	GO:0046034~ATP metabolic process	63	5.14286	4.72637e-28	FBGN0014028, FBGN0032511, FBGN0030853, FBGN0040529, FBGN0033274, FBGN0040773, FBGN0263911, FBGN0035032, FBGN0037873, FBGN0019624, FBGN0001989, FBGN0034877, FBGN0031684, FBGN0011361, FBGN0032833, FBGN0029888, FBGN0037001, FBGN0017567, FBGN0038224, FBGN0022709, FBGN0250906, FBGN0025839, FBGN0033570, FBGN0029971, FBGN0031771, FBGN0016120, FBGN0265262, FBGN0021967, FBGN0031436, FBGN0001091, FBGN00010…	932	152	11096	4.93455	1.65234e-24	5.50779e-25	8.65564e-25
GOTERM_BP_ALL	GO:0009199~ribonucleoside triphosphate metabolic process	64	5.22449	4.22572e-27	FBGN0263398, FBGN0014028, FBGN0032511, FBGN0030853, FBGN0040529, FBGN0033274, FBGN0040773, FBGN0263911, FBGN0035032, FBGN0037873, FBGN0019624, FBGN0001989, FBGN0034877, FBGN0031684, FBGN0011361, FBGN0032833, FBGN0029888, FBGN0037001, FBGN0017567, FBGN0038224, FBGN0022709, FBGN0250906, FBGN0025839, FBGN0033570, FBGN0029971, FBGN0031771, FBGN0016120, FBGN0265262, FBGN0021967, FBGN0031436, FBGN00010…	932	162	11096	4.70344	1.47731e-23	3.69328e-24	7.73878e-24
GOTERM_BP_ALL	GO:0009205~purine ribonucleoside triphosphate metabolic process	63	5.14286	9.19082e-27	FBGN0014028, FBGN0032511, FBGN0030853, FBGN0040529, FBGN0033274, FBGN0040773, FBGN0263911, FBGN0035032, FBGN0037873, FBGN0019624, FBGN0001989, FBGN0034877, FBGN0031684, FBGN0011361, FBGN0032833, FBGN0029888, FBGN0037001, FBGN0017567, FBGN0038224, FBGN0022709, FBGN0250906, FBGN0025839, FBGN0033570, FBGN0029971, FBGN0031771, FBGN0016120, FBGN0265262, FBGN0021967, FBGN0031436, FBGN0001091, FBGN00010…	932	159	11096	4.71731	3.21311e-23	6.42622e-24	1.68316e-23
GOTERM_BP_ALL	GO:0009144~purine nucleoside triphosphate metabolic process	63	5.14286	1.38132e-26	FBGN0014028, FBGN0032511, FBGN0030853, FBGN0040529, FBGN0033274, FBGN0040773, FBGN0263911, FBGN0035032, FBGN0037873, FBGN0019624, FBGN0001989, FBGN0034877, FBGN0031684, FBGN0011361, FBGN0032833, FBGN0029888, FBGN0037001, FBGN0017567, FBGN0038224, FBGN0022709, FBGN0250906, FBGN0025839, FBGN0033570, FBGN0029971, FBGN0031771, FBGN0016120, FBGN0265262, FBGN0021967, FBGN0031436, FBGN0001091, FBGN00010…	932	160	11096	4.68782	4.82908e-23	8.04847e-24	2.52967e-23
GOTERM_BP_ALL	GO:0009161~ribonucleoside monophosphate metabolic process	66	5.38776	2.94293e-26	FBGN0263398, FBGN0034988, FBGN0014028, FBGN0032511, FBGN0030853, FBGN0040529, FBGN0033274, FBGN0040773, FBGN0263911, FBGN0035032, FBGN0037873, FBGN0019624, FBGN0001989, FBGN0034877, FBGN0031684, FBGN0011361, FBGN0032833, FBGN0029888, FBGN0037001, FBGN0017567, FBGN0038224, FBGN0022709, FBGN0250906, FBGN0025839, FBGN0033570, FBGN0029971, FBGN0031771, FBGN0016120, FBGN0265262, FBGN0021967, FBGN00314…	932	177	11096	4.43937	1.02885e-22	1.46978e-23	5.38954e-23
GOTERM_BP_ALL	GO:0009167~purine ribonucleoside monophosphate metabolic process	64	5.22449	3.09602e-26	FBGN0014028, FBGN0032511, FBGN0030853, FBGN0040529, FBGN0033274, FBGN0040773, FBGN0263911, FBGN0035032, FBGN0037873, FBGN0019624, FBGN0001989, FBGN0034877, FBGN0031684, FBGN0011361, FBGN0032833, FBGN0029888, FBGN0037001, FBGN0017567, FBGN0038224, FBGN0022709, FBGN0250906, FBGN0025839, FBGN0033570, FBGN0029971, FBGN0031771, FBGN0016120, FBGN0265262, FBGN0021967, FBGN0031436, FBGN0001091, FBGN00010…	932	167	11096	4.56262	1.08237e-22	1.35296e-23	5.6699e-23
GOTERM_BP_ALL	GO:0009126~purine nucleoside monophosphate metabolic process	64	5.22449	3.09602e-26	FBGN0014028, FBGN0032511, FBGN0030853, FBGN0040529, FBGN0033274, FBGN0040773, FBGN0263911, FBGN0035032, FBGN0037873, FBGN0019624, FBGN0001989, FBGN0034877, FBGN0031684, FBGN0011361, FBGN0032833, FBGN0029888, FBGN0037001, FBGN0017567, FBGN0038224, FBGN0022709, FBGN0250906, FBGN0025839, FBGN0033570, FBGN0029971, FBGN0031771, FBGN0016120, FBGN0265262, FBGN0021967, FBGN0031436, FBGN0001091, FBGN00010…	932	167	11096	4.56262	1.08237e-22	1.35296e-23	5.6699e-23
GOTERM_BP_ALL	GO:0009123~nucleoside monophosphate metabolic process	66	5.38776	6.17009e-26	FBGN0263398, FBGN0034988, FBGN0014028, FBGN0032511, FBGN0030853, FBGN0040529, FBGN0033274, FBGN0040773, FBGN0263911, FBGN0035032, FBGN0037873, FBGN0019624, FBGN0001989, FBGN0034877, FBGN0031684, FBGN0011361, FBGN0032833, FBGN0029888, FBGN0037001, FBGN0017567, FBGN0038224, FBGN0022709, FBGN0250906, FBGN0025839, FBGN0033570, FBGN0029971, FBGN0031771, FBGN0016120, FBGN0265262, FBGN0021967, FBGN00314…	932	179	11096	4.38977	2.15706e-22	2.39674e-23	1.12996e-22
GOTERM_BP_ALL	GO:0009141~nucleoside triphosphate metabolic process	64	5.22449	6.69303e-26	FBGN0263398, FBGN0014028, FBGN0032511, FBGN0030853, FBGN0040529, FBGN0033274, FBGN0040773, FBGN0263911, FBGN0035032, FBGN0037873, FBGN0019624, FBGN0001989, FBGN0034877, FBGN0031684, FBGN0011361, FBGN0032833, FBGN0029888, FBGN0037001, FBGN0017567, FBGN0038224, FBGN0022709, FBGN0250906, FBGN0025839, FBGN0033570, FBGN0029971, FBGN0031771, FBGN0016120, FBGN0265262, FBGN0021967, FBGN0031436, FBGN00010…	932	169	11096	4.50862	2.33988e-22	2.33988e-23	1.22573e-22
GOTERM_BP_ALL	GO:0042775~mitochondrial ATP synthesis coupled electron transport	42	3.42857	9.50552e-25	FBGN0033570, FBGN0029971, FBGN0031771, FBGN0014028, FBGN0021967, FBGN0031436, FBGN0032511, FBGN0030853, FBGN0047038, FBGN0033961, FBGN0040529, FBGN0033274, FBGN0030605, FBGN0040773, FBGN0263911, FBGN0031505, FBGN0019624, FBGN0037873, FBGN0039909, FBGN0001989, FBGN0034877, FBGN0033523, FBGN0031684, FBGN0011361, FBGN0032833, FBGN0039802, FBGN0029888, FBGN0037001, FBGN0015031, FBGN0035046, FBGN00175…	932	76	11096	6.5794	3.32313e-21	3.02103e-22	1.74079e-21
GOTERM_BP_ALL	GO:0044237~cellular metabolic process	595	48.5714	1.78098e-24	FBGN0000618, FBGN0029502, FBGN0041707, FBGN0033844, FBGN0032691, FBGN0032690, FBGN0032321, FBGN0013347, FBGN0038307, FBGN0032596, FBGN0032597, FBGN0033556, FBGN0033555, FBGN0029783, FBGN0035951, FBGN0029094, FBGN0027296, FBGN0003943, FBGN0023519, FBGN0026666, FBGN0023174, FBGN0023175, FBGN0035407, FBGN0028515, FBGN0036671, FBGN0035402, FBGN0035827, FBGN0033570, FBGN0050390, FBGN0033571, FBGN00339…	932	5328	11096	1.32955	6.22632e-21	5.1886e-22	3.26161e-21
GOTERM_BP_ALL	GO:0042773~ATP synthesis coupled electron transport	42	3.42857	6.92107e-24	FBGN0033570, FBGN0029971, FBGN0031771, FBGN0014028, FBGN0021967, FBGN0031436, FBGN0032511, FBGN0030853, FBGN0047038, FBGN0033961, FBGN0040529, FBGN0033274, FBGN0030605, FBGN0040773, FBGN0263911, FBGN0031505, FBGN0019624, FBGN0037873, FBGN0039909, FBGN0001989, FBGN0034877, FBGN0033523, FBGN0031684, FBGN0011361, FBGN0032833, FBGN0039802, FBGN0029888, FBGN0037001, FBGN0015031, FBGN0035046, FBGN00175…	932	79	11096	6.32955	2.41961e-20	1.86124e-21	1.26749e-20
GOTERM_BP_ALL	GO:0006119~oxidative phosphorylation	43	3.5102	2.38254e-23	FBGN0033570, FBGN0029971, FBGN0031771, FBGN0014028, FBGN0021967, FBGN0031436, FBGN0032511, FBGN0030853, FBGN0047038, FBGN0033961, FBGN0032679, FBGN0040529, FBGN0033274, FBGN0030605, FBGN0040773, FBGN0263911, FBGN0031505, FBGN0037873, FBGN0019624, FBGN0039909, FBGN0001989, FBGN0034877, FBGN0033523, FBGN0031684, FBGN0011361, FBGN0032833, FBGN0039802, FBGN0029888, FBGN0037001, FBGN0015031, FBGN00350…	932	85	11096	6.02282	8.32935e-20	5.94953e-21	4.36326e-20
GOTERM_BP_ALL	GO:0022904~respiratory electron transport chain	43	3.5102	7.60795e-23	FBGN0033570, FBGN0029971, FBGN0031771, FBGN0014028, FBGN0021967, FBGN0031436, FBGN0032511, FBGN0030853, FBGN0047038, FBGN0033961, FBGN0040529, FBGN0033274, FBGN0030605, FBGN0040773, FBGN0263911, FBGN0031505, FBGN0037873, FBGN0019624, FBGN0039909, FBGN0001989, FBGN0034877, FBGN0033523, FBGN0031684, FBGN0011361, FBGN0032833, FBGN0039802, FBGN0029888, FBGN0037001, FBGN0015031, FBGN0035046, FBGN00175…	932	87	11096	5.88437	2.65974e-19	1.77316e-20	1.39328e-19
GOTERM_BP_ALL	GO:0022900~electron transport chain	44	3.59184	1.18433e-22	FBGN0031021, FBGN0033570, FBGN0029971, FBGN0031771, FBGN0014028, FBGN0021967, FBGN0031436, FBGN0032511, FBGN0030853, FBGN0047038, FBGN0033961, FBGN0040529, FBGN0033274, FBGN0030605, FBGN0040773, FBGN0263911, FBGN0031505, FBGN0037873, FBGN0019624, FBGN0039909, FBGN0001989, FBGN0034877, FBGN0033523, FBGN0031684, FBGN0011361, FBGN0032833, FBGN0039802, FBGN0029888, FBGN0037001, FBGN0015031, FBGN00350…	932	92	11096	5.69397	4.14041e-19	2.58776e-20	2.16892e-19
GOTERM_BP_ALL	GO:0046128~purine ribonucleoside metabolic process	64	5.22449	6.55108e-22	FBGN0034988, FBGN0014028, FBGN0032511, FBGN0030853, FBGN0040529, FBGN0033274, FBGN0040773, FBGN0263911, FBGN0035032, FBGN0037873, FBGN0019624, FBGN0001989, FBGN0034877, FBGN0031684, FBGN0011361, FBGN0032833, FBGN0029888, FBGN0037001, FBGN0017567, FBGN0038224, FBGN0022709, FBGN0250906, FBGN0025839, FBGN0033570, FBGN0029971, FBGN0031771, FBGN0016120, FBGN0265262, FBGN0021967, FBGN0031436, FBGN00010…	932	196	11096	3.88754	2.29026e-18	1.34721e-19	1.19973e-18
GOTERM_BP_ALL	GO:0042278~purine nucleoside metabolic process	65	5.30612	7.29762e-22	FBGN0034988, FBGN0014028, FBGN0032511, FBGN0030853, FBGN0040529, FBGN0033274, FBGN0040773, FBGN0263911, FBGN0035032, FBGN0037873, FBGN0019624, FBGN0001989, FBGN0034877, FBGN0031684, FBGN0011361, FBGN0032833, FBGN0029888, FBGN0037001, FBGN0017567, FBGN0030510, FBGN0038224, FBGN0022709, FBGN0250906, FBGN0025839, FBGN0033570, FBGN0029971, FBGN0031771, FBGN0016120, FBGN0265262, FBGN0021967, FBGN00314…	932	202	11096	3.831	2.55125e-18	1.41736e-19	1.33645e-18
GOTERM_BP_ALL	GO:0009119~ribonucleoside metabolic process	65	5.30612	9.65943e-21	FBGN0263398, FBGN0034988, FBGN0014028, FBGN0032511, FBGN0030853, FBGN0040529, FBGN0033274, FBGN0040773, FBGN0263911, FBGN0035032, FBGN0037873, FBGN0019624, FBGN0001989, FBGN0034877, FBGN0031684, FBGN0011361, FBGN0032833, FBGN0029888, FBGN0037001, FBGN0017567, FBGN0038224, FBGN0022709, FBGN0250906, FBGN0025839, FBGN0033570, FBGN0029971, FBGN0031771, FBGN0016120, FBGN0265262, FBGN0021967, FBGN00314…	932	211	11096	3.6676	3.37694e-17	1.77734e-18	1.76898e-17
GOTERM_BP_ALL	GO:0009987~cellular process	823	67.1837	2.32051e-20	FBGN0000045, FBGN0038400, FBGN0029502, FBGN0035944, FBGN0032691, FBGN0032690, FBGN0013347, FBGN0033556, FBGN0033555, FBGN0029783, FBGN0035951, FBGN0052392, FBGN0027296, FBGN0035540, FBGN0026666, FBGN0023519, FBGN0033570, FBGN0033571, FBGN0039081, FBGN0033961, FBGN0052105, FBGN0028648, FBGN0015331, FBGN0035534, FBGN0038428, FBGN0038426, FBGN0023527, FBGN0000053, FBGN0000054, FBGN0263852, FBGN00355…	932	8542	11096	1.14707	8.11252e-17	4.05626e-18	4.24968e-17
GOTERM_BP_ALL	GO:1901657~glycosyl compound metabolic process	68	5.55102	2.92212e-20	FBGN0263398, FBGN0034988, FBGN0014028, FBGN0032511, FBGN0030853, FBGN0040529, FBGN0033274, FBGN0040773, FBGN0263911, FBGN0035032, FBGN0037873, FBGN0019624, FBGN0001989, FBGN0034877, FBGN0031684, FBGN0011361, FBGN0032833, FBGN0029888, FBGN0037001, FBGN0017567, FBGN0030510, FBGN0038224, FBGN0022709, FBGN0250906, FBGN0025839, FBGN0033570, FBGN0029971, FBGN0031771, FBGN0016120, FBGN0265262, FBGN00219…	932	233	11096	3.47459	1.02157e-16	4.86464e-18	5.35143e-17
GOTERM_BP_ALL	GO:0009116~nucleoside metabolic process	67	5.46939	3.8146e-20	FBGN0263398, FBGN0034988, FBGN0014028, FBGN0032511, FBGN0030853, FBGN0040529, FBGN0033274, FBGN0040773, FBGN0263911, FBGN0035032, FBGN0037873, FBGN0019624, FBGN0001989, FBGN0034877, FBGN0031684, FBGN0011361, FBGN0032833, FBGN0029888, FBGN0037001, FBGN0017567, FBGN0030510, FBGN0038224, FBGN0022709, FBGN0250906, FBGN0025839, FBGN0033570, FBGN0029971, FBGN0031771, FBGN0016120, FBGN0265262, FBGN00219…	932	228	11096	3.49857	1.33359e-16	6.06175e-18	6.98588e-17
GOTERM_BP_ALL	GO:0006120~mitochondrial electron transport, NADH to ubiquinone	26	2.12245	6.13356e-19	FBGN0029971, FBGN0033570, FBGN0031771, FBGN0021967, FBGN0031436, FBGN0032511, FBGN0030853, FBGN0047038, FBGN0033961, FBGN0030605, FBGN0031505, FBGN0001989, FBGN0039909, FBGN0031684, FBGN0011361, FBGN0029888, FBGN0037001, FBGN0035046, FBGN0017567, FBGN0039689, FBGN0019957, FBGN0034645, FBGN0029868, FBGN0052230, FBGN0025839, FBGN0011455	932	37	11096	8.36608	2.14429e-15	9.32301e-17	1.12327e-15
GOTERM_BP_ALL	GO:0009150~purine ribonucleotide metabolic process	66	5.38776	9.96349e-19	FBGN0013972, FBGN0014028, FBGN0032511, FBGN0030853, FBGN0040529, FBGN0053958, FBGN0033274, FBGN0040773, FBGN0263911, FBGN0035032, FBGN0037873, FBGN0019624, FBGN0001989, FBGN0034877, FBGN0031684, FBGN0011361, FBGN0032833, FBGN0029888, FBGN0037001, FBGN0017567, FBGN0038224, FBGN0022709, FBGN0250906, FBGN0025839, FBGN0033570, FBGN0029971, FBGN0031771, FBGN0016120, FBGN0265262, FBGN0021967, FBGN00314…	932	235	11096	3.34369	3.48324e-15	1.45135e-16	1.82467e-15
GOTERM_BP_ALL	GO:0006091~generation of precursor metabolites and energy	58	4.73469	1.35324e-18	FBGN0014028, FBGN0032511, FBGN0030853, FBGN0039112, FBGN0002354, FBGN0040529, FBGN0033274, FBGN0040773, FBGN0263911, FBGN0037873, FBGN0019624, FBGN0001989, FBGN0034877, FBGN0031684, FBGN0029118, FBGN0011361, FBGN0032833, FBGN0029888, FBGN0037001, FBGN0017567, FBGN0250906, FBGN0025839, FBGN0026428, FBGN0031021, FBGN0033570, FBGN0029971, FBGN0031771, FBGN0021967, FBGN0031436, FBGN0001091, FBGN00010…	932	188	11096	3.673	4.73092e-15	1.89237e-16	2.47825e-15
GOTERM_BP_ALL	GO:0009259~ribonucleotide metabolic process	67	5.46939	1.90394e-18	FBGN0013972, FBGN0263398, FBGN0014028, FBGN0032511, FBGN0030853, FBGN0040529, FBGN0053958, FBGN0033274, FBGN0040773, FBGN0263911, FBGN0035032, FBGN0037873, FBGN0019624, FBGN0001989, FBGN0034877, FBGN0031684, FBGN0011361, FBGN0032833, FBGN0029888, FBGN0037001, FBGN0017567, FBGN0038224, FBGN0022709, FBGN0250906, FBGN0025839, FBGN0033570, FBGN0029971, FBGN0031771, FBGN0016120, FBGN0265262, FBGN00219…	932	244	11096	3.26915	6.65618e-15	2.56007e-16	3.48679e-15
GOTERM_BP_ALL	GO:0006163~purine nucleotide metabolic process	66	5.38776	2.56778e-18	FBGN0013972, FBGN0014028, FBGN0032511, FBGN0030853, FBGN0040529, FBGN0053958, FBGN0033274, FBGN0040773, FBGN0263911, FBGN0035032, FBGN0037873, FBGN0019624, FBGN0001989, FBGN0034877, FBGN0031684, FBGN0011361, FBGN0032833, FBGN0029888, FBGN0037001, FBGN0017567, FBGN0038224, FBGN0022709, FBGN0250906, FBGN0025839, FBGN0033570, FBGN0029971, FBGN0031771, FBGN0016120, FBGN0265262, FBGN0021967, FBGN00314…	932	239	11096	3.28773	8.97697e-15	3.3248e-16	4.70251e-15
GOTERM_BP_ALL	GO:0019693~ribose phosphate metabolic process	67	5.46939	9.28548e-18	FBGN0013972, FBGN0263398, FBGN0014028, FBGN0032511, FBGN0030853, FBGN0040529, FBGN0053958, FBGN0033274, FBGN0040773, FBGN0263911, FBGN0035032, FBGN0037873, FBGN0019624, FBGN0001989, FBGN0034877, FBGN0031684, FBGN0011361, FBGN0032833, FBGN0029888, FBGN0037001, FBGN0017567, FBGN0038224, FBGN0022709, FBGN0250906, FBGN0025839, FBGN0033570, FBGN0029971, FBGN0031771, FBGN0016120, FBGN0265262, FBGN00219…	932	251	11096	3.17798	3.2462e-14	1.15936e-15	1.7005e-14
GOTERM_BP_ALL	GO:0045333~cellular respiration	46	3.7551	2.11577e-17	FBGN0033570, FBGN0029971, FBGN0031771, FBGN0014028, FBGN0021967, FBGN0031436, FBGN0032511, FBGN0030853, FBGN0047038, FBGN0033961, FBGN0039112, FBGN0040529, FBGN0002354, FBGN0033274, FBGN0030605, FBGN0040773, FBGN0263911, FBGN0031505, FBGN0037873, FBGN0019624, FBGN0039909, FBGN0001989, FBGN0034877, FBGN0031684, FBGN0033523, FBGN0029118, FBGN0011361, FBGN0032833, FBGN0039802, FBGN0029888, FBGN00370…	932	130	11096	4.21274	7.39672e-14	2.55059e-15	3.87471e-14
GOTERM_BP_ALL	GO:0072521~purine-containing compound metabolic process	68	5.55102	5.33678e-16	FBGN0013972, FBGN0034988, FBGN0014028, FBGN0032511, FBGN0030853, FBGN0040529, FBGN0053958, FBGN0033274, FBGN0040773, FBGN0263911, FBGN0035032, FBGN0037873, FBGN0019624, FBGN0001989, FBGN0034877, FBGN0031684, FBGN0011361, FBGN0032833, FBGN0029888, FBGN0037001, FBGN0017567, FBGN0030510, FBGN0038224, FBGN0022709, FBGN0250906, FBGN0025839, FBGN0033570, FBGN0029971, FBGN0031771, FBGN0016120, FBGN02652…	932	276	11096	2.93326	1.94067e-12	6.4726e-14	1.02141e-12
GOTERM_BP_ALL	GO:0015980~energy derivation by oxidation of organic compounds	47	3.83673	5.40455e-16	FBGN0033570, FBGN0029971, FBGN0031771, FBGN0014028, FBGN0021967, FBGN0031436, FBGN0032511, FBGN0030853, FBGN0047038, FBGN0033961, FBGN0039112, FBGN0040529, FBGN0002354, FBGN0033274, FBGN0030605, FBGN0040773, FBGN0263911, FBGN0031505, FBGN0037873, FBGN0019624, FBGN0039909, FBGN0001989, FBGN0034877, FBGN0031684, FBGN0033523, FBGN0029118, FBGN0011361, FBGN0032833, FBGN0039802, FBGN0029888, FBGN00370…	932	145	11096	3.85905	1.94067e-12	6.26166e-14	1.02141e-12
GOTERM_BP_ALL	GO:0034641~cellular nitrogen compound metabolic process	399	32.5714	2.11951e-15	FBGN0000618, FBGN0041707, FBGN0032690, FBGN0013347, FBGN0032321, FBGN0038307, FBGN0033556, FBGN0033555, FBGN0029094, FBGN0023519, FBGN0035407, FBGN0028515, FBGN0035827, FBGN0033570, FBGN0033571, FBGN0033961, FBGN0011291, FBGN0011290, FBGN0052105, FBGN0039698, FBGN0028648, FBGN0034579, FBGN0015331, FBGN0035110, FBGN0029664, FBGN0035534, FBGN0039691, FBGN0038426, FBGN0023527, FBGN0000053, FBGN00000…	932	3442	11096	1.38011	7.37455e-12	2.30482e-13	3.86358e-12
GOTERM_BP_ALL	GO:0009117~nucleotide metabolic process	69	5.63265	3.93637e-15	FBGN0013972, FBGN0263398, FBGN0034988, FBGN0014028, FBGN0032511, FBGN0030853, FBGN0040529, FBGN0053958, FBGN0033274, FBGN0040773, FBGN0263911, FBGN0035032, FBGN0037873, FBGN0019624, FBGN0001989, FBGN0034877, FBGN0031684, FBGN0011361, FBGN0032833, FBGN0029888, FBGN0037001, FBGN0017567, FBGN0038224, FBGN0022709, FBGN0250906, FBGN0025839, FBGN0019982, FBGN0033570, FBGN0029971, FBGN0031771, FBGN00161…	932	293	11096	2.8037	1.35847e-11	4.11671e-13	7.11653e-12
GOTERM_BP_ALL	GO:0006753~nucleoside phosphate metabolic process	69	5.63265	5.59924e-15	FBGN0013972, FBGN0263398, FBGN0034988, FBGN0014028, FBGN0032511, FBGN0030853, FBGN0040529, FBGN0053958, FBGN0033274, FBGN0040773, FBGN0263911, FBGN0035032, FBGN0037873, FBGN0019624, FBGN0001989, FBGN0034877, FBGN0031684, FBGN0011361, FBGN0032833, FBGN0029888, FBGN0037001, FBGN0017567, FBGN0038224, FBGN0022709, FBGN0250906, FBGN0025839, FBGN0019982, FBGN0033570, FBGN0029971, FBGN0031771, FBGN00161…	932	295	11096	2.78469	1.94067e-11	5.70766e-13	1.01696e-11
GOTERM_BP_ALL	GO:0008152~metabolic process	647	52.8163	7.24741e-15	FBGN0000618, FBGN0029502, FBGN0041707, FBGN0033844, FBGN0032691, FBGN0032690, FBGN0032321, FBGN0013347, FBGN0038307, FBGN0032596, FBGN0032597, FBGN0033556, FBGN0033555, FBGN0029783, FBGN0035951, FBGN0022359, FBGN0029094, FBGN0027296, FBGN0003943, FBGN0020414, FBGN0023519, FBGN0026666, FBGN0023174, FBGN0023175, FBGN0035407, FBGN0028515, FBGN0036671, FBGN0035402, FBGN0035827, FBGN0033570, FBGN00503…	932	6391	11096	1.20527	2.52287e-11	7.20868e-13	1.32117e-11
GOTERM_BP_ALL	GO:0046483~heterocycle metabolic process	316	25.7959	1.15651e-14	FBGN0000618, FBGN0040465, FBGN0263398, FBGN0013746, FBGN0034988, FBGN0044030, FBGN0015621, FBGN0032690, FBGN0032321, FBGN0013347, FBGN0038016, FBGN0032293, FBGN0032291, FBGN0037744, FBGN0004419, FBGN0033556, FBGN0032298, FBGN0032296, FBGN0031684, FBGN0032833, FBGN0013753, FBGN0005411, FBGN0259704, FBGN0022943, FBGN0029094, FBGN0038224, FBGN0037347, FBGN0037657, FBGN0051390, FBGN0037342, FBGN00354…	932	2582	11096	1.45707	4.03659e-11	1.12133e-12	2.11497e-11
GOTERM_BP_ALL	GO:0006807~nitrogen compound metabolic process	421	34.3673	2.12112e-14	FBGN0000618, FBGN0041707, FBGN0032690, FBGN0032321, FBGN0013347, FBGN0038307, FBGN0033556, FBGN0033555, FBGN0029094, FBGN0020414, FBGN0023519, FBGN0035407, FBGN0028515, FBGN0035827, FBGN0033570, FBGN0033571, FBGN0033961, FBGN0011291, FBGN0011290, FBGN0052105, FBGN0028648, FBGN0039698, FBGN0034579, FBGN0015331, FBGN0035110, FBGN0029664, FBGN0035534, FBGN0039691, FBGN0038426, FBGN0023527, FBGN00000…	932	3733	11096	1.34269	7.41336e-11	2.00362e-12	3.88356e-11
GOTERM_BP_ALL	GO:1901360~organic cyclic compound metabolic process	323	26.3673	9.29546e-14	FBGN0000618, FBGN0040465, FBGN0263398, FBGN0013746, FBGN0034988, FBGN0044030, FBGN0015621, FBGN0032690, FBGN0032321, FBGN0013347, FBGN0038016, FBGN0032293, FBGN0032291, FBGN0037744, FBGN0004419, FBGN0033556, FBGN0032298, FBGN0032296, FBGN0031684, FBGN0032833, FBGN0013753, FBGN0005411, FBGN0259704, FBGN0022943, FBGN0029094, FBGN0038224, FBGN0037347, FBGN0037657, FBGN0051390, FBGN0037342, FBGN00354…	932	2694	11096	1.42743	3.24868e-10	8.54916e-12	1.70175e-10
GOTERM_BP_ALL	GO:0006725~cellular aromatic compound metabolic process	318	25.9592	1.20123e-13	FBGN0000618, FBGN0040465, FBGN0263398, FBGN0013746, FBGN0034988, FBGN0044030, FBGN0015621, FBGN0032690, FBGN0032321, FBGN0013347, FBGN0038016, FBGN0032293, FBGN0032291, FBGN0037744, FBGN0004419, FBGN0033556, FBGN0032298, FBGN0032296, FBGN0031684, FBGN0032833, FBGN0013753, FBGN0005411, FBGN0259704, FBGN0022943, FBGN0029094, FBGN0038224, FBGN0037347, FBGN0037657, FBGN0051390, FBGN0037342, FBGN00354…	932	2646	11096	1.43083	4.19961e-10	1.07683e-11	2.19991e-10
GOTERM_BP_ALL	GO:0006139~nucleobase-containing compound metabolic process	303	24.7347	4.17452e-13	FBGN0000618, FBGN0040465, FBGN0263398, FBGN0013746, FBGN0034988, FBGN0044030, FBGN0015621, FBGN0032690, FBGN0032321, FBGN0013347, FBGN0038016, FBGN0032293, FBGN0032291, FBGN0037744, FBGN0004419, FBGN0033556, FBGN0032298, FBGN0032296, FBGN0031684, FBGN0032833, FBGN0013753, FBGN0005411, FBGN0259704, FBGN0022943, FBGN0029094, FBGN0038224, FBGN0037347, FBGN0037657, FBGN0051390, FBGN0037342, FBGN00354…	932	2511	11096	1.43664	1.45938e-09	3.64846e-11	7.64488e-10
GOTERM_BP_ALL	GO:0055086~nucleobase-containing small molecule metabolic process	72	5.87755	5.85985e-13	FBGN0013972, FBGN0263398, FBGN0034988, FBGN0014028, FBGN0032511, FBGN0030853, FBGN0040529, FBGN0053958, FBGN0033274, FBGN0040773, FBGN0263911, FBGN0035032, FBGN0037873, FBGN0019624, FBGN0001989, FBGN0034877, FBGN0031684, FBGN0011361, FBGN0032833, FBGN0029888, FBGN0037001, FBGN0017567, FBGN0030510, FBGN0038224, FBGN0022709, FBGN0250906, FBGN0025839, FBGN0019982, FBGN0033570, FBGN0029971, FBGN00317…	932	345	11096	2.48464	2.04857e-09	4.99651e-11	1.07313e-09
GOTERM_BP_ALL	GO:0019637~organophosphate metabolic process	82	6.69388	5.69308e-12	FBGN0013972, FBGN0263398, FBGN0034988, FBGN0039580, FBGN0014028, FBGN0033844, FBGN0032511, FBGN0030853, FBGN0040529, FBGN0053958, FBGN0033274, FBGN0040773, FBGN0035032, FBGN0263911, FBGN0037873, FBGN0019624, FBGN0001989, FBGN0034877, FBGN0031684, FBGN0011361, FBGN0032833, FBGN0029888, FBGN0037001, FBGN0017567, FBGN0038224, FBGN0036058, FBGN0022709, FBGN0250906, FBGN0025839, FBGN0019982, FBGN00335…	932	439	11096	2.22382	1.99031e-08	4.73884e-10	1.04261e-08
GOTERM_BP_ALL	GO:0046907~intracellular transport	90	7.34694	6.72674e-12	FBGN0010602, FBGN0031455, FBGN0000618, FBGN0000346, FBGN0031456, FBGN0266724, FBGN0031106, FBGN0031598, FBGN0021825, FBGN0034118, FBGN0026207, FBGN0022027, FBGN0040475, FBGN0031049, FBGN0263351, FBGN0032191, FBGN0028411, FBGN0262125, FBGN0033378, FBGN0266186, FBGN0030480, FBGN0250791, FBGN0031640, FBGN0005411, FBGN0263977, FBGN0259483, FBGN0036702, FBGN0033235, FBGN0037603, FBGN0035540, FBGN02679…	932	505	11096	2.12179	2.35166e-08	5.46899e-10	1.2319e-08
GOTERM_BP_ALL	GO:0071704~organic substance metabolic process	598	48.8163	7.41325e-12	FBGN0000618, FBGN0029502, FBGN0041707, FBGN0033844, FBGN0032691, FBGN0032690, FBGN0032321, FBGN0013347, FBGN0038307, FBGN0032596, FBGN0033556, FBGN0033555, FBGN0029783, FBGN0035951, FBGN0029094, FBGN0027296, FBGN0003943, FBGN0020414, FBGN0023519, FBGN0023174, FBGN0023175, FBGN0035407, FBGN0028515, FBGN0036671, FBGN0035402, FBGN0035827, FBGN0033570, FBGN0050390, FBGN0033571, FBGN0033961, FBGN00112…	932	5947	11096	1.19716	2.59169e-08	5.8902e-10	1.35763e-08
GOTERM_BP_ALL	GO:0008380~RNA splicing	64	5.22449	1.05852e-11	FBGN0003741, FBGN0037713, FBGN0031493, FBGN0031492, FBGN0031456, FBGN0032690, FBGN0039270, FBGN0031628, FBGN0038046, FBGN0000377, FBGN0033556, FBGN0033378, FBGN0037707, FBGN0039558, FBGN0036641, FBGN0005411, FBGN0029094, FBGN0022943, FBGN0033400, FBGN0024542, FBGN0024887, FBGN0004856, FBGN0037342, FBGN0039210, FBGN0039626, FBGN0035294, FBGN0261067, FBGN0022224, FBGN0037550, FBGN0000426, FBGN00289…	932	305	11096	2.49822	3.70059e-08	8.22352e-10	1.93852e-08
GOTERM_BP_ALL	GO:0044281~small molecule metabolic process	130	10.6122	2.42916e-11	FBGN0263398, FBGN0029502, FBGN0034988, FBGN0014028, FBGN0032511, FBGN0027601, FBGN0030853, FBGN0053958, FBGN0037356, FBGN0037440, FBGN0040773, FBGN0263911, FBGN0032224, FBGN0037251, FBGN0261270, FBGN0037873, FBGN0019624, FBGN0039349, FBGN0034877, FBGN0031684, FBGN0086712, FBGN0029118, FBGN0032833, FBGN0038224, FBGN0027081, FBGN0261673, FBGN0027082, FBGN0032214, FBGN0000565, FBGN0250906, FBGN00335…	932	865	11096	1.78928	8.49237e-08	1.84617e-09	4.44866e-08
GOTERM_BP_ALL	GO:0044238~primary metabolic process	560	45.7143	3.25695e-11	FBGN0000618, FBGN0041707, FBGN0033844, FBGN0032691, FBGN0032690, FBGN0032321, FBGN0013347, FBGN0038307, FBGN0032596, FBGN0033556, FBGN0033555, FBGN0029783, FBGN0035951, FBGN0029094, FBGN0027296, FBGN0003943, FBGN0020414, FBGN0023519, FBGN0023174, FBGN0023175, FBGN0035407, FBGN0028515, FBGN0036671, FBGN0035402, FBGN0035827, FBGN0033570, FBGN0050390, FBGN0033571, FBGN0033961, FBGN0011291, FBGN00112…	932	5523	11096	1.20716	1.13863e-07	2.42262e-09	5.96462e-08
GOTERM_BP_ALL	GO:0006996~organelle organization	268	21.8776	7.78951e-11	FBGN0010602, FBGN0000045, FBGN0000618, FBGN0034986, FBGN0038400, FBGN0000346, FBGN0044030, FBGN0032595, FBGN0032691, FBGN0032321, FBGN0038307, FBGN0032030, FBGN0263251, FBGN0032293, FBGN0031357, FBGN0004419, FBGN0033555, FBGN0029783, FBGN0051119, FBGN0032833, FBGN0044511, FBGN0263977, FBGN0029094, FBGN0035540, FBGN0267976, FBGN0003943, FBGN0041174, FBGN0037657, FBGN0260940, FBGN0014879, FBGN00235…	932	2246	11096	1.42061	2.72321e-07	5.67335e-09	1.42653e-07
GOTERM_BP_ALL	GO:0015031~protein transport	81	6.61224	2.04712e-10	FBGN0010602, FBGN0031455, FBGN0013749, FBGN0000618, FBGN0024689, FBGN0035944, FBGN0000346, FBGN0031456, FBGN0003475, FBGN0031106, FBGN0034118, FBGN0026207, FBGN0022027, FBGN0040475, FBGN0031312, FBGN0031049, FBGN0263351, FBGN0032191, FBGN0028411, FBGN0262125, FBGN0266186, FBGN0030480, FBGN0250791, FBGN0040512, FBGN0033401, FBGN0263977, FBGN0036702, FBGN0033235, FBGN0037603, FBGN0035540, FBGN02679…	932	462	11096	2.08734	7.15673e-07	1.46056e-08	3.74899e-07
GOTERM_BP_ALL	GO:0045184~establishment of protein localization	83	6.77551	3.26481e-10	FBGN0010602, FBGN0031455, FBGN0000618, FBGN0013749, FBGN0024689, FBGN0035944, FBGN0000346, FBGN0031456, FBGN0003475, FBGN0031106, FBGN0034118, FBGN0026207, FBGN0022027, FBGN0040475, FBGN0031312, FBGN0031049, FBGN0263351, FBGN0032191, FBGN0028411, FBGN0262125, FBGN0266186, FBGN0030480, FBGN0250791, FBGN0040512, FBGN0033401, FBGN0263977, FBGN0036702, FBGN0033235, FBGN0037603, FBGN0035540, FBGN02679…	932	483	11096	2.04589	1.14138e-06	2.28276e-08	5.97902e-07
GOTERM_BP_ALL	GO:0016043~cellular component organization	367	29.9592	3.4088e-10	FBGN0000045, FBGN0010602, FBGN0000618, FBGN0034986, FBGN0038400, FBGN0000346, FBGN0044030, FBGN0032595, FBGN0032691, FBGN0032321, FBGN0032030, FBGN0038307, FBGN0263251, FBGN0032293, FBGN0032597, FBGN0036945, FBGN0032291, FBGN0031357, FBGN0004419, FBGN0033555, FBGN0029783, FBGN0051119, FBGN0032833, FBGN0044511, FBGN0263977, FBGN0005411, FBGN0029094, FBGN0035540, FBGN0267976, FBGN0041174, FBGN00039…	932	3349	11096	1.30467	1.19172e-06	2.3367e-08	6.24272e-07
GOTERM_BP_ALL	GO:0000377~RNA splicing, via transesterification reactions with bulged adenosine as nucleophile	58	4.73469	3.90424e-10	FBGN0003741, FBGN0031493, FBGN0031492, FBGN0032690, FBGN0039270, FBGN0031628, FBGN0038046, FBGN0000377, FBGN0033556, FBGN0033378, FBGN0039558, FBGN0036641, FBGN0005411, FBGN0022943, FBGN0033400, FBGN0024542, FBGN0024887, FBGN0004856, FBGN0037342, FBGN0039210, FBGN0039626, FBGN0261067, FBGN0035294, FBGN0022224, FBGN0037550, FBGN0000426, FBGN0028919, FBGN0032388, FBGN0039566, FBGN0032240, FBGN00362…	932	285	11096	2.42289	1.36492e-06	2.62485e-08	7.15004e-07
GOTERM_BP_ALL	GO:0000375~RNA splicing, via transesterification reactions	58	4.73469	3.90424e-10	FBGN0003741, FBGN0031493, FBGN0031492, FBGN0032690, FBGN0039270, FBGN0031628, FBGN0038046, FBGN0000377, FBGN0033556, FBGN0033378, FBGN0039558, FBGN0036641, FBGN0005411, FBGN0022943, FBGN0033400, FBGN0024542, FBGN0024887, FBGN0004856, FBGN0037342, FBGN0039210, FBGN0039626, FBGN0261067, FBGN0035294, FBGN0022224, FBGN0037550, FBGN0000426, FBGN0028919, FBGN0032388, FBGN0039566, FBGN0032240, FBGN00362…	932	285	11096	2.42289	1.36492e-06	2.62485e-08	7.15004e-07
GOTERM_BP_ALL	GO:0000398~mRNA splicing, via spliceosome	58	4.73469	3.90424e-10	FBGN0003741, FBGN0031493, FBGN0031492, FBGN0032690, FBGN0039270, FBGN0031628, FBGN0038046, FBGN0000377, FBGN0033556, FBGN0033378, FBGN0039558, FBGN0036641, FBGN0005411, FBGN0022943, FBGN0033400, FBGN0024542, FBGN0024887, FBGN0004856, FBGN0037342, FBGN0039210, FBGN0039626, FBGN0261067, FBGN0035294, FBGN0022224, FBGN0037550, FBGN0000426, FBGN0028919, FBGN0032388, FBGN0039566, FBGN0032240, FBGN00362…	932	285	11096	2.42289	1.36492e-06	2.62485e-08	7.15004e-07
GOTERM_BP_ALL	GO:0071840~cellular component organization or biogenesis	378	30.8571	3.93097e-10	FBGN0000045, FBGN0010602, FBGN0000618, FBGN0034986, FBGN0038400, FBGN0000346, FBGN0044030, FBGN0032595, FBGN0032691, FBGN0032321, FBGN0032030, FBGN0038307, FBGN0263251, FBGN0032293, FBGN0032597, FBGN0036945, FBGN0032291, FBGN0031357, FBGN0004419, FBGN0032298, FBGN0033555, FBGN0029783, FBGN0051119, FBGN0032833, FBGN0044511, FBGN0263977, FBGN0005411, FBGN0259704, FBGN0029094, FBGN0035540, FBGN02679…	932	3475	11096	1.29505	1.37427e-06	2.59296e-08	7.19898e-07
GOTERM_BP_ALL	GO:0006886~intracellular protein transport	63	5.14286	4.30483e-10	FBGN0031455, FBGN0010602, FBGN0031456, FBGN0031106, FBGN0034118, FBGN0026207, FBGN0022027, FBGN0040475, FBGN0031049, FBGN0263351, FBGN0032191, FBGN0262125, FBGN0028411, FBGN0266186, FBGN0030480, FBGN0250791, FBGN0263977, FBGN0036702, FBGN0033235, FBGN0037603, FBGN0035540, FBGN0267976, FBGN0041174, FBGN0024509, FBGN0260940, FBGN0015245, FBGN0015247, FBGN0030306, FBGN0283469, FBGN0034265, FBGN00103…	932	324	11096	2.31497	1.50497e-06	2.78698e-08	7.88366e-07
GOTERM_BP_ALL	GO:0016071~mRNA metabolic process	73	5.95918	4.66165e-10	FBGN0003741, FBGN0037713, FBGN0031493, FBGN0031492, FBGN0031456, FBGN0015621, FBGN0032690, FBGN0039270, FBGN0031628, FBGN0038046, FBGN0000377, FBGN0033556, FBGN0032296, FBGN0033378, FBGN0037707, FBGN0039558, FBGN0036641, FBGN0005411, FBGN0029094, FBGN0022943, FBGN0033400, FBGN0024542, FBGN0024887, FBGN0004856, FBGN0037342, FBGN0039210, FBGN0039626, FBGN0035294, FBGN0261067, FBGN0037550, FBGN00222…	932	404	11096	2.15126	1.62971e-06	2.96311e-08	8.53712e-07
GOTERM_BP_ALL	GO:0006397~mRNA processing	66	5.38776	5.22844e-10	FBGN0003741, FBGN0037713, FBGN0031493, FBGN0031492, FBGN0031456, FBGN0015621, FBGN0032690, FBGN0039270, FBGN0031628, FBGN0038046, FBGN0000377, FBGN0033556, FBGN0033378, FBGN0039558, FBGN0036641, FBGN0005411, FBGN0029094, FBGN0022943, FBGN0033400, FBGN0024542, FBGN0024887, FBGN0004856, FBGN0037342, FBGN0039210, FBGN0039626, FBGN0035294, FBGN0261067, FBGN0022224, FBGN0037550, FBGN0000426, FBGN00289…	932	349	11096	2.25148	1.82786e-06	3.26404e-08	9.57511e-07
GOTERM_BP_ALL	GO:1901564~organonitrogen compound metabolic process	210	17.1429	1.31661e-09	FBGN0034986, FBGN0263398, FBGN0041707, FBGN0034988, FBGN0044030, FBGN0038307, FBGN0031357, FBGN0004419, FBGN0033555, FBGN0031684, FBGN0032833, FBGN0044511, FBGN0022943, FBGN0038224, FBGN0037347, FBGN0020414, FBGN0023519, FBGN0037933, FBGN0035827, FBGN0033570, FBGN0031436, FBGN0033961, FBGN0047038, FBGN0026261, FBGN0028916, FBGN0028648, FBGN0034579, FBGN0035534, FBGN0029664, FBGN0038426, FBGN00375…	932	1702	11096	1.46896	4.60286e-06	8.0752e-08	2.41117e-06
GOTERM_BP_ALL	GO:0051649~establishment of localization in cell	106	8.65306	1.72465e-09	FBGN0010602, FBGN0000618, FBGN0013749, FBGN0000346, FBGN0026207, FBGN0004908, FBGN0032191, FBGN0262125, FBGN0033378, FBGN0005411, FBGN0263977, FBGN0033235, FBGN0035540, FBGN0267976, FBGN0041174, FBGN0260940, FBGN0035827, FBGN0036173, FBGN0264978, FBGN0027868, FBGN0051229, FBGN0010014, FBGN0000115, FBGN0086785, FBGN0035110, FBGN0038428, FBGN0038065, FBGN0033812, FBGN0025724, FBGN0004574, FBGN00430…	932	701	11096	1.80027	6.02936e-06	1.03955e-07	3.15844e-06
GOTERM_BP_ALL	GO:0044260~cellular macromolecule metabolic process	433	35.3469	2.80962e-09	FBGN0000618, FBGN0041707, FBGN0032691, FBGN0032690, FBGN0032321, FBGN0013347, FBGN0038307, FBGN0032596, FBGN0033556, FBGN0033555, FBGN0029783, FBGN0035951, FBGN0029094, FBGN0027296, FBGN0003943, FBGN0023519, FBGN0023174, FBGN0035407, FBGN0023175, FBGN0028515, FBGN0036671, FBGN0035402, FBGN0035827, FBGN0050390, FBGN0033571, FBGN0011291, FBGN0011290, FBGN0052105, FBGN0028648, FBGN0034579, FBGN00153…	932	4149	11096	1.2425	9.82238e-06	1.66482e-07	5.1454e-06
GOTERM_BP_ALL	GO:0019941~modification-dependent protein catabolic process	53	4.32653	6.1081e-09	FBGN0010288, FBGN0039402, FBGN0020369, FBGN0050421, FBGN0027609, FBGN0034744, FBGN0250746, FBGN0022027, FBGN0032596, FBGN0027053, FBGN0003231, FBGN0086558, FBGN0029113, FBGN0028695, FBGN0028693, FBGN0250843, FBGN0028690, FBGN0266711, FBGN0032216, FBGN0037978, FBGN0086346, FBGN0058045, FBGN0260940, FBGN0015247, FBGN0046301, FBGN0023174, FBGN0023175, FBGN0283469, FBGN0036671, FBGN0086656, FBGN00342…	932	267	11096	2.36328	2.13537e-05	3.55899e-07	1.11861e-05
GOTERM_BP_ALL	GO:0006396~RNA processing	92	7.5102	6.37313e-09	FBGN0039836, FBGN0003741, FBGN0037713, FBGN0031493, FBGN0031492, FBGN0044030, FBGN0031456, FBGN0015621, FBGN0039404, FBGN0039270, FBGN0032690, FBGN0031628, FBGN0029857, FBGN0038046, FBGN0011638, FBGN0031314, FBGN0000377, FBGN0038737, FBGN0033556, FBGN0032298, FBGN0033378, FBGN0037707, FBGN0039558, FBGN0036641, FBGN0036500, FBGN0005411, FBGN0259704, FBGN0022943, FBGN0029094, FBGN0033400, FBGN00245…	932	592	11096	1.85019	2.22802e-05	3.65254e-07	1.16714e-05
GOTERM_BP_ALL	GO:0006511~ubiquitin-dependent protein catabolic process	52	4.2449	9.97138e-09	FBGN0010288, FBGN0039402, FBGN0020369, FBGN0050421, FBGN0027609, FBGN0034744, FBGN0250746, FBGN0022027, FBGN0032596, FBGN0027053, FBGN0003231, FBGN0086558, FBGN0028695, FBGN0028693, FBGN0250843, FBGN0028690, FBGN0266711, FBGN0032216, FBGN0037978, FBGN0086346, FBGN0058045, FBGN0260940, FBGN0015247, FBGN0046301, FBGN0023174, FBGN0023175, FBGN0283469, FBGN0036671, FBGN0086656, FBGN0034218, FBGN00354…	932	263	11096	2.35395	3.48593e-05	5.62257e-07	1.82611e-05
GOTERM_BP_ALL	GO:0043632~modification-dependent macromolecule catabolic process	53	4.32653	1.34369e-08	FBGN0010288, FBGN0039402, FBGN0020369, FBGN0050421, FBGN0027609, FBGN0034744, FBGN0250746, FBGN0022027, FBGN0032596, FBGN0027053, FBGN0003231, FBGN0086558, FBGN0029113, FBGN0028695, FBGN0028693, FBGN0250843, FBGN0028690, FBGN0266711, FBGN0032216, FBGN0037978, FBGN0086346, FBGN0058045, FBGN0260940, FBGN0015247, FBGN0046301, FBGN0023174, FBGN0023175, FBGN0283469, FBGN0036671, FBGN0086656, FBGN00342…	932	273	11096	2.31134	4.69744e-05	7.45643e-07	2.46077e-05
GOTERM_BP_ALL	GO:0019233~sensory perception of pain	87	7.10204	2.48701e-08	FBGN0039505, FBGN0044030, FBGN0031456, FBGN0030853, FBGN0031651, FBGN0040529, FBGN0039270, FBGN0029892, FBGN0032797, FBGN0038307, FBGN0032030, FBGN0022027, FBGN0025825, FBGN0031312, FBGN0031049, FBGN0032193, FBGN0026316, FBGN0025866, FBGN0038389, FBGN0032298, FBGN0053002, FBGN0030686, FBGN0029155, FBGN0011361, FBGN0033483, FBGN0036641, FBGN0040383, FBGN0037608, FBGN0033401, FBGN0031050, FBGN00286…	932	564	11096	1.8365	8.69421e-05	1.35853e-06	4.55459e-05
GOTERM_BP_ALL	GO:0016197~endosomal transport	28	2.28571	2.99665e-08	FBGN0013749, FBGN0039402, FBGN0034380, FBGN0031598, FBGN0000115, FBGN0086785, FBGN0034744, FBGN0022027, FBGN0004908, FBGN0032191, FBGN0085284, FBGN0000083, FBGN0266186, FBGN0035251, FBGN0260862, FBGN0031640, FBGN0021814, FBGN0037603, FBGN0261049, FBGN0260940, FBGN0025742, FBGN0034265, FBGN0036740, FBGN0050077, FBGN0086656, FBGN0266671, FBGN0025381, FBGN0035470	932	100	11096	3.33356	0.000104758	1.61174e-06	5.48792e-05
GOTERM_BP_ALL	GO:0065003~macromolecular complex assembly	92	7.5102	4.58666e-08	FBGN0031455, FBGN0003741, FBGN0000346, FBGN0032595, FBGN0003475, FBGN0020369, FBGN0002354, FBGN0032222, FBGN0010282, FBGN0000377, FBGN0260639, FBGN0004419, FBGN0262125, FBGN0034938, FBGN0021856, FBGN0250791, FBGN0036641, FBGN0028693, FBGN0005411, FBGN0029094, FBGN0003607, FBGN0036702, FBGN0032499, FBGN0033781, FBGN0086346, FBGN0037008, FBGN0014879, FBGN0039626, FBGN0030610, FBGN0261067, FBGN00317…	932	616	11096	1.77811	0.000160337	2.42953e-06	8.39977e-05
GOTERM_BP_ALL	GO:0007034~vacuolar transport	30	2.44898	5.98965e-08	FBGN0013749, FBGN0000346, FBGN0039402, FBGN0034380, FBGN0031598, FBGN0000115, FBGN0086785, FBGN0034744, FBGN0022027, FBGN0004908, FBGN0032191, FBGN0085284, FBGN0037231, FBGN0000083, FBGN0266186, FBGN0035251, FBGN0260862, FBGN0031640, FBGN0021814, FBGN0037603, FBGN0261049, FBGN0260940, FBGN0025742, FBGN0034265, FBGN0036740, FBGN0050077, FBGN0086656, FBGN0266671, FBGN0025381, FBGN0035470	932	116	11096	3.07903	0.000209376	3.12534e-06	0.000109691
GOTERM_BP_ALL	GO:0051603~proteolysis involved in cellular protein catabolic process	53	4.32653	8.45994e-08	FBGN0010288, FBGN0039402, FBGN0020369, FBGN0050421, FBGN0027609, FBGN0034744, FBGN0250746, FBGN0022027, FBGN0032596, FBGN0027053, FBGN0003231, FBGN0086558, FBGN0029113, FBGN0028695, FBGN0028693, FBGN0250843, FBGN0028690, FBGN0266711, FBGN0032216, FBGN0037978, FBGN0086346, FBGN0058045, FBGN0260940, FBGN0015247, FBGN0046301, FBGN0023174, FBGN0023175, FBGN0283469, FBGN0036671, FBGN0086656, FBGN00342…	932	288	11096	2.19096	0.000295716	4.34939e-06	0.000154931
GOTERM_BP_ALL	GO:0034613~cellular protein localization	73	5.95918	9.07582e-08	FBGN0010602, FBGN0031455, FBGN0000346, FBGN0031456, FBGN0031106, FBGN0034118, FBGN0026207, FBGN0022027, FBGN0040475, FBGN0031049, FBGN0263351, FBGN0032191, FBGN0028411, FBGN0262125, FBGN0266186, FBGN0030480, FBGN0039269, FBGN0250791, FBGN0036641, FBGN0263977, FBGN0036702, FBGN0033235, FBGN0037603, FBGN0004595, FBGN0035540, FBGN0267976, FBGN0041174, FBGN0024509, FBGN0260940, FBGN0015245, FBGN00152…	932	456	11096	1.90594	0.00031724	4.59841e-06	0.00016621
GOTERM_BP_ALL	GO:0043162~ubiquitin-dependent protein catabolic process via the multivesicular body sorting pathway	9	0.734694	9.22014e-08	FBGN0086346, FBGN0034744, FBGN0086785, FBGN0022027, FBGN0260940, FBGN0039402, FBGN0021814, FBGN0283469, FBGN0086656	932	10	11096	10.715	0.000322284	4.60479e-06	0.000168853
GOTERM_BP_ALL	GO:0006974~cellular response to DNA damage stimulus	58	4.73469	9.90374e-08	FBGN0010602, FBGN0013746, FBGN0025716, FBGN0020369, FBGN0260972, FBGN0039065, FBGN0040273, FBGN0250746, FBGN0038016, FBGN0003275, FBGN0032596, FBGN0027053, FBGN0004419, FBGN0265968, FBGN0040078, FBGN0035754, FBGN0024887, FBGN0260985, FBGN0040283, FBGN0040319, FBGN0023174, FBGN0023175, FBGN0040075, FBGN0028515, FBGN0030657, FBGN0028686, FBGN0043001, FBGN0039710, FBGN0033571, FBGN0017550, FBGN00256…	932	330	11096	2.0925	0.000346175	4.87653e-06	0.000181372
GOTERM_BP_ALL	GO:0044710~single-organism metabolic process	213	17.3878	1.0223e-07	FBGN0013749, FBGN0263398, FBGN0029502, FBGN0034988, FBGN0033844, FBGN0036290, FBGN0032846, FBGN0037356, FBGN0037440, FBGN0037251, FBGN0029783, FBGN0031684, FBGN0035951, FBGN0032833, FBGN0022359, FBGN0038224, FBGN0028940, FBGN0037933, FBGN0037758, FBGN0035402, FBGN0031021, FBGN0013767, FBGN0033570, FBGN0031436, FBGN0033961, FBGN0037621, FBGN0047038, FBGN0028916, FBGN0039698, FBGN0010213, FBGN00296…	932	1824	11096	1.39029	0.000357332	4.96382e-06	0.000187219
GOTERM_BP_ALL	GO:0044257~cellular protein catabolic process	53	4.32653	1.04997e-07	FBGN0010288, FBGN0039402, FBGN0020369, FBGN0050421, FBGN0027609, FBGN0034744, FBGN0250746, FBGN0022027, FBGN0032596, FBGN0027053, FBGN0003231, FBGN0086558, FBGN0029113, FBGN0028695, FBGN0028693, FBGN0250843, FBGN0028690, FBGN0266711, FBGN0032216, FBGN0037978, FBGN0086346, FBGN0058045, FBGN0260940, FBGN0015247, FBGN0046301, FBGN0023174, FBGN0023175, FBGN0283469, FBGN0036671, FBGN0086656, FBGN00342…	932	290	11096	2.17585	0.000367001	5.02832e-06	0.000192285
GOTERM_BP_ALL	GO:0006605~protein targeting	43	3.5102	1.08722e-07	FBGN0035827, FBGN0010602, FBGN0010391, FBGN0036173, FBGN0264978, FBGN0031456, FBGN0036928, FBGN0027868, FBGN0051229, FBGN0010014, FBGN0034118, FBGN0026207, FBGN0000115, FBGN0086785, FBGN0022027, FBGN0031708, FBGN0031049, FBGN0038428, FBGN0262125, FBGN0027359, FBGN0033812, FBGN0030480, FBGN0260862, FBGN0033357, FBGN0015298, FBGN0263977, FBGN0021814, FBGN0036702, FBGN0033235, FBGN0037603, FBGN00406…	932	212	11096	2.41481	0.000380021	5.13639e-06	0.000199109
GOTERM_BP_ALL	GO:0032509~endosome transport via multivesicular body sorting pathway	12	0.979592	1.13394e-07	FBGN0034744, FBGN0086785, FBGN0035251, FBGN0022027, FBGN0260940, FBGN0031640, FBGN0039402, FBGN0036740, FBGN0021814, FBGN0086656, FBGN0000083, FBGN0035470	932	20	11096	7.14335	0.000396347	5.28566e-06	0.000207664
GOTERM_BP_ALL	GO:0034622~cellular macromolecular complex assembly	82	6.69388	1.26151e-07	FBGN0031455, FBGN0003741, FBGN0000346, FBGN0032595, FBGN0003475, FBGN0020369, FBGN0002354, FBGN0032222, FBGN0000377, FBGN0260639, FBGN0004419, FBGN0034938, FBGN0021856, FBGN0250791, FBGN0036641, FBGN0028693, FBGN0005411, FBGN0029094, FBGN0032499, FBGN0033781, FBGN0086346, FBGN0037008, FBGN0014879, FBGN0039626, FBGN0030610, FBGN0261067, FBGN0031781, FBGN0011726, FBGN0037550, FBGN0028684, FBGN00310…	932	539	11096	1.81124	0.000440926	5.80292e-06	0.000231026
GOTERM_BP_ALL	GO:0043933~macromolecular complex subunit organization	134	10.9388	1.65205e-07	FBGN0003741, FBGN0000618, FBGN0000346, FBGN0032595, FBGN0032691, FBGN0020369, FBGN0032321, FBGN0032030, FBGN0030434, FBGN0263251, FBGN0032222, FBGN0032293, FBGN0010282, FBGN0260639, FBGN0262125, FBGN0004419, FBGN0029783, FBGN0051119, FBGN0265968, FBGN0005411, FBGN0029094, FBGN0038788, FBGN0032499, FBGN0041174, FBGN0086346, FBGN0037657, FBGN0014879, FBGN0039626, FBGN0261067, FBGN0030093, FBGN00117…	932	1032	11096	1.54588	0.00057739	7.50071e-06	0.000302548
GOTERM_BP_ALL	GO:0072594~establishment of protein localization to organelle	40	3.26531	1.79738e-07	FBGN0035827, FBGN0010602, FBGN0010391, FBGN0036173, FBGN0031456, FBGN0036928, FBGN0027868, FBGN0051229, FBGN0010014, FBGN0034118, FBGN0026207, FBGN0000115, FBGN0086785, FBGN0022027, FBGN0031708, FBGN0031049, FBGN0038428, FBGN0027359, FBGN0033812, FBGN0030480, FBGN0260862, FBGN0033357, FBGN0015298, FBGN0263977, FBGN0021814, FBGN0036702, FBGN0033235, FBGN0037603, FBGN0040623, FBGN0267976, FBGN00107…	932	193	11096	2.46748	0.000628166	8.05591e-06	0.000329163
GOTERM_BP_ALL	GO:0044265~cellular macromolecule catabolic process	64	5.22449	2.60369e-07	FBGN0010288, FBGN0039402, FBGN0020369, FBGN0050421, FBGN0027609, FBGN0250746, FBGN0034744, FBGN0022027, FBGN0032596, FBGN0027053, FBGN0003231, FBGN0032296, FBGN0033378, FBGN0086558, FBGN0037707, FBGN0029113, FBGN0028695, FBGN0028693, FBGN0250843, FBGN0028690, FBGN0266711, FBGN0032216, FBGN0037978, FBGN0086346, FBGN0058045, FBGN0260940, FBGN0015247, FBGN0046301, FBGN0023174, FBGN0023175, FBGN02610…	932	390	11096	1.95374	0.000909837	1.15221e-05	0.000476826
GOTERM_BP_ALL	GO:0055114~oxidation-reduction process	87	7.10204	2.72489e-07	FBGN0029502, FBGN0038681, FBGN0014028, FBGN0032511, FBGN0030853, FBGN0039112, FBGN0033883, FBGN0036290, FBGN0040529, FBGN0002354, FBGN0033274, FBGN0032846, FBGN0037440, FBGN0266582, FBGN0040773, FBGN0263911, FBGN0019624, FBGN0037873, FBGN0001989, FBGN0039349, FBGN0034877, FBGN0034938, FBGN0031684, FBGN0086712, FBGN0029155, FBGN0029118, FBGN0011361, FBGN0032833, FBGN0029888, FBGN0022359, FBGN00405…	932	594	11096	1.74375	0.000952168	1.19077e-05	0.000499022
GOTERM_BP_ALL	GO:0008104~protein localization	93	7.59184	5.40609e-07	FBGN0010602, FBGN0031455, FBGN0000618, FBGN0013749, FBGN0024689, FBGN0035944, FBGN0000346, FBGN0031456, FBGN0003475, FBGN0031106, FBGN0034118, FBGN0026207, FBGN0022027, FBGN0040475, FBGN0031312, FBGN0031049, FBGN0263351, FBGN0032191, FBGN0028411, FBGN0262125, FBGN0000083, FBGN0266186, FBGN0030480, FBGN0039269, FBGN0250791, FBGN0033483, FBGN0036641, FBGN0040512, FBGN0033401, FBGN0263977, FBGN00367…	932	659	11096	1.68015	0.00188818	2.33327e-05	0.000990039
GOTERM_BP_ALL	GO:0030163~protein catabolic process	54	4.40816	5.93937e-07	FBGN0010288, FBGN0039402, FBGN0020369, FBGN0050421, FBGN0027609, FBGN0034744, FBGN0250746, FBGN0022027, FBGN0032596, FBGN0027053, FBGN0003231, FBGN0086558, FBGN0029113, FBGN0028695, FBGN0028693, FBGN0250843, FBGN0028690, FBGN0266711, FBGN0032216, FBGN0037978, FBGN0086346, FBGN0058045, FBGN0260940, FBGN0015247, FBGN0046301, FBGN0023174, FBGN0023175, FBGN0283469, FBGN0036671, FBGN0086656, FBGN00342…	932	314	11096	2.04746	0.00207425	2.53217e-05	0.0010877
GOTERM_BP_ALL	GO:0016192~vesicle-mediated transport	89	7.26531	6.99712e-07	FBGN0031455, FBGN0013749, FBGN0024689, FBGN0013746, FBGN0263398, FBGN0035944, FBGN0000346, FBGN0266724, FBGN0003475, FBGN0031106, FBGN0031598, FBGN0034118, FBGN0022027, FBGN0025519, FBGN0004908, FBGN0040475, FBGN0038049, FBGN0039774, FBGN0026056, FBGN0263351, FBGN0032191, FBGN0262125, FBGN0051064, FBGN0266186, FBGN0039269, FBGN0051118, FBGN0250791, FBGN0033483, FBGN0040512, FBGN0036500, FBGN00334…	932	625	11096	1.69535	0.0024432	2.94718e-05	0.00128141
GOTERM_BP_ALL	GO:0017004~cytochrome complex assembly	12	0.979592	7.20862e-07	FBGN0034938, FBGN0034248, FBGN0030733, FBGN0031708, FBGN0032595, FBGN0032222, FBGN0031066, FBGN0030610, FBGN0032744, FBGN0032679, FBGN0002354, FBGN0262467	932	23	11096	6.21161	0.00251696	3.00011e-05	0.00132014
GOTERM_BP_ALL	GO:0010467~gene expression	293	23.9184	1.03602e-06	FBGN0000618, FBGN0040465, FBGN0034986, FBGN0013746, FBGN0041707, FBGN0044030, FBGN0015621, FBGN0032690, FBGN0032321, FBGN0013347, FBGN0038307, FBGN0038016, FBGN0032293, FBGN0031357, FBGN0025866, FBGN0004419, FBGN0033556, FBGN0032298, FBGN0033555, FBGN0013753, FBGN0044511, FBGN0005411, FBGN0259704, FBGN0022943, FBGN0029094, FBGN0037347, FBGN0037657, FBGN0051390, FBGN0037342, FBGN0023519, FBGN00354…	932	2745	11096	1.2708	0.00361538	4.26101e-05	0.0018973
GOTERM_BP_ALL	GO:0044267~cellular protein metabolic process	268	21.8776	1.0592e-06	FBGN0010602, FBGN0013749, FBGN0000618, FBGN0034986, FBGN0013746, FBGN0041707, FBGN0044030, FBGN0032691, FBGN0032321, FBGN0038307, FBGN0032030, FBGN0263251, FBGN0037251, FBGN0032293, FBGN0032596, FBGN0031357, FBGN0004419, FBGN0033555, FBGN0029783, FBGN0051119, FBGN0035951, FBGN0044511, FBGN0022943, FBGN0027296, FBGN0037347, FBGN0003943, FBGN0041174, FBGN0037657, FBGN0260940, FBGN0023519, FBGN00231…	932	2471	11096	1.29126	0.00369611	4.30567e-05	0.00193974
GOTERM_BP_ALL	GO:1902580~single-organism cellular localization	64	5.22449	1.10278e-06	FBGN0010602, FBGN0031455, FBGN0013749, FBGN0000346, FBGN0031456, FBGN0031106, FBGN0021825, FBGN0034118, FBGN0026207, FBGN0004908, FBGN0039774, FBGN0031049, FBGN0263351, FBGN0028411, FBGN0262125, FBGN0030480, FBGN0039269, FBGN0250791, FBGN0036641, FBGN0263977, FBGN0259483, FBGN0036702, FBGN0037603, FBGN0035540, FBGN0267976, FBGN0040281, FBGN0024509, FBGN0015247, FBGN0025382, FBGN0050077, FBGN02666…	932	406	11096	1.87674	0.00384789	4.43129e-05	0.00201955
GOTERM_BP_ALL	GO:0031572~G2 DNA damage checkpoint	21	1.71429	1.12849e-06	FBGN0010602, FBGN0013746, FBGN0040078, FBGN0039710, FBGN0020270, FBGN0033571, FBGN0017550, FBGN0025637, FBGN0035754, FBGN0037621, FBGN0036239, FBGN0040273, FBGN0260962, FBGN0038016, FBGN0003275, FBGN0040075, FBGN0028836, FBGN0010269, FBGN0028837, FBGN0004419, FBGN0027053	932	72	11096	3.47246	0.00393742	4.48308e-05	0.00206664
GOTERM_BP_ALL	GO:0007095~mitotic G2 DNA damage checkpoint	21	1.71429	1.12849e-06	FBGN0010602, FBGN0013746, FBGN0040078, FBGN0039710, FBGN0020270, FBGN0033571, FBGN0017550, FBGN0025637, FBGN0035754, FBGN0037621, FBGN0036239, FBGN0040273, FBGN0260962, FBGN0038016, FBGN0003275, FBGN0040075, FBGN0028836, FBGN0010269, FBGN0028837, FBGN0004419, FBGN0027053	932	72	11096	3.47246	0.00393742	4.48308e-05	0.00206664
GOTERM_BP_ALL	GO:0010389~regulation of G2/M transition of mitotic cell cycle	23	1.87755	1.24613e-06	FBGN0010602, FBGN0013746, FBGN0040078, FBGN0039710, FBGN0020270, FBGN0033571, FBGN0017550, FBGN0035754, FBGN0025637, FBGN0037621, FBGN0036239, FBGN0040273, FBGN0260962, FBGN0038016, FBGN0050342, FBGN0003275, FBGN0035294, FBGN0040075, FBGN0028836, FBGN0010269, FBGN0028837, FBGN0004419, FBGN0027053	932	85	11096	3.22151	0.004347	4.8948e-05	0.00228208
GOTERM_BP_ALL	GO:1902749~regulation of cell cycle G2/M phase transition	23	1.87755	1.24613e-06	FBGN0010602, FBGN0013746, FBGN0040078, FBGN0039710, FBGN0020270, FBGN0033571, FBGN0017550, FBGN0035754, FBGN0025637, FBGN0037621, FBGN0036239, FBGN0040273, FBGN0260962, FBGN0038016, FBGN0050342, FBGN0003275, FBGN0035294, FBGN0040075, FBGN0028836, FBGN0010269, FBGN0028837, FBGN0004419, FBGN0027053	932	85	11096	3.22151	0.004347	4.8948e-05	0.00228208
GOTERM_BP_ALL	GO:0033554~cellular response to stress	93	7.59184	1.45823e-06	FBGN0010602, FBGN0013746, FBGN0034194, FBGN0026761, FBGN0025716, FBGN0020369, FBGN0260972, FBGN0040273, FBGN0039065, FBGN0250746, FBGN0038016, FBGN0040475, FBGN0038049, FBGN0003275, FBGN0032596, FBGN0004419, FBGN0027053, FBGN0028411, FBGN0086378, FBGN0086712, FBGN0265968, FBGN0033483, FBGN0040078, FBGN0035754, FBGN0003462, FBGN0024887, FBGN0260985, FBGN0035540, FBGN0040281, FBGN0086346, FBGN00411…	932	674	11096	1.64276	0.00508499	5.66424e-05	0.00267049
GOTERM_BP_ALL	GO:0044818~mitotic G2/M transition checkpoint	21	1.71429	1.81182e-06	FBGN0010602, FBGN0013746, FBGN0040078, FBGN0039710, FBGN0020270, FBGN0033571, FBGN0017550, FBGN0025637, FBGN0035754, FBGN0037621, FBGN0036239, FBGN0040273, FBGN0260962, FBGN0038016, FBGN0003275, FBGN0040075, FBGN0028836, FBGN0010269, FBGN0028837, FBGN0004419, FBGN0027053	932	74	11096	3.37861	0.00631413	6.96036e-05	0.00331804
GOTERM_BP_ALL	GO:0044248~cellular catabolic process	87	7.10204	1.81736e-06	FBGN0010288, FBGN0034988, FBGN0039402, FBGN0027601, FBGN0020369, FBGN0050421, FBGN0027609, FBGN0037440, FBGN0250746, FBGN0034744, FBGN0022027, FBGN0039774, FBGN0032596, FBGN0003748, FBGN0027053, FBGN0039349, FBGN0032296, FBGN0003231, FBGN0033378, FBGN0086558, FBGN0086712, FBGN0037707, FBGN0001125, FBGN0029113, FBGN0028695, FBGN0250843, FBGN0028693, FBGN0028690, FBGN0030510, FBGN0266711, FBGN00322…	932	621	11096	1.66793	0.00633336	6.90574e-05	0.00332818
GOTERM_BP_ALL	GO:0070727~cellular macromolecule localization	78	6.36735	2.14559e-06	FBGN0010602, FBGN0031455, FBGN0000346, FBGN0031456, FBGN0003475, FBGN0031106, FBGN0034118, FBGN0026207, FBGN0022027, FBGN0040475, FBGN0031049, FBGN0263351, FBGN0032191, FBGN0028411, FBGN0262125, FBGN0033378, FBGN0266186, FBGN0030480, FBGN0039269, FBGN0250791, FBGN0036641, FBGN0263977, FBGN0036702, FBGN0033235, FBGN0037603, FBGN0004595, FBGN0035540, FBGN0267976, FBGN0041174, FBGN0024509, FBGN02609…	932	540	11096	1.71969	0.00747295	8.06527e-05	0.00392926
GOTERM_BP_ALL	GO:0043623~cellular protein complex assembly	41	3.34694	2.20444e-06	FBGN0031021, FBGN0031455, FBGN0000346, FBGN0032595, FBGN0022344, FBGN0036928, FBGN0031066, FBGN0003475, FBGN0015283, FBGN0031437, FBGN0032679, FBGN0002354, FBGN0030457, FBGN0031708, FBGN0032222, FBGN0033055, FBGN0260639, FBGN0038369, FBGN0034938, FBGN0034248, FBGN0004574, FBGN0021856, FBGN0264694, FBGN0250791, FBGN0028693, FBGN0036918, FBGN0032499, FBGN0039689, FBGN0261049, FBGN0033781, FBGN00107…	932	220	11096	2.21877	0.00767711	8.19832e-05	0.00403703
GOTERM_BP_ALL	GO:0008535~respiratory chain complex IV assembly	10	0.816327	2.59933e-06	FBGN0034938, FBGN0034248, FBGN0031708, FBGN0032595, FBGN0032222, FBGN0031066, FBGN0030610, FBGN0032679, FBGN0002354, FBGN0262467	932	17	11096	7.00328	0.0090461	9.56508e-05	0.00476017
GOTERM_BP_ALL	GO:0071702~organic substance transport	101	8.2449	2.71529e-06	FBGN0010602, FBGN0000618, FBGN0013749, FBGN0036116, FBGN0035944, FBGN0000346, FBGN0026207, FBGN0032191, FBGN0262125, FBGN0033378, FBGN0037140, FBGN0005411, FBGN0263977, FBGN0033235, FBGN0035540, FBGN0267976, FBGN0033446, FBGN0041174, FBGN0263776, FBGN0260940, FBGN0036740, FBGN0031344, FBGN0035827, FBGN0050392, FBGN0036173, FBGN0264978, FBGN0027868, FBGN0051229, FBGN0010014, FBGN0000115, FBGN00867…	932	760	11096	1.58219	0.00944775	9.88771e-05	0.00497253
GOTERM_BP_ALL	GO:0051641~cellular localization	116	9.46939	2.83699e-06	FBGN0010602, FBGN0000618, FBGN0013749, FBGN0000346, FBGN0026207, FBGN0004908, FBGN0032191, FBGN0262125, FBGN0033378, FBGN0005411, FBGN0263977, FBGN0033235, FBGN0035540, FBGN0267976, FBGN0261673, FBGN0041174, FBGN0260940, FBGN0035827, FBGN0036173, FBGN0264978, FBGN0086605, FBGN0027868, FBGN0000117, FBGN0051229, FBGN0010014, FBGN0000115, FBGN0086785, FBGN0035110, FBGN0038428, FBGN0038065, FBGN00338…	932	907	11096	1.52265	0.0098691	0.000102243	0.00519539
GOTERM_BP_ALL	GO:0010972~negative regulation of G2/M transition of mitotic cell cycle	21	1.71429	3.55398e-06	FBGN0010602, FBGN0013746, FBGN0040078, FBGN0039710, FBGN0020270, FBGN0033571, FBGN0017550, FBGN0025637, FBGN0035754, FBGN0037621, FBGN0036239, FBGN0040273, FBGN0260962, FBGN0038016, FBGN0003275, FBGN0040075, FBGN0028836, FBGN0010269, FBGN0028837, FBGN0004419, FBGN0027053	932	77	11096	3.24698	0.0123479	0.000126775	0.00650839
GOTERM_BP_ALL	GO:1902750~negative regulation of cell cycle G2/M phase transition	21	1.71429	3.55398e-06	FBGN0010602, FBGN0013746, FBGN0040078, FBGN0039710, FBGN0020270, FBGN0033571, FBGN0017550, FBGN0025637, FBGN0035754, FBGN0037621, FBGN0036239, FBGN0040273, FBGN0260962, FBGN0038016, FBGN0003275, FBGN0040075, FBGN0028836, FBGN0010269, FBGN0028837, FBGN0004419, FBGN0027053	932	77	11096	3.24698	0.0123479	0.000126775	0.00650839
GOTERM_BP_ALL	GO:0033365~protein localization to organelle	42	3.42857	3.89245e-06	FBGN0035827, FBGN0010602, FBGN0010391, FBGN0036173, FBGN0086605, FBGN0035469, FBGN0031456, FBGN0036928, FBGN0027868, FBGN0051229, FBGN0010014, FBGN0034118, FBGN0026207, FBGN0000115, FBGN0086785, FBGN0022027, FBGN0031708, FBGN0031049, FBGN0038428, FBGN0027359, FBGN0033812, FBGN0030480, FBGN0260862, FBGN0033357, FBGN0015298, FBGN0263977, FBGN0021814, FBGN0036702, FBGN0033235, FBGN0037603, FBGN00406…	932	233	11096	2.14607	0.0135159	0.000137445	0.0071282
GOTERM_BP_ALL	GO:0051186~cofactor metabolic process	34	2.77551	5.16584e-06	FBGN0032922, FBGN0029502, FBGN0001091, FBGN0027601, FBGN0001092, FBGN0039854, FBGN0086355, FBGN0267385, FBGN0037942, FBGN0000579, FBGN0032222, FBGN0037251, FBGN0039993, FBGN0032597, FBGN0003071, FBGN0263607, FBGN0034938, FBGN0036107, FBGN0024841, FBGN0032811, FBGN0037001, FBGN0033972, FBGN0014869, FBGN0029158, FBGN0014032, FBGN0031713, FBGN0033428, FBGN0037637, FBGN0026666, FBGN0250906, FBGN02662…	932	172	11096	2.35343	0.0178977	0.000180582	0.00946004
GOTERM_BP_ALL	GO:0007093~mitotic cell cycle checkpoint	24	1.95918	6.40512e-06	FBGN0010602, FBGN0013746, FBGN0040078, FBGN0039710, FBGN0020270, FBGN0033571, FBGN0017550, FBGN0035754, FBGN0025637, FBGN0037621, FBGN0036239, FBGN0025457, FBGN0040273, FBGN0260962, FBGN0038016, FBGN0003275, FBGN0040075, FBGN0028836, FBGN0010269, FBGN0028837, FBGN0035249, FBGN0003884, FBGN0004419, FBGN0027053	932	100	11096	2.85734	0.0221435	0.000221682	0.0117294
GOTERM_BP_ALL	GO:0033036~macromolecule localization	109	8.89796	7.39824e-06	FBGN0010602, FBGN0000618, FBGN0013749, FBGN0035944, FBGN0000346, FBGN0033226, FBGN0026207, FBGN0032191, FBGN0262125, FBGN0033378, FBGN0005411, FBGN0263977, FBGN0033235, FBGN0035540, FBGN0267976, FBGN0033446, FBGN0041174, FBGN0260940, FBGN0036740, FBGN0031344, FBGN0035827, FBGN0050392, FBGN0036173, FBGN0264978, FBGN0086605, FBGN0027868, FBGN0025638, FBGN0000117, FBGN0051229, FBGN0010014, FBGN00001…	932	856	11096	1.51601	0.0255327	0.00025354	0.0135479
GOTERM_BP_ALL	GO:0044773~mitotic DNA damage checkpoint	21	1.71429	8.20178e-06	FBGN0010602, FBGN0013746, FBGN0040078, FBGN0039710, FBGN0020270, FBGN0033571, FBGN0017550, FBGN0025637, FBGN0035754, FBGN0037621, FBGN0036239, FBGN0040273, FBGN0260962, FBGN0038016, FBGN0003275, FBGN0040075, FBGN0028836, FBGN0010269, FBGN0028837, FBGN0004419, FBGN0027053	932	81	11096	3.08663	0.0282664	0.000278345	0.0150193
GOTERM_BP_ALL	GO:0000077~DNA damage checkpoint	22	1.79592	8.71608e-06	FBGN0010602, FBGN0013746, FBGN0040078, FBGN0039710, FBGN0020270, FBGN0033571, FBGN0017550, FBGN0025637, FBGN0035754, FBGN0037621, FBGN0036239, FBGN0260985, FBGN0040273, FBGN0260962, FBGN0038016, FBGN0003275, FBGN0040075, FBGN0028836, FBGN0010269, FBGN0028837, FBGN0004419, FBGN0027053	932	88	11096	2.97639	0.030012	0.000292953	0.015961
GOTERM_BP_ALL	GO:0071822~protein complex subunit organization	72	5.87755	8.93971e-06	FBGN0031455, FBGN0000346, FBGN0032595, FBGN0003475, FBGN0025716, FBGN0020369, FBGN0002354, FBGN0032321, FBGN0032222, FBGN0010282, FBGN0260639, FBGN0262125, FBGN0034938, FBGN0021856, FBGN0250791, FBGN0040078, FBGN0028693, FBGN0029094, FBGN0036702, FBGN0032499, FBGN0033781, FBGN0041174, FBGN0086346, FBGN0014879, FBGN0030610, FBGN0040075, FBGN0031781, FBGN0037758, FBGN0011726, FBGN0035402, FBGN00286…	932	505	11096	1.69743	0.03077	0.000297607	0.0163705
GOTERM_BP_ALL	GO:0016070~RNA metabolic process	213	17.3878	9.65897e-06	FBGN0000618, FBGN0040465, FBGN0013746, FBGN0044030, FBGN0015621, FBGN0032690, FBGN0013347, FBGN0032321, FBGN0038016, FBGN0032293, FBGN0033556, FBGN0004419, FBGN0032298, FBGN0032296, FBGN0013753, FBGN0259704, FBGN0005411, FBGN0029094, FBGN0022943, FBGN0037347, FBGN0037657, FBGN0051390, FBGN0037342, FBGN0035294, FBGN0035407, FBGN0028515, FBGN0030096, FBGN0030093, FBGN0063670, FBGN0037550, FBGN00137…	932	1939	11096	1.30783	0.0332041	0.000318515	0.0176875
GOTERM_BP_ALL	GO:0044774~mitotic DNA integrity checkpoint	21	1.71429	1.00061e-05	FBGN0010602, FBGN0013746, FBGN0040078, FBGN0039710, FBGN0020270, FBGN0033571, FBGN0017550, FBGN0025637, FBGN0035754, FBGN0037621, FBGN0036239, FBGN0040273, FBGN0260962, FBGN0038016, FBGN0003275, FBGN0040075, FBGN0028836, FBGN0010269, FBGN0028837, FBGN0004419, FBGN0027053	932	82	11096	3.04899	0.0343767	0.000326877	0.0183231
GOTERM_BP_ALL	GO:0000278~mitotic cell cycle	89	7.26531	1.00722e-05	FBGN0010602, FBGN0013746, FBGN0014029, FBGN0014269, FBGN0025716, FBGN0021825, FBGN0040273, FBGN0250746, FBGN0038016, FBGN0004908, FBGN0040475, FBGN0003275, FBGN0260639, FBGN0032291, FBGN0035249, FBGN0003884, FBGN0004419, FBGN0027053, FBGN0033555, FBGN0003885, FBGN0032833, FBGN0250791, FBGN0040078, FBGN0028695, FBGN0028693, FBGN0035754, FBGN0005411, FBGN0259483, FBGN0003607, FBGN0025457, FBGN02609…	932	667	11096	1.5886	0.0345997	0.000325988	0.018444
GOTERM_BP_ALL	GO:0033108~mitochondrial respiratory chain complex assembly	11	0.897959	1.08551e-05	FBGN0031021, FBGN0039689, FBGN0034248, FBGN0030733, FBGN0031708, FBGN0032595, FBGN0031066, FBGN0030610, FBGN0032744, FBGN0032679, FBGN0002354	932	24	11096	5.45672	0.0372387	0.000348102	0.0198777
GOTERM_BP_ALL	GO:0009057~macromolecule catabolic process	67	5.46939	1.17732e-05	FBGN0010288, FBGN0039402, FBGN0020369, FBGN0050421, FBGN0027609, FBGN0250746, FBGN0034744, FBGN0022027, FBGN0032596, FBGN0027053, FBGN0003231, FBGN0032296, FBGN0033378, FBGN0086558, FBGN0037707, FBGN0029113, FBGN0028695, FBGN0028693, FBGN0250843, FBGN0028690, FBGN0266711, FBGN0032216, FBGN0037978, FBGN0086346, FBGN0058045, FBGN0260940, FBGN0020414, FBGN0015247, FBGN0023174, FBGN0046301, FBGN00231…	932	463	11096	1.72284	0.0403238	0.000374106	0.0215587
GOTERM_BP_ALL	GO:0000075~cell cycle checkpoint	25	2.04082	1.25304e-05	FBGN0010602, FBGN0013746, FBGN0039710, FBGN0033571, FBGN0017550, FBGN0025637, FBGN0037621, FBGN0036239, FBGN0040273, FBGN0038016, FBGN0003275, FBGN0035249, FBGN0004419, FBGN0027053, FBGN0003884, FBGN0040078, FBGN0020270, FBGN0035754, FBGN0260985, FBGN0025457, FBGN0260962, FBGN0028836, FBGN0040075, FBGN0028837, FBGN0010269	932	111	11096	2.68144	0.0428608	0.000394575	0.022945
GOTERM_BP_ALL	GO:0051188~cofactor biosynthetic process	22	1.79592	1.26579e-05	FBGN0034938, FBGN0032922, FBGN0029502, FBGN0036107, FBGN0024841, FBGN0037001, FBGN0027601, FBGN0033972, FBGN0029158, FBGN0014032, FBGN0031713, FBGN0033428, FBGN0037942, FBGN0037637, FBGN0026666, FBGN0266268, FBGN0032222, FBGN0037251, FBGN0039993, FBGN0034543, FBGN0032597, FBGN0085484	932	90	11096	2.91025	0.0432875	0.000395032	0.0231786
GOTERM_BP_ALL	GO:0031570~DNA integrity checkpoint	22	1.79592	1.51775e-05	FBGN0010602, FBGN0013746, FBGN0040078, FBGN0039710, FBGN0020270, FBGN0033571, FBGN0017550, FBGN0025637, FBGN0035754, FBGN0037621, FBGN0036239, FBGN0260985, FBGN0040273, FBGN0260962, FBGN0038016, FBGN0003275, FBGN0040075, FBGN0028836, FBGN0010269, FBGN0028837, FBGN0004419, FBGN0027053	932	91	11096	2.87827	0.0516778	0.000469456	0.0277917
GOTERM_BP_ALL	GO:0044839~cell cycle G2/M phase transition	23	1.87755	1.52884e-05	FBGN0010602, FBGN0013746, FBGN0040078, FBGN0039710, FBGN0020270, FBGN0033571, FBGN0017550, FBGN0035754, FBGN0025637, FBGN0037621, FBGN0036239, FBGN0040273, FBGN0260962, FBGN0038016, FBGN0050342, FBGN0003275, FBGN0035294, FBGN0040075, FBGN0028836, FBGN0010269, FBGN0028837, FBGN0004419, FBGN0027053	932	98	11096	2.79417	0.0520453	0.000468737	0.0279947
GOTERM_BP_ALL	GO:1901575~organic substance catabolic process	97	7.91837	1.54559e-05	FBGN0010288, FBGN0034988, FBGN0027601, FBGN0039402, FBGN0020369, FBGN0050421, FBGN0027609, FBGN0037440, FBGN0034744, FBGN0250746, FBGN0022027, FBGN0039774, FBGN0032596, FBGN0003748, FBGN0027053, FBGN0039349, FBGN0032296, FBGN0003231, FBGN0033378, FBGN0086558, FBGN0086712, FBGN0037707, FBGN0001125, FBGN0029113, FBGN0028695, FBGN0028693, FBGN0250843, FBGN0028690, FBGN0266711, FBGN0030510, FBGN00322…	932	752	11096	1.53569	0.0526003	0.000469752	0.0283014
GOTERM_BP_ALL	GO:0043161~proteasome-mediated ubiquitin-dependent protein catabolic process	32	2.61224	1.74201e-05	FBGN0028684, FBGN0052707, FBGN0028686, FBGN0028685, FBGN0016697, FBGN0017551, FBGN0025638, FBGN0015283, FBGN0015282, FBGN0020369, FBGN0261396, FBGN0027609, FBGN0250746, FBGN0032596, FBGN0027053, FBGN0002787, FBGN0044020, FBGN0033813, FBGN0028695, FBGN0250843, FBGN0028693, FBGN0029134, FBGN0028690, FBGN0260962, FBGN0026777, FBGN0038056, FBGN0023174, FBGN0046301, FBGN0023175, FBGN0034218, FBGN00354…	932	166	11096	2.29505	0.0590839	0.000524874	0.0318976
GOTERM_BP_ALL	GO:1901988~negative regulation of cell cycle phase transition	24	1.95918	1.77967e-05	FBGN0010602, FBGN0002783, FBGN0013746, FBGN0040078, FBGN0039710, FBGN0020270, FBGN0033571, FBGN0017550, FBGN0035754, FBGN0025637, FBGN0037621, FBGN0036239, FBGN0025457, FBGN0040273, FBGN0260962, FBGN0038016, FBGN0003275, FBGN0040075, FBGN0028836, FBGN0010269, FBGN0028837, FBGN0003884, FBGN0004419, FBGN0027053	932	106	11096	2.6956	0.0603217	0.000531634	0.0325869
GOTERM_BP_ALL	GO:1901991~negative regulation of mitotic cell cycle phase transition	24	1.95918	1.77967e-05	FBGN0010602, FBGN0002783, FBGN0013746, FBGN0040078, FBGN0039710, FBGN0020270, FBGN0033571, FBGN0017550, FBGN0035754, FBGN0025637, FBGN0037621, FBGN0036239, FBGN0025457, FBGN0040273, FBGN0260962, FBGN0038016, FBGN0003275, FBGN0040075, FBGN0028836, FBGN0010269, FBGN0028837, FBGN0003884, FBGN0004419, FBGN0027053	932	106	11096	2.6956	0.0603217	0.000531634	0.0325869
GOTERM_BP_ALL	GO:0010498~proteasomal protein catabolic process	32	2.61224	2.5147e-05	FBGN0028684, FBGN0052707, FBGN0028686, FBGN0028685, FBGN0016697, FBGN0017551, FBGN0025638, FBGN0015283, FBGN0015282, FBGN0020369, FBGN0261396, FBGN0027609, FBGN0250746, FBGN0032596, FBGN0027053, FBGN0002787, FBGN0044020, FBGN0033813, FBGN0028695, FBGN0250843, FBGN0028693, FBGN0029134, FBGN0028690, FBGN0260962, FBGN0026777, FBGN0038056, FBGN0023174, FBGN0046301, FBGN0023175, FBGN0034218, FBGN00354…	932	169	11096	2.25431	0.0841613	0.000744765	0.0460429
GOTERM_BP_ALL	GO:0000086~G2/M transition of mitotic cell cycle	21	1.71429	2.55745e-05	FBGN0010602, FBGN0013746, FBGN0040078, FBGN0039710, FBGN0020270, FBGN0033571, FBGN0017550, FBGN0025637, FBGN0035754, FBGN0037621, FBGN0036239, FBGN0040273, FBGN0260962, FBGN0038016, FBGN0003275, FBGN0040075, FBGN0028836, FBGN0010269, FBGN0028837, FBGN0004419, FBGN0027053	932	87	11096	2.87376	0.0855292	0.00075106	0.0468256
GOTERM_BP_ALL	GO:0070271~protein complex biogenesis	63	5.14286	2.6981e-05	FBGN0031455, FBGN0000346, FBGN0032595, FBGN0003475, FBGN0020369, FBGN0002354, FBGN0032222, FBGN0010282, FBGN0260639, FBGN0262125, FBGN0034938, FBGN0021856, FBGN0250791, FBGN0028693, FBGN0029094, FBGN0036702, FBGN0032499, FBGN0033781, FBGN0086346, FBGN0014879, FBGN0030610, FBGN0031781, FBGN0037758, FBGN0011726, FBGN0035402, FBGN0028684, FBGN0031021, FBGN0028686, FBGN0028685, FBGN0022344, FBGN00310…	932	438	11096	1.71245	0.0900147	0.000785748	0.0494001
GOTERM_BP_ALL	GO:0006461~protein complex assembly	63	5.14286	2.6981e-05	FBGN0031455, FBGN0000346, FBGN0032595, FBGN0003475, FBGN0020369, FBGN0002354, FBGN0032222, FBGN0010282, FBGN0260639, FBGN0262125, FBGN0034938, FBGN0021856, FBGN0250791, FBGN0028693, FBGN0029094, FBGN0036702, FBGN0032499, FBGN0033781, FBGN0086346, FBGN0014879, FBGN0030610, FBGN0031781, FBGN0037758, FBGN0011726, FBGN0035402, FBGN0028684, FBGN0031021, FBGN0028686, FBGN0028685, FBGN0022344, FBGN00310…	932	438	11096	1.71245	0.0900147	0.000785748	0.0494001
GOTERM_BP_ALL	GO:0016310~phosphorylation	82	6.69388	2.76639e-05	FBGN0030269, FBGN0014028, FBGN0032511, FBGN0030853, FBGN0040529, FBGN0260972, FBGN0033274, FBGN0040773, FBGN0263911, FBGN0027053, FBGN0019624, FBGN0037873, FBGN0001989, FBGN0086378, FBGN0034877, FBGN0036844, FBGN0031684, FBGN0011361, FBGN0032833, FBGN0033483, FBGN0029888, FBGN0037001, FBGN0259483, FBGN0017567, FBGN0033266, FBGN0040281, FBGN0086346, FBGN0001229, FBGN0250906, FBGN0025839, FBGN00354…	932	617	11096	1.58227	0.0921846	0.000798972	0.0506501
GOTERM_BP_ALL	GO:0010948~negative regulation of cell cycle process	25	2.04082	3.15996e-05	FBGN0010602, FBGN0002783, FBGN0013746, FBGN0039710, FBGN0033571, FBGN0017550, FBGN0025637, FBGN0017551, FBGN0037621, FBGN0036239, FBGN0040273, FBGN0038016, FBGN0003275, FBGN0003884, FBGN0004419, FBGN0027053, FBGN0040078, FBGN0020270, FBGN0035754, FBGN0025457, FBGN0260962, FBGN0028836, FBGN0040075, FBGN0028837, FBGN0010269	932	117	11096	2.54393	0.10459	0.000905115	0.0578542
GOTERM_BP_ALL	GO:0061024~membrane organization	45	3.67347	3.71437e-05	FBGN0035827, FBGN0010391, FBGN0052056, FBGN0024689, FBGN0038400, FBGN0086605, FBGN0000346, FBGN0036928, FBGN0000117, FBGN0031106, FBGN0051229, FBGN0000115, FBGN0260858, FBGN0003008, FBGN0031702, FBGN0040475, FBGN0031049, FBGN0039774, FBGN0263351, FBGN0033672, FBGN0037084, FBGN0000229, FBGN0262125, FBGN0037231, FBGN0030480, FBGN0043012, FBGN0266186, FBGN0039269, FBGN0029131, FBGN0260862, FBGN00334…	932	281	11096	1.90659	0.121779	0.00105519	0.0680013
GOTERM_BP_ALL	GO:0006839~mitochondrial transport	24	1.95918	3.88332e-05	FBGN0030480, FBGN0036173, FBGN0031659, FBGN0029131, FBGN0037715, FBGN0033357, FBGN0040383, FBGN0036928, FBGN0263977, FBGN0051229, FBGN0039741, FBGN0036702, FBGN0033235, FBGN0016691, FBGN0267976, FBGN0033905, FBGN0015245, FBGN0031708, FBGN0052250, FBGN0038428, FBGN0039674, FBGN0037668, FBGN0027359, FBGN0039357	932	111	11096	2.57418	0.126951	0.00109427	0.0710932
GOTERM_BP_ALL	GO:0048193~Golgi vesicle transport	26	2.12245	3.92653e-05	FBGN0024689, FBGN0264978, FBGN0000346, FBGN0266724, FBGN0260857, FBGN0031106, FBGN0260858, FBGN0000115, FBGN0025519, FBGN0037084, FBGN0262125, FBGN0025724, FBGN0260860, FBGN0260862, FBGN0260861, FBGN0250791, FBGN0051040, FBGN0040512, FBGN0033401, FBGN0044871, FBGN0037603, FBGN0035540, FBGN0024509, FBGN0266669, FBGN0033605, FBGN0037881	932	126	11096	2.45671	0.128269	0.00109759	0.0718841
GOTERM_BP_ALL	GO:0090304~nucleic acid metabolic process	229	18.6939	4.03163e-05	FBGN0000618, FBGN0040465, FBGN0013746, FBGN0044030, FBGN0015621, FBGN0032690, FBGN0013347, FBGN0032321, FBGN0038016, FBGN0032293, FBGN0032291, FBGN0033556, FBGN0004419, FBGN0032298, FBGN0032296, FBGN0013753, FBGN0259704, FBGN0005411, FBGN0029094, FBGN0022943, FBGN0037347, FBGN0037657, FBGN0051390, FBGN0037342, FBGN0035294, FBGN0035407, FBGN0028515, FBGN0030096, FBGN0030657, FBGN0030093, FBGN00636…	932	2155	11096	1.26514	0.131466	0.00111801	0.0738075
GOTERM_BP_ALL	GO:0000387~spliceosomal snRNP assembly	9	0.734694	4.86352e-05	FBGN0261789, FBGN0036641, FBGN0036487, FBGN0032388, FBGN0261790, FBGN0261792, FBGN0029079, FBGN0032240, FBGN0037220	932	18	11096	5.95279	0.156363	0.00133794	0.0890306
GOTERM_BP_ALL	GO:0045930~negative regulation of mitotic cell cycle	25	2.04082	4.87032e-05	FBGN0010602, FBGN0002783, FBGN0013746, FBGN0039710, FBGN0033571, FBGN0017550, FBGN0025637, FBGN0037621, FBGN0036239, FBGN0040273, FBGN0038016, FBGN0003275, FBGN0035249, FBGN0004419, FBGN0027053, FBGN0003884, FBGN0040078, FBGN0020270, FBGN0035754, FBGN0025457, FBGN0260962, FBGN0028836, FBGN0040075, FBGN0028837, FBGN0010269	932	120	11096	2.48033	0.156564	0.00132936	0.0891551
GOTERM_BP_ALL	GO:0009056~catabolic process	99	8.08163	5.32936e-05	FBGN0010288, FBGN0034988, FBGN0039402, FBGN0027601, FBGN0020369, FBGN0027609, FBGN0037440, FBGN0032596, FBGN0003748, FBGN0039349, FBGN0003231, FBGN0032296, FBGN0033378, FBGN0086712, FBGN0029113, FBGN0032216, FBGN0028940, FBGN0086346, FBGN0020414, FBGN0260940, FBGN0250906, FBGN0023174, FBGN0261067, FBGN0023175, FBGN0037933, FBGN0030096, FBGN0036671, FBGN0086656, FBGN0034218, FBGN0035402, FBGN00256…	932	796	11096	1.48072	0.169992	0.00144329	0.0975543
GOTERM_BP_ALL	GO:1903047~mitotic cell cycle process	79	6.44898	5.47846e-05	FBGN0010602, FBGN0013746, FBGN0014029, FBGN0014269, FBGN0025716, FBGN0021825, FBGN0040273, FBGN0250746, FBGN0038016, FBGN0004908, FBGN0040475, FBGN0003275, FBGN0260639, FBGN0032291, FBGN0035249, FBGN0003884, FBGN0004419, FBGN0027053, FBGN0033555, FBGN0003885, FBGN0250791, FBGN0040078, FBGN0028695, FBGN0028693, FBGN0035754, FBGN0005411, FBGN0259483, FBGN0003607, FBGN0025457, FBGN0260985, FBGN00411…	932	600	11096	1.56757	0.174307	0.00147224	0.100282
GOTERM_BP_ALL	GO:0006793~phosphorus metabolic process	125	10.2041	6.22178e-05	FBGN0263398, FBGN0034988, FBGN0014028, FBGN0033844, FBGN0032511, FBGN0030853, FBGN0053958, FBGN0040773, FBGN0263911, FBGN0032032, FBGN0037873, FBGN0019624, FBGN0034877, FBGN0031684, FBGN0032833, FBGN0038224, FBGN0086346, FBGN0250906, FBGN0025742, FBGN0030348, FBGN0035402, FBGN0030208, FBGN0033570, FBGN0029971, FBGN0265262, FBGN0032388, FBGN0025637, FBGN0031436, FBGN0033961, FBGN0037621, FBGN00470…	932	1062	11096	1.40132	0.195489	0.00165908	0.113881
GOTERM_BP_ALL	GO:0006796~phosphate-containing compound metabolic process	124	10.1224	7.08113e-05	FBGN0263398, FBGN0034988, FBGN0014028, FBGN0033844, FBGN0032511, FBGN0030853, FBGN0053958, FBGN0040773, FBGN0263911, FBGN0032032, FBGN0037873, FBGN0019624, FBGN0034877, FBGN0031684, FBGN0032833, FBGN0038224, FBGN0086346, FBGN0250906, FBGN0025742, FBGN0030348, FBGN0035402, FBGN0030208, FBGN0033570, FBGN0029971, FBGN0265262, FBGN0032388, FBGN0025637, FBGN0031436, FBGN0033961, FBGN0037621, FBGN00470…	932	1055	11096	1.39933	0.219301	0.00187374	0.129601
GOTERM_BP_ALL	GO:0006914~autophagy	27	2.20408	7.90757e-05	FBGN0036813, FBGN0264357, FBGN0039259, FBGN0000346, FBGN0032200, FBGN0010213, FBGN0022027, FBGN0040475, FBGN0031049, FBGN0000229, FBGN0039636, FBGN0003231, FBGN0266186, FBGN0036488, FBGN0029131, FBGN0021814, FBGN0003462, FBGN0032499, FBGN0035540, FBGN0037364, FBGN0003943, FBGN0040780, FBGN0003205, FBGN0283469, FBGN0033624, FBGN0086656, FBGN0035470	932	139	11096	2.31259	0.241536	0.00207649	0.144716
GOTERM_BP_ALL	GO:1901990~regulation of mitotic cell cycle phase transition	28	2.28571	8.04061e-05	FBGN0010602, FBGN0002783, FBGN0052707, FBGN0013746, FBGN0039710, FBGN0033571, FBGN0017550, FBGN0025637, FBGN0037621, FBGN0036239, FBGN0040273, FBGN0038016, FBGN0003275, FBGN0004419, FBGN0027053, FBGN0003884, FBGN0020270, FBGN0040078, FBGN0035754, FBGN0003302, FBGN0025457, FBGN0260962, FBGN0050342, FBGN0035294, FBGN0028836, FBGN0040075, FBGN0010269, FBGN0028837	932	147	11096	2.26773	0.245056	0.00209565	0.147149
GOTERM_BP_ALL	GO:1901987~regulation of cell cycle phase transition	28	2.28571	8.04061e-05	FBGN0010602, FBGN0002783, FBGN0052707, FBGN0013746, FBGN0039710, FBGN0033571, FBGN0017550, FBGN0025637, FBGN0037621, FBGN0036239, FBGN0040273, FBGN0038016, FBGN0003275, FBGN0004419, FBGN0027053, FBGN0003884, FBGN0020270, FBGN0040078, FBGN0035754, FBGN0003302, FBGN0025457, FBGN0260962, FBGN0050342, FBGN0035294, FBGN0028836, FBGN0040075, FBGN0010269, FBGN0028837	932	147	11096	2.26773	0.245056	0.00209565	0.147149
GOTERM_BP_ALL	GO:0006810~transport	201	16.4082	8.07427e-05	FBGN0010602, FBGN0013749, FBGN0000618, FBGN0013746, FBGN0263398, FBGN0035944, FBGN0000346, FBGN0032191, FBGN0085284, FBGN0037140, FBGN0051118, FBGN0005411, FBGN0263977, FBGN0035540, FBGN0038224, FBGN0267976, FBGN0041174, FBGN0003943, FBGN0033446, FBGN0263776, FBGN0260940, FBGN0086656, FBGN0031344, FBGN0035827, FBGN0050392, FBGN0036173, FBGN0013764, FBGN0039081, FBGN0031437, FBGN0051229, FBGN00100…	932	1873	11096	1.27764	0.245943	0.00208884	0.147765
GOTERM_BP_ALL	GO:1901135~carbohydrate derivative metabolic process	83	6.77551	9.58523e-05	FBGN0013972, FBGN0013749, FBGN0263398, FBGN0034988, FBGN0039580, FBGN0014028, FBGN0032511, FBGN0030853, FBGN0040529, FBGN0053958, FBGN0033274, FBGN0040773, FBGN0035032, FBGN0263911, FBGN0004908, FBGN0037744, FBGN0037873, FBGN0019624, FBGN0001989, FBGN0029783, FBGN0034877, FBGN0031684, FBGN0011361, FBGN0032833, FBGN0029888, FBGN0037001, FBGN0017567, FBGN0030510, FBGN0038224, FBGN0022709, FBGN00204…	932	649	11096	1.52259	0.284745	0.00246105	0.175394
GOTERM_BP_ALL	GO:0051234~establishment of localization	207	16.898	0.000109441	FBGN0010602, FBGN0013749, FBGN0000618, FBGN0263398, FBGN0013746, FBGN0035944, FBGN0000346, FBGN0032191, FBGN0085284, FBGN0037140, FBGN0051118, FBGN0005411, FBGN0263977, FBGN0035540, FBGN0038224, FBGN0267976, FBGN0041174, FBGN0003943, FBGN0033446, FBGN0263776, FBGN0260940, FBGN0086656, FBGN0031344, FBGN0035827, FBGN0050392, FBGN0036173, FBGN0013764, FBGN0039081, FBGN0031437, FBGN0051229, FBGN00100…	932	1948	11096	1.26512	0.317933	0.00278901	0.200236
GOTERM_BP_ALL	GO:0033617~mitochondrial respiratory chain complex IV assembly	7	0.571429	0.000109739	FBGN0034248, FBGN0031708, FBGN0032595, FBGN0031066, FBGN0030610, FBGN0032679, FBGN0002354	932	11	11096	7.57628	0.318643	0.00277635	0.20078
GOTERM_BP_ALL	GO:0097034~mitochondrial respiratory chain complex IV biogenesis	7	0.571429	0.000109739	FBGN0034248, FBGN0031708, FBGN0032595, FBGN0031066, FBGN0030610, FBGN0032679, FBGN0002354	932	11	11096	7.57628	0.318643	0.00277635	0.20078
GOTERM_BP_ALL	GO:0044772~mitotic cell cycle phase transition	30	2.44898	0.000113006	FBGN0010602, FBGN0002783, FBGN0052707, FBGN0013746, FBGN0039710, FBGN0033571, FBGN0017550, FBGN0025637, FBGN0017551, FBGN0037621, FBGN0036239, FBGN0040273, FBGN0038016, FBGN0003275, FBGN0004419, FBGN0027053, FBGN0003884, FBGN0020270, FBGN0040078, FBGN0035754, FBGN0003302, FBGN0025457, FBGN0260962, FBGN0050342, FBGN0003205, FBGN0035294, FBGN0028836, FBGN0040075, FBGN0010269, FBGN0028837	932	166	11096	2.15161	0.32638	0.00283834	0.20675
GOTERM_BP_ALL	GO:0044802~single-organism membrane organization	37	3.02041	0.000142481	FBGN0035827, FBGN0010391, FBGN0052056, FBGN0038400, FBGN0086605, FBGN0000346, FBGN0036928, FBGN0000117, FBGN0031106, FBGN0051229, FBGN0000115, FBGN0260858, FBGN0031702, FBGN0040475, FBGN0031049, FBGN0039774, FBGN0033672, FBGN0037084, FBGN0262125, FBGN0030480, FBGN0266186, FBGN0039269, FBGN0029131, FBGN0260862, FBGN0250791, FBGN0036641, FBGN0015298, FBGN0033357, FBGN0036702, FBGN0044871, FBGN00376…	932	227	11096	1.94056	0.392346	0.00355188	0.260611
GOTERM_BP_ALL	GO:0022618~ribonucleoprotein complex assembly	26	2.12245	0.000143943	FBGN0003741, FBGN0052706, FBGN0038234, FBGN0032388, FBGN0036335, FBGN0032240, FBGN0261789, FBGN0260456, FBGN0038927, FBGN0031601, FBGN0000377, FBGN0004419, FBGN0031764, FBGN0036641, FBGN0036487, FBGN0261790, FBGN0005411, FBGN0029079, FBGN0031266, FBGN0032236, FBGN0037008, FBGN0039626, FBGN0261792, FBGN0261067, FBGN0037550, FBGN0037220	932	136	11096	2.27607	0.395444	0.00356286	0.263282
GOTERM_BP_ALL	GO:0044770~cell cycle phase transition	30	2.44898	0.000192903	FBGN0010602, FBGN0002783, FBGN0052707, FBGN0013746, FBGN0039710, FBGN0033571, FBGN0017550, FBGN0025637, FBGN0017551, FBGN0037621, FBGN0036239, FBGN0040273, FBGN0038016, FBGN0003275, FBGN0004419, FBGN0027053, FBGN0003884, FBGN0020270, FBGN0040078, FBGN0035754, FBGN0003302, FBGN0025457, FBGN0260962, FBGN0050342, FBGN0003205, FBGN0035294, FBGN0028836, FBGN0040075, FBGN0010269, FBGN0028837	932	171	11096	2.0887	0.490566	0.00473841	0.352684
GOTERM_BP_ALL	GO:0016050~vesicle organization	21	1.71429	0.000202662	FBGN0043012, FBGN0266186, FBGN0260862, FBGN0250791, FBGN0000346, FBGN0031106, FBGN0044871, FBGN0035540, FBGN0032499, FBGN0260858, FBGN0000115, FBGN0261049, FBGN0003008, FBGN0024509, FBGN0040475, FBGN0039774, FBGN0263351, FBGN0037084, FBGN0038065, FBGN0050077, FBGN0037231	932	100	11096	2.50017	0.507655	0.00494282	0.370494
GOTERM_BP_ALL	GO:0071826~ribonucleoprotein complex subunit organization	27	2.20408	0.000204634	FBGN0003741, FBGN0052706, FBGN0038234, FBGN0032388, FBGN0036335, FBGN0032240, FBGN0261789, FBGN0260456, FBGN0038927, FBGN0031601, FBGN0000377, FBGN0004419, FBGN0031764, FBGN0036641, FBGN0036487, FBGN0261790, FBGN0005411, FBGN0029079, FBGN0031266, FBGN0042712, FBGN0037008, FBGN0032236, FBGN0039626, FBGN0261792, FBGN0261067, FBGN0037550, FBGN0037220	932	147	11096	2.18674	0.51104	0.00495625	0.374094
GOTERM_BP_ALL	GO:1902582~single-organism intracellular transport	35	2.85714	0.00020846	FBGN0035827, FBGN0010602, FBGN0010391, FBGN0036173, FBGN0031456, FBGN0036928, FBGN0027868, FBGN0024432, FBGN0051229, FBGN0010014, FBGN0034118, FBGN0021825, FBGN0026207, FBGN0016691, FBGN0031708, FBGN0031049, FBGN0262125, FBGN0028411, FBGN0033812, FBGN0030480, FBGN0033380, FBGN0033357, FBGN0015298, FBGN0263977, FBGN0259483, FBGN0036702, FBGN0267976, FBGN0010747, FBGN0040281, FBGN0024509, FBGN00117…	932	214	11096	1.94717	0.517537	0.00501394	0.381075
GOTERM_BP_ALL	GO:0019752~carboxylic acid metabolic process	50	4.08163	0.00021504	FBGN0029958, FBGN0027601, FBGN0033883, FBGN0023129, FBGN0037356, FBGN0037440, FBGN0037251, FBGN0261270, FBGN0037873, FBGN0039349, FBGN0029155, FBGN0086712, FBGN0011361, FBGN0001125, FBGN0038437, FBGN0029158, FBGN0027081, FBGN0261673, FBGN0027082, FBGN0035593, FBGN0037305, FBGN0032214, FBGN0250906, FBGN0000527, FBGN0001124, FBGN0050446, FBGN0001091, FBGN0001092, FBGN0036927, FBGN0015781, FBGN00289…	932	348	11096	1.71057	0.528512	0.0051365	0.393082
GOTERM_BP_ALL	GO:0016569~covalent chromatin modification	34	2.77551	0.000219676	FBGN0000618, FBGN0050390, FBGN0039710, FBGN0003330, FBGN0032691, FBGN0086908, FBGN0025716, FBGN0086694, FBGN0011290, FBGN0032321, FBGN0015602, FBGN0032030, FBGN0030434, FBGN0263251, FBGN0025825, FBGN0032293, FBGN0033341, FBGN0036964, FBGN0043002, FBGN0029783, FBGN0034537, FBGN0051119, FBGN0036039, FBGN0040078, FBGN0003607, FBGN0036973, FBGN0038788, FBGN0028926, FBGN0038869, FBGN0037657, FBGN00279…	932	206	11096	1.965	0.536093	0.00521135	0.40154
GOTERM_BP_ALL	GO:0043436~oxoacid metabolic process	50	4.08163	0.000227079	FBGN0029958, FBGN0027601, FBGN0033883, FBGN0023129, FBGN0037356, FBGN0037440, FBGN0037251, FBGN0261270, FBGN0037873, FBGN0039349, FBGN0029155, FBGN0086712, FBGN0011361, FBGN0001125, FBGN0038437, FBGN0029158, FBGN0027081, FBGN0261673, FBGN0027082, FBGN0035593, FBGN0037305, FBGN0032214, FBGN0250906, FBGN0000527, FBGN0001124, FBGN0050446, FBGN0001091, FBGN0001092, FBGN0036927, FBGN0015781, FBGN00289…	932	349	11096	1.70567	0.547948	0.00535023	0.415045
GOTERM_BP_ALL	GO:0008285~negative regulation of cell proliferation	19	1.55102	0.000229988	FBGN0010602, FBGN0002783, FBGN0028992, FBGN0041205, FBGN0032833, FBGN0035754, FBGN0002441, FBGN0004595, FBGN0032499, FBGN0040773, FBGN0030733, FBGN0011715, FBGN0034744, FBGN0022027, FBGN0040339, FBGN0037262, FBGN0036740, FBGN0027053, FBGN0019624	932	86	11096	2.6303	0.552524	0.00538232	0.420352
GOTERM_BP_ALL	GO:0018205~peptidyl-lysine modification	27	2.20408	0.000255728	FBGN0010602, FBGN0050390, FBGN0039710, FBGN0032691, FBGN0086908, FBGN0025716, FBGN0011290, FBGN0032321, FBGN0039065, FBGN0015602, FBGN0032030, FBGN0263251, FBGN0025825, FBGN0032293, FBGN0036964, FBGN0033341, FBGN0043002, FBGN0034537, FBGN0036039, FBGN0029113, FBGN0040078, FBGN0003607, FBGN0036973, FBGN0028926, FBGN0038869, FBGN0267398, FBGN0040075	932	149	11096	2.15739	0.59104	0.00594319	0.467292
GOTERM_BP_ALL	GO:0016570~histone modification	33	2.69388	0.000334095	FBGN0000618, FBGN0050390, FBGN0039710, FBGN0003330, FBGN0032691, FBGN0086908, FBGN0025716, FBGN0086694, FBGN0011290, FBGN0032321, FBGN0015602, FBGN0032030, FBGN0030434, FBGN0263251, FBGN0025825, FBGN0032293, FBGN0033341, FBGN0036964, FBGN0043002, FBGN0029783, FBGN0034537, FBGN0051119, FBGN0036039, FBGN0040078, FBGN0003607, FBGN0036973, FBGN0038788, FBGN0028926, FBGN0038869, FBGN0037657, FBGN02673…	932	202	11096	1.94497	0.689071	0.00770652	0.610079
GOTERM_BP_ALL	GO:0006082~organic acid metabolic process	56	4.57143	0.000401784	FBGN0029958, FBGN0014028, FBGN0027601, FBGN0039112, FBGN0033883, FBGN0023129, FBGN0037356, FBGN0037440, FBGN0032224, FBGN0037251, FBGN0261270, FBGN0037873, FBGN0039349, FBGN0029118, FBGN0029155, FBGN0086712, FBGN0011361, FBGN0001125, FBGN0038437, FBGN0029158, FBGN0027081, FBGN0261673, FBGN0027082, FBGN0035593, FBGN0037305, FBGN0032214, FBGN0000565, FBGN0250906, FBGN0000527, FBGN0001124, FBGN00264…	932	414	11096	1.61042	0.754613	0.0092003	0.733253
GOTERM_BP_ALL	GO:0007269~neurotransmitter secretion	23	1.87755	0.000414164	FBGN0031455, FBGN0004574, FBGN0043012, FBGN0013749, FBGN0039269, FBGN0250791, FBGN0000346, FBGN0031106, FBGN0010014, FBGN0035540, FBGN0000115, FBGN0261049, FBGN0003008, FBGN0040475, FBGN0004908, FBGN0039774, FBGN0263351, FBGN0037084, FBGN0266669, FBGN0026428, FBGN0266667, FBGN0027356, FBGN0266671	932	121	11096	2.26304	0.765011	0.00942082	0.755767
GOTERM_BP_ALL	GO:0099643~signal release from synapse	23	1.87755	0.000414164	FBGN0031455, FBGN0004574, FBGN0043012, FBGN0013749, FBGN0039269, FBGN0250791, FBGN0000346, FBGN0031106, FBGN0010014, FBGN0035540, FBGN0000115, FBGN0261049, FBGN0003008, FBGN0040475, FBGN0004908, FBGN0039774, FBGN0263351, FBGN0037084, FBGN0266669, FBGN0026428, FBGN0266667, FBGN0027356, FBGN0266671	932	121	11096	2.26304	0.765011	0.00942082	0.755767
GOTERM_BP_ALL	GO:0015992~proton transport	16	1.30612	0.000414225	FBGN0034938, FBGN0016120, FBGN0010612, FBGN0265262, FBGN0035521, FBGN0262512, FBGN0016691, FBGN0038224, FBGN0035032, FBGN0034081, FBGN0014391, FBGN0016119, FBGN0032222, FBGN0020235, FBGN0052230, FBGN0022097	932	68	11096	2.80131	0.765061	0.00936129	0.755877
GOTERM_BP_ALL	GO:0000245~spliceosomal complex assembly	10	0.816327	0.000425499	FBGN0003741, FBGN0260456, FBGN0039626, FBGN0261792, FBGN0005411, FBGN0031601, FBGN0000377, FBGN0032240, FBGN0037550, FBGN0031266	932	29	11096	4.10537	0.774145	0.00955317	0.776374
GOTERM_BP_ALL	GO:0071806~protein transmembrane transport	13	1.06122	0.000463479	FBGN0035827, FBGN0033812, FBGN0030480, FBGN0036173, FBGN0033357, FBGN0036928, FBGN0263977, FBGN0051229, FBGN0036702, FBGN0267976, FBGN0031708, FBGN0031049, FBGN0038428	932	48	11096	3.22443	0.802239	0.0103353	0.845396
GOTERM_BP_ALL	GO:0022008~neurogenesis	160	13.0612	0.000483803	FBGN0040465, FBGN0013746, FBGN0014029, FBGN0015621, FBGN0038211, FBGN0039404, FBGN0026207, FBGN0032690, FBGN0013347, FBGN0040773, FBGN0263251, FBGN0265101, FBGN0004908, FBGN0038016, FBGN0010282, FBGN0261270, FBGN0032291, FBGN0033556, FBGN0262125, FBGN0032298, FBGN0019624, FBGN0032833, FBGN0035754, FBGN0005411, FBGN0029094, FBGN0038788, FBGN0032499, FBGN0027081, FBGN0015829, FBGN0037342, FBGN00005…	932	1486	11096	1.28189	0.815809	0.0107178	0.882312
GOTERM_BP_ALL	GO:0006818~hydrogen transport	16	1.30612	0.00048901	FBGN0034938, FBGN0016120, FBGN0010612, FBGN0265262, FBGN0035521, FBGN0262512, FBGN0016691, FBGN0038224, FBGN0035032, FBGN0034081, FBGN0014391, FBGN0016119, FBGN0032222, FBGN0020235, FBGN0052230, FBGN0022097	932	69	11096	2.76071	0.819134	0.0107644	0.891769
GOTERM_BP_ALL	GO:0008283~cell proliferation	48	3.91837	0.000493928	FBGN0028992, FBGN0002783, FBGN0010602, FBGN0041205, FBGN0013746, FBGN0010622, FBGN0025638, FBGN0015282, FBGN0021825, FBGN0052418, FBGN0010213, FBGN0086785, FBGN0250746, FBGN0011715, FBGN0040773, FBGN0034744, FBGN0035110, FBGN0265101, FBGN0022027, FBGN0004908, FBGN0032725, FBGN0000377, FBGN0261270, FBGN0027053, FBGN0002787, FBGN0019624, FBGN0032833, FBGN0013753, FBGN0033483, FBGN0036641, FBGN00286…	932	342	11096	1.67096	0.822218	0.0108041	0.900699
GOTERM_BP_ALL	GO:0019222~regulation of metabolic process	208	16.9796	0.000542482	FBGN0000618, FBGN0040465, FBGN0013746, FBGN0041707, FBGN0032691, FBGN0013347, FBGN0032321, FBGN0038016, FBGN0032293, FBGN0004419, FBGN0013753, FBGN0005411, FBGN0029094, FBGN0022943, FBGN0037657, FBGN0051390, FBGN0035294, FBGN0035407, FBGN0028515, FBGN0036671, FBGN0030093, FBGN0035402, FBGN0063670, FBGN0035827, FBGN0013764, FBGN0037621, FBGN0011291, FBGN0011290, FBGN0052105, FBGN0015602, FBGN00102…	932	2015	11096	1.22896	0.849987	0.0117864	0.988823
GOTERM_BP_ALL	GO:0006626~protein targeting to mitochondrion	13	1.06122	0.000567692	FBGN0030480, FBGN0036173, FBGN0033357, FBGN0036928, FBGN0263977, FBGN0051229, FBGN0033235, FBGN0036702, FBGN0267976, FBGN0015245, FBGN0031708, FBGN0038428, FBGN0027359	932	49	11096	3.15862	0.862649	0.0122548	1.03455
GOTERM_BP_ALL	GO:0072655~establishment of protein localization to mitochondrion	13	1.06122	0.000567692	FBGN0030480, FBGN0036173, FBGN0033357, FBGN0036928, FBGN0263977, FBGN0051229, FBGN0033235, FBGN0036702, FBGN0267976, FBGN0015245, FBGN0031708, FBGN0038428, FBGN0027359	932	49	11096	3.15862	0.862649	0.0122548	1.03455
GOTERM_BP_ALL	GO:0070585~protein localization to mitochondrion	13	1.06122	0.000567692	FBGN0030480, FBGN0036173, FBGN0033357, FBGN0036928, FBGN0263977, FBGN0051229, FBGN0033235, FBGN0036702, FBGN0267976, FBGN0015245, FBGN0031708, FBGN0038428, FBGN0027359	932	49	11096	3.15862	0.862649	0.0122548	1.03455
GOTERM_BP_ALL	GO:0044763~single-organism cellular process	569	46.449	0.000584996	FBGN0000618, FBGN0052220, FBGN0038400, FBGN0029502, FBGN0041707, FBGN0035944, FBGN0033844, FBGN0032690, FBGN0013347, FBGN0033556, FBGN0033555, FBGN0029783, FBGN0035951, FBGN0263977, FBGN0029094, FBGN0052392, FBGN0035540, FBGN0267976, FBGN0003943, FBGN0263776, FBGN0023175, FBGN0035407, FBGN0028515, FBGN0035402, FBGN0035827, FBGN0033570, FBGN0033571, FBGN0039081, FBGN0033961, FBGN0011291, FBGN00112…	932	6205	11096	1.09174	0.870716	0.0125486	1.06592
GOTERM_BP_ALL	GO:0043170~macromolecule metabolic process	454	37.0612	0.000594502	FBGN0000618, FBGN0041707, FBGN0032691, FBGN0032690, FBGN0032321, FBGN0013347, FBGN0038307, FBGN0032596, FBGN0033556, FBGN0033555, FBGN0029783, FBGN0035951, FBGN0029094, FBGN0027296, FBGN0003943, FBGN0020414, FBGN0023519, FBGN0023174, FBGN0035407, FBGN0023175, FBGN0028515, FBGN0036671, FBGN0035402, FBGN0035827, FBGN0050390, FBGN0033571, FBGN0011291, FBGN0011290, FBGN0052105, FBGN0028648, FBGN00345…	932	4832	11096	1.11861	0.874944	0.0126736	1.08316
GOTERM_BP_ALL	GO:0044283~small molecule biosynthetic process	26	2.12245	0.00061276	FBGN0032922, FBGN0029502, FBGN0033883, FBGN0015781, FBGN0023129, FBGN0002937, FBGN0037356, FBGN0086355, FBGN0032224, FBGN0037251, FBGN0261270, FBGN0011361, FBGN0001125, FBGN0032811, FBGN0037001, FBGN0031267, FBGN0014869, FBGN0033817, FBGN0029158, FBGN0035529, FBGN0031713, FBGN0036691, FBGN0037305, FBGN0001124, FBGN0000543, FBGN0001145	932	149	11096	2.07748	0.882682	0.0129813	1.11625
GOTERM_BP_ALL	GO:0045786~negative regulation of cell cycle	26	2.12245	0.00061276	FBGN0010602, FBGN0002783, FBGN0013746, FBGN0039710, FBGN0033571, FBGN0017550, FBGN0025637, FBGN0017551, FBGN0037621, FBGN0036239, FBGN0040273, FBGN0038016, FBGN0003275, FBGN0035249, FBGN0004419, FBGN0027053, FBGN0003884, FBGN0040078, FBGN0020270, FBGN0035754, FBGN0025457, FBGN0260962, FBGN0028836, FBGN0040075, FBGN0010269, FBGN0028837	932	149	11096	2.07748	0.882682	0.0129813	1.11625
GOTERM_BP_ALL	GO:0032940~secretion by cell	36	2.93878	0.000639243	FBGN0031455, FBGN0010391, FBGN0013749, FBGN0264978, FBGN0035944, FBGN0000346, FBGN0031106, FBGN0010014, FBGN0000115, FBGN0260858, FBGN0003008, FBGN0004908, FBGN0040475, FBGN0031312, FBGN0039774, FBGN0263351, FBGN0037084, FBGN0038065, FBGN0262125, FBGN0027356, FBGN0043012, FBGN0266186, FBGN0004574, FBGN0039269, FBGN0250791, FBGN0037472, FBGN0035540, FBGN0261049, FBGN0086346, FBGN0261673, FBGN02666…	932	236	11096	1.81611	0.893062	0.0134572	1.16422
GOTERM_BP_ALL	GO:0006887~exocytosis	20	1.63265	0.000649035	FBGN0031455, FBGN0004574, FBGN0266186, FBGN0039269, FBGN0264978, FBGN0250791, FBGN0000346, FBGN0031106, FBGN0037472, FBGN0035540, FBGN0260858, FBGN0261049, FBGN0086346, FBGN0039774, FBGN0037084, FBGN0266669, FBGN0025382, FBGN0027356, FBGN0266667, FBGN0266671	932	101	11096	2.35754	0.896663	0.0135802	1.18196
GOTERM_BP_ALL	GO:0051650~establishment of vesicle localization	24	1.95918	0.000720986	FBGN0031455, FBGN0004574, FBGN0043012, FBGN0013749, FBGN0250791, FBGN0000346, FBGN0031106, FBGN0035540, FBGN0000115, FBGN0261049, FBGN0003008, FBGN0040281, FBGN0004908, FBGN0039774, FBGN0263351, FBGN0038206, FBGN0037084, FBGN0266669, FBGN0025382, FBGN0050077, FBGN0266667, FBGN0027356, FBGN0262125, FBGN0266671	932	134	11096	2.13234	0.919659	0.0149852	1.31217
GOTERM_BP_ALL	GO:0006367~transcription initiation from RNA polymerase II promoter	18	1.46939	0.000785421	FBGN0028684, FBGN0028686, FBGN0028685, FBGN0265968, FBGN0035754, FBGN0015282, FBGN0037621, FBGN0020369, FBGN0028926, FBGN0011291, FBGN0011290, FBGN0038760, FBGN0013347, FBGN0015829, FBGN0051390, FBGN0037262, FBGN0024956, FBGN0010282	932	87	11096	2.46322	0.935874	0.0162177	1.42864
GOTERM_BP_ALL	GO:0099531~presynaptic process involved in chemical synaptic transmission	23	1.87755	0.000821044	FBGN0031455, FBGN0004574, FBGN0043012, FBGN0013749, FBGN0039269, FBGN0250791, FBGN0000346, FBGN0031106, FBGN0010014, FBGN0035540, FBGN0000115, FBGN0261049, FBGN0003008, FBGN0040475, FBGN0004908, FBGN0039774, FBGN0263351, FBGN0037084, FBGN0266669, FBGN0026428, FBGN0266667, FBGN0027356, FBGN0266671	932	127	11096	2.15613	0.943389	0.0168479	1.49298
GOTERM_BP_ALL	GO:0022406~membrane docking	11	0.897959	0.000885607	FBGN0033812, FBGN0261049, FBGN0004574, FBGN0264978, FBGN0000346, FBGN0037084, FBGN0266669, FBGN0031106, FBGN0266667, FBGN0266671, FBGN0035540	932	38	11096	3.44635	0.954836	0.0180553	1.60948
GOTERM_BP_ALL	GO:0006123~mitochondrial electron transport, cytochrome c to oxygen	7	0.571429	0.00088644	FBGN0034877, FBGN0040773, FBGN0032833, FBGN0263911, FBGN0015031, FBGN0019624, FBGN0040529	932	15	11096	5.55594	0.954967	0.0179674	1.61099
GOTERM_BP_ALL	GO:0022613~ribonucleoprotein complex biogenesis	42	3.42857	0.000945117	FBGN0003741, FBGN0052706, FBGN0010520, FBGN0038234, FBGN0032388, FBGN0036335, FBGN0039404, FBGN0026207, FBGN0032240, FBGN0261789, FBGN0260456, FBGN0038927, FBGN0000377, FBGN0031601, FBGN0039020, FBGN0038737, FBGN0036964, FBGN0004419, FBGN0032298, FBGN0037566, FBGN0023527, FBGN0031764, FBGN0036641, FBGN0036487, FBGN0261790, FBGN0036500, FBGN0259704, FBGN0005411, FBGN0021995, FBGN0032818, FBGN00421…	932	296	11096	1.68931	0.963326	0.0190356	1.71675
GOTERM_BP_ALL	GO:2000647~negative regulation of stem cell proliferation	10	0.816327	0.000947714	FBGN0002783, FBGN0041205, FBGN0030733, FBGN0040773, FBGN0032833, FBGN0040339, FBGN0037262, FBGN0035754, FBGN0019624, FBGN0004595	932	32	11096	3.72049	0.963658	0.0189782	1.72143
GOTERM_BP_ALL	GO:0044801~single-organism membrane fusion	15	1.22449	0.00096567	FBGN0266186, FBGN0260862, FBGN0250791, FBGN0000346, FBGN0031106, FBGN0044871, FBGN0036702, FBGN0035540, FBGN0032499, FBGN0260858, FBGN0261049, FBGN0040475, FBGN0039774, FBGN0033672, FBGN0037084	932	66	11096	2.70581	0.965871	0.0192244	1.75377
GOTERM_BP_ALL	GO:0006888~ER to Golgi vesicle-mediated transport	14	1.14286	0.000999027	FBGN0025724, FBGN0260860, FBGN0024509, FBGN0260862, FBGN0260861, FBGN0250791, FBGN0000346, FBGN0266724, FBGN0260857, FBGN0033605, FBGN0044871, FBGN0262125, FBGN0035540, FBGN0260858	932	59	11096	2.82505	0.969631	0.0197696	1.81383
GOTERM_BP_ALL	GO:0048284~organelle fusion	18	1.46939	0.00102648	FBGN0266186, FBGN0260862, FBGN0250791, FBGN0000346, FBGN0021814, FBGN0031106, FBGN0044871, FBGN0036702, FBGN0035540, FBGN0032499, FBGN0260858, FBGN0261049, FBGN0022027, FBGN0040475, FBGN0039774, FBGN0033672, FBGN0037084, FBGN0283469	932	89	11096	2.40787	0.972414	0.0201935	1.86324
GOTERM_BP_ALL	GO:0051648~vesicle localization	24	1.95918	0.00109318	FBGN0031455, FBGN0004574, FBGN0043012, FBGN0013749, FBGN0250791, FBGN0000346, FBGN0031106, FBGN0035540, FBGN0000115, FBGN0261049, FBGN0003008, FBGN0040281, FBGN0004908, FBGN0039774, FBGN0263351, FBGN0038206, FBGN0037084, FBGN0266669, FBGN0025382, FBGN0050077, FBGN0266667, FBGN0027356, FBGN0262125, FBGN0266671	932	138	11096	2.07054	0.978157	0.0213721	1.98317
GOTERM_BP_ALL	GO:0007346~regulation of mitotic cell cycle	34	2.77551	0.00109413	FBGN0002783, FBGN0010602, FBGN0052707, FBGN0013746, FBGN0039710, FBGN0033571, FBGN0017550, FBGN0017551, FBGN0025637, FBGN0037621, FBGN0036239, FBGN0040273, FBGN0038016, FBGN0003275, FBGN0035249, FBGN0027053, FBGN0004419, FBGN0003884, FBGN0020270, FBGN0040078, FBGN0035754, FBGN0003302, FBGN0002441, FBGN0025457, FBGN0260962, FBGN0050342, FBGN0035407, FBGN0035294, FBGN0028836, FBGN0033081, FBGN00400…	932	225	11096	1.79907	0.978229	0.0212716	1.98488
GOTERM_BP_ALL	GO:0006836~neurotransmitter transport	26	2.12245	0.00110555	FBGN0031455, FBGN0013749, FBGN0000346, FBGN0031106, FBGN0010014, FBGN0000115, FBGN0003008, FBGN0040475, FBGN0004908, FBGN0039774, FBGN0263351, FBGN0037084, FBGN0027356, FBGN0043012, FBGN0004574, FBGN0039269, FBGN0250791, FBGN0035540, FBGN0261049, FBGN0039915, FBGN0261673, FBGN0266669, FBGN0011603, FBGN0026428, FBGN0266667, FBGN0266671	932	155	11096	1.99706	0.979082	0.0213724	2.00538
GOTERM_BP_ALL	GO:0046903~secretion	36	2.93878	0.00117264	FBGN0031455, FBGN0010391, FBGN0013749, FBGN0264978, FBGN0035944, FBGN0000346, FBGN0031106, FBGN0010014, FBGN0000115, FBGN0260858, FBGN0003008, FBGN0004908, FBGN0040475, FBGN0031312, FBGN0039774, FBGN0263351, FBGN0037084, FBGN0038065, FBGN0262125, FBGN0027356, FBGN0043012, FBGN0266186, FBGN0004574, FBGN0039269, FBGN0250791, FBGN0037472, FBGN0035540, FBGN0261049, FBGN0086346, FBGN0261673, FBGN02666…	932	244	11096	1.75656	0.983459	0.0225308	2.12585
GOTERM_BP_ALL	GO:0051236~establishment of RNA localization	20	1.63265	0.00119394	FBGN0033378, FBGN0033380, FBGN0000618, FBGN0036184, FBGN0031456, FBGN0027868, FBGN0036928, FBGN0266724, FBGN0005411, FBGN0021825, FBGN0034118, FBGN0026207, FBGN0000115, FBGN0016070, FBGN0086785, FBGN0035110, FBGN0034645, FBGN0263351, FBGN0028411, FBGN0266666	932	106	11096	2.24634	0.984648	0.0228104	2.16407
GOTERM_BP_ALL	GO:0080090~regulation of primary metabolic process	194	15.8367	0.00119757	FBGN0003741, FBGN0000618, FBGN0040465, FBGN0013746, FBGN0041707, FBGN0014029, FBGN0032691, FBGN0020369, FBGN0032321, FBGN0013347, FBGN0038046, FBGN0030434, FBGN0038016, FBGN0032293, FBGN0010282, FBGN0261270, FBGN0004419, FBGN0038043, FBGN0033378, FBGN0013753, FBGN0265968, FBGN0029113, FBGN0035754, FBGN0005411, FBGN0022943, FBGN0029094, FBGN0015829, FBGN0086346, FBGN0037657, FBGN0051390, FBGN00354…	932	1889	11096	1.2227	0.984842	0.0227548	2.17059
GOTERM_BP_ALL	GO:0006906~vesicle fusion	13	1.06122	0.00120179	FBGN0261049, FBGN0266186, FBGN0260862, FBGN0040475, FBGN0250791, FBGN0039774, FBGN0000346, FBGN0037084, FBGN0031106, FBGN0044871, FBGN0032499, FBGN0035540, FBGN0260858	932	53	11096	2.92024	0.985064	0.0227107	2.17815
GOTERM_BP_ALL	GO:0006891~intra-Golgi vesicle-mediated transport	11	0.897959	0.00136174	FBGN0025724, FBGN0024689, FBGN0260862, FBGN0250791, FBGN0000346, FBGN0051040, FBGN0033401, FBGN0044871, FBGN0037881, FBGN0037603, FBGN0000115	932	40	11096	3.27403	0.991468	0.0255585	2.46465
GOTERM_BP_ALL	GO:0065002~intracellular protein transmembrane transport	12	0.979592	0.00142815	FBGN0033812, FBGN0035827, FBGN0267976, FBGN0030480, FBGN0036173, FBGN0031708, FBGN0031049, FBGN0033357, FBGN0036928, FBGN0263977, FBGN0051229, FBGN0036702	932	47	11096	3.03972	0.993238	0.026646	2.58335
GOTERM_BP_ALL	GO:0031334~positive regulation of protein complex assembly	12	0.979592	0.00142815	FBGN0028684, FBGN0028686, FBGN0028685, FBGN0010282, FBGN0031437, FBGN0003475, FBGN0015282, FBGN0038369, FBGN0020369, FBGN0031781, FBGN0037884, FBGN0011291	932	47	11096	3.03972	0.993238	0.026646	2.58335
GOTERM_BP_ALL	GO:1990542~mitochondrial transmembrane transport	10	0.816327	0.00152184	FBGN0267976, FBGN0030480, FBGN0036173, FBGN0031708, FBGN0033357, FBGN0036928, FBGN0263977, FBGN0051229, FBGN0036702, FBGN0016691	932	34	11096	3.50164	0.995129	0.02822	2.75061
GOTERM_BP_ALL	GO:0097480~establishment of synaptic vesicle localization	22	1.79592	0.00159367	FBGN0031455, FBGN0004574, FBGN0043012, FBGN0013749, FBGN0250791, FBGN0000346, FBGN0031106, FBGN0035540, FBGN0000115, FBGN0261049, FBGN0003008, FBGN0040281, FBGN0004908, FBGN0039774, FBGN0263351, FBGN0038206, FBGN0037084, FBGN0266669, FBGN0050077, FBGN0266667, FBGN0027356, FBGN0266671	932	125	11096	2.09538	0.996212	0.0293776	2.87866
GOTERM_BP_ALL	GO:0048489~synaptic vesicle transport	22	1.79592	0.00159367	FBGN0031455, FBGN0004574, FBGN0043012, FBGN0013749, FBGN0250791, FBGN0000346, FBGN0031106, FBGN0035540, FBGN0000115, FBGN0261049, FBGN0003008, FBGN0040281, FBGN0004908, FBGN0039774, FBGN0263351, FBGN0038206, FBGN0037084, FBGN0266669, FBGN0050077, FBGN0266667, FBGN0027356, FBGN0266671	932	125	11096	2.09538	0.996212	0.0293776	2.87866
GOTERM_BP_ALL	GO:0070647~protein modification by small protein conjugation or removal	46	3.7551	0.00160026	FBGN0043458, FBGN0010602, FBGN0052707, FBGN0000618, FBGN0013746, FBGN0010288, FBGN0003330, FBGN0017551, FBGN0025637, FBGN0038686, FBGN0025638, FBGN0262937, FBGN0086694, FBGN0029853, FBGN0037780, FBGN0036510, FBGN0050421, FBGN0027609, FBGN0039065, FBGN0033716, FBGN0034109, FBGN0026316, FBGN0032725, FBGN0027053, FBGN0044020, FBGN0086558, FBGN0033813, FBGN0029113, FBGN0032812, FBGN0266711, FBGN02669…	932	342	11096	1.60134	0.996298	0.0293427	2.89039
GOTERM_BP_ALL	GO:0006520~cellular amino acid metabolic process	24	1.95918	0.0016204	FBGN0050446, FBGN0001125, FBGN0036927, FBGN0023129, FBGN0015781, FBGN0086443, FBGN0027081, FBGN0275436, FBGN0261673, FBGN0027082, FBGN0029664, FBGN0035593, FBGN0037305, FBGN0032214, FBGN0000527, FBGN0261270, FBGN0037818, FBGN0001124, FBGN0036381, FBGN0027079, FBGN0001145, FBGN0023537, FBGN0039349, FBGN0263607	932	142	11096	2.01221	0.99655	0.0295519	2.92625
GOTERM_BP_ALL	GO:2000178~negative regulation of neural precursor cell proliferation	9	0.734694	0.00162045	FBGN0002783, FBGN0030733, FBGN0040773, FBGN0032833, FBGN0040339, FBGN0037262, FBGN0035754, FBGN0019624, FBGN0004595	932	28	11096	3.82679	0.996551	0.0293997	2.92635
GOTERM_BP_ALL	GO:0007406~negative regulation of neuroblast proliferation	9	0.734694	0.00162045	FBGN0002783, FBGN0030733, FBGN0040773, FBGN0032833, FBGN0040339, FBGN0037262, FBGN0035754, FBGN0019624, FBGN0004595	932	28	11096	3.82679	0.996551	0.0293997	2.92635
GOTERM_BP_ALL	GO:1902600~hydrogen ion transmembrane transport	14	1.14286	0.00162182	FBGN0034938, FBGN0016120, FBGN0010612, FBGN0265262, FBGN0035521, FBGN0262512, FBGN0016691, FBGN0038224, FBGN0014391, FBGN0016119, FBGN0020235, FBGN0032222, FBGN0052230, FBGN0022097	932	62	11096	2.68836	0.996568	0.0292724	2.92879
GOTERM_BP_ALL	GO:0050789~regulation of biological process	367	29.9592	0.00170695	FBGN0010602, FBGN0000618, FBGN0013749, FBGN0040465, FBGN0013746, FBGN0041707, FBGN0000346, FBGN0032691, FBGN0062440, FBGN0032690, FBGN0032321, FBGN0013347, FBGN0038016, FBGN0032293, FBGN0004419, FBGN0037140, FBGN0032833, FBGN0051118, FBGN0013753, FBGN0005411, FBGN0259704, FBGN0022943, FBGN0029094, FBGN0035540, FBGN0041174, FBGN0003943, FBGN0037657, FBGN0260940, FBGN0051390, FBGN0035407, FBGN00352…	932	3867	11096	1.12991	0.997452	0.0306284	3.08026
GOTERM_BP_ALL	GO:0061025~membrane fusion	15	1.22449	0.00176063	FBGN0266186, FBGN0260862, FBGN0250791, FBGN0000346, FBGN0031106, FBGN0044871, FBGN0036702, FBGN0035540, FBGN0032499, FBGN0260858, FBGN0261049, FBGN0040475, FBGN0039774, FBGN0033672, FBGN0037084	932	70	11096	2.5512	0.997889	0.031416	3.17565
GOTERM_BP_ALL	GO:0001505~regulation of neurotransmitter levels	24	1.95918	0.00178192	FBGN0031455, FBGN0004574, FBGN0043012, FBGN0013749, FBGN0039269, FBGN0250791, FBGN0000346, FBGN0031106, FBGN0010014, FBGN0035540, FBGN0000115, FBGN0261049, FBGN0003008, FBGN0261673, FBGN0040475, FBGN0004908, FBGN0039774, FBGN0263351, FBGN0037084, FBGN0266669, FBGN0026428, FBGN0266667, FBGN0027356, FBGN0266671	932	143	11096	1.99814	0.998041	0.031629	3.21347
GOTERM_BP_ALL	GO:0044249~cellular biosynthetic process	286	23.3469	0.00181318	FBGN0013749, FBGN0000618, FBGN0040465, FBGN0034986, FBGN0029502, FBGN0263398, FBGN0013746, FBGN0044030, FBGN0033844, FBGN0032321, FBGN0013347, FBGN0038307, FBGN0037356, FBGN0038016, FBGN0037251, FBGN0032293, FBGN0032597, FBGN0032291, FBGN0031357, FBGN0037744, FBGN0004419, FBGN0033555, FBGN0029783, FBGN0013753, FBGN0044511, FBGN0022943, FBGN0029094, FBGN0038224, FBGN0037347, FBGN0037657, FBGN00513…	932	2939	11096	1.15856	0.998244	0.032013	3.26897
GOTERM_BP_ALL	GO:0016573~histone acetylation	16	1.30612	0.00185152	FBGN0050390, FBGN0036039, FBGN0040078, FBGN0039710, FBGN0032691, FBGN0025716, FBGN0028926, FBGN0011290, FBGN0032321, FBGN0263251, FBGN0025825, FBGN0267398, FBGN0040075, FBGN0033341, FBGN0043002, FBGN0034537	932	78	11096	2.44217	0.998465	0.0325154	3.33699
GOTERM_BP_ALL	GO:0048278~vesicle docking	10	0.816327	0.00189864	FBGN0261049, FBGN0004574, FBGN0264978, FBGN0000346, FBGN0037084, FBGN0266669, FBGN0031106, FBGN0266667, FBGN0266671, FBGN0035540	932	35	11096	3.40159	0.998698	0.0331633	3.42051
GOTERM_BP_ALL	GO:0045898~regulation of RNA polymerase II transcriptional preinitiation complex assembly	6	0.489796	0.00197501	FBGN0028684, FBGN0028686, FBGN0028685, FBGN0015282, FBGN0020369, FBGN0028926	932	12	11096	5.95279	0.999004	0.0343041	3.55575
GOTERM_BP_ALL	GO:0090174~organelle membrane fusion	13	1.06122	0.00199204	FBGN0261049, FBGN0266186, FBGN0260862, FBGN0040475, FBGN0250791, FBGN0039774, FBGN0000346, FBGN0037084, FBGN0031106, FBGN0044871, FBGN0032499, FBGN0035540, FBGN0260858	932	56	11096	2.7638	0.999061	0.0344242	3.58589
GOTERM_BP_ALL	GO:0006754~ATP biosynthetic process	9	0.734694	0.00207567	FBGN0035032, FBGN0016120, FBGN0010612, FBGN0014391, FBGN0016119, FBGN0020235, FBGN0016691, FBGN0038224, FBGN0262467	932	29	11096	3.69483	0.9993	0.0356688	3.73374
GOTERM_BP_ALL	GO:0097479~synaptic vesicle localization	22	1.79592	0.00215596	FBGN0031455, FBGN0004574, FBGN0043012, FBGN0013749, FBGN0250791, FBGN0000346, FBGN0031106, FBGN0035540, FBGN0000115, FBGN0261049, FBGN0003008, FBGN0040281, FBGN0004908, FBGN0039774, FBGN0263351, FBGN0038206, FBGN0037084, FBGN0266669, FBGN0050077, FBGN0266667, FBGN0027356, FBGN0266671	932	128	11096	2.04627	0.999471	0.0368433	3.87549
GOTERM_BP_ALL	GO:0043328~protein targeting to vacuole involved in ubiquitin-dependent protein catabolic process via the multivesicular body sorting pathway	4	0.326531	0.00220793	FBGN0086785, FBGN0022027, FBGN0260940, FBGN0021814	932	4	11096	11.9056	0.999559	0.0375323	3.96713
GOTERM_BP_ALL	GO:0032511~late endosome to vacuole transport via multivesicular body sorting pathway	4	0.326531	0.00220793	FBGN0086785, FBGN0022027, FBGN0260940, FBGN0021814	932	4	11096	11.9056	0.999559	0.0375323	3.96713
GOTERM_BP_ALL	GO:0016236~macroautophagy	15	1.22449	0.00232724	FBGN0036813, FBGN0266186, FBGN0029131, FBGN0039259, FBGN0021814, FBGN0035540, FBGN0032499, FBGN0037364, FBGN0022027, FBGN0040780, FBGN0040475, FBGN0003205, FBGN0283469, FBGN0039636, FBGN0003231	932	72	11096	2.48033	0.99971	0.0393313	4.17721
GOTERM_BP_ALL	GO:0009201~ribonucleoside triphosphate biosynthetic process	10	0.816327	0.00234637	FBGN0263398, FBGN0035032, FBGN0016120, FBGN0010612, FBGN0014391, FBGN0016119, FBGN0020235, FBGN0016691, FBGN0038224, FBGN0262467	932	36	11096	3.30711	0.999729	0.039458	4.21084
GOTERM_BP_ALL	GO:0018393~internal peptidyl-lysine acetylation	16	1.30612	0.00240316	FBGN0050390, FBGN0036039, FBGN0040078, FBGN0039710, FBGN0032691, FBGN0025716, FBGN0028926, FBGN0011290, FBGN0032321, FBGN0263251, FBGN0025825, FBGN0267398, FBGN0040075, FBGN0033341, FBGN0043002, FBGN0034537	932	80	11096	2.38112	0.999778	0.0402016	4.31066
GOTERM_BP_ALL	GO:0006352~DNA-templated transcription, initiation	21	1.71429	0.00248352	FBGN0028684, FBGN0028686, FBGN0028685, FBGN0265968, FBGN0052856, FBGN0035754, FBGN0015282, FBGN0037621, FBGN0020369, FBGN0028926, FBGN0011291, FBGN0013981, FBGN0011290, FBGN0038760, FBGN0013347, FBGN0015829, FBGN0051390, FBGN0037262, FBGN0010282, FBGN0024956, FBGN0053051	932	121	11096	2.06626	0.999832	0.0413219	4.45172
GOTERM_BP_ALL	GO:0031323~regulation of cellular metabolic process	192	15.6735	0.00254455	FBGN0003741, FBGN0000618, FBGN0040465, FBGN0013746, FBGN0041707, FBGN0014029, FBGN0032691, FBGN0020369, FBGN0032321, FBGN0013347, FBGN0030434, FBGN0038046, FBGN0038016, FBGN0032293, FBGN0010282, FBGN0261270, FBGN0004419, FBGN0038043, FBGN0033378, FBGN0265968, FBGN0013753, FBGN0029113, FBGN0035754, FBGN0005411, FBGN0022943, FBGN0029094, FBGN0086346, FBGN0015829, FBGN0037657, FBGN0051390, FBGN00354…	932	1897	11096	1.20499	0.999865	0.0421168	4.55873
GOTERM_BP_ALL	GO:0050658~RNA transport	19	1.55102	0.00265742	FBGN0033378, FBGN0033380, FBGN0000618, FBGN0036184, FBGN0031456, FBGN0027868, FBGN0036928, FBGN0266724, FBGN0005411, FBGN0021825, FBGN0034118, FBGN0026207, FBGN0000115, FBGN0086785, FBGN0035110, FBGN0034645, FBGN0263351, FBGN0028411, FBGN0266666	932	105	11096	2.15434	0.999909	0.0437391	4.75631
GOTERM_BP_ALL	GO:0050657~nucleic acid transport	19	1.55102	0.00265742	FBGN0033378, FBGN0033380, FBGN0000618, FBGN0036184, FBGN0031456, FBGN0027868, FBGN0036928, FBGN0266724, FBGN0005411, FBGN0021825, FBGN0034118, FBGN0026207, FBGN0000115, FBGN0086785, FBGN0035110, FBGN0034645, FBGN0263351, FBGN0028411, FBGN0266666	932	105	11096	2.15434	0.999909	0.0437391	4.75631
GOTERM_BP_ALL	GO:0006732~coenzyme metabolic process	23	1.87755	0.00272602	FBGN0032922, FBGN0029502, FBGN0024841, FBGN0032811, FBGN0001091, FBGN0037001, FBGN0027601, FBGN0001092, FBGN0014869, FBGN0029158, FBGN0039854, FBGN0014032, FBGN0031713, FBGN0086355, FBGN0267385, FBGN0037942, FBGN0000579, FBGN0250906, FBGN0037251, FBGN0039993, FBGN0085484, FBGN0003071, FBGN0263607	932	139	11096	1.96999	0.999928	0.0446344	4.87622
GOTERM_BP_ALL	GO:0099003~vesicle mediated transport in synapse	20	1.63265	0.00285764	FBGN0031455, FBGN0004574, FBGN0043012, FBGN0013749, FBGN0250791, FBGN0000346, FBGN0031106, FBGN0035540, FBGN0000115, FBGN0261049, FBGN0003008, FBGN0004908, FBGN0039774, FBGN0263351, FBGN0038206, FBGN0037084, FBGN0266669, FBGN0266667, FBGN0027356, FBGN0266671	932	114	11096	2.0887	0.999955	0.046524	5.10587
GOTERM_BP_ALL	GO:0006475~internal protein amino acid acetylation	16	1.30612	0.00308439	FBGN0050390, FBGN0036039, FBGN0040078, FBGN0039710, FBGN0032691, FBGN0025716, FBGN0028926, FBGN0011290, FBGN0032321, FBGN0263251, FBGN0025825, FBGN0267398, FBGN0040075, FBGN0033341, FBGN0043002, FBGN0034537	932	82	11096	2.32304	0.99998	0.0498956	5.50028

## Sheet: mouse_BP
Category	Term	Count	%	PValue	Genes	List Total	Pop Hits	Pop Total	Fold Enrichment	Bonferroni	Benjamini	FDR
GOTERM_BP_ALL	GO:0044710~single-organism metabolic process	440	32.3054	6.33055e-38	MGI:2135593, MGI:1913944, MGI:1915229, MGI:88059, MGI:1353437, MGI:88057, MGI:96646, MGI:1915571, MGI:2145242, MGI:88253, MGI:88251, MGI:96009, MGI:1859214, MGI:103250, MGI:107207, MGI:103251, MGI:1922656, MGI:1931466, MGI:107490, MGI:1929501, MGI:106211, MGI:1098296, MGI:1929601, MGI:1298204, MGI:109486, MGI:99473, MGI:1914380, MGI:88269, MGI:1196345, MGI:95485, MGI:1915938, MGI:1097711, MGI:218…	1252	3651	18128	1.74496	5.02266e-34	5.02266e-34	1.26328e-34
GOTERM_BP_ALL	GO:0051179~localization	600	44.0529	7.10676e-38	MGI:2154238, MGI:1330839, MGI:1915229, MGI:1913944, MGI:1922858, MGI:88059, MGI:109581, MGI:88057, MGI:96646, MGI:87918, MGI:88255, MGI:88252, MGI:88251, MGI:1915615, MGI:96009, MGI:1859214, MGI:88259, MGI:96748, MGI:1915372, MGI:103250, MGI:96745, MGI:1922656, MGI:1931466, MGI:1929501, MGI:106211, MGI:1098296, MGI:106658, MGI:1915831, MGI:96949, MGI:1929601, MGI:1298204, MGI:1298205, MGI:99473, …	1252	5652	18128	1.53707	5.6385e-34	2.81925e-34	1.41818e-34
GOTERM_BP_ALL	GO:0006810~transport	489	35.9031	5.37356e-35	MGI:1330839, MGI:1913944, MGI:1915229, MGI:1922858, MGI:88059, MGI:109581, MGI:88057, MGI:96646, MGI:87918, MGI:88255, MGI:88252, MGI:88251, MGI:1915615, MGI:96009, MGI:1859214, MGI:88259, MGI:96748, MGI:1915372, MGI:103250, MGI:96745, MGI:1922656, MGI:1931466, MGI:1929501, MGI:106211, MGI:1098296, MGI:1915831, MGI:1929601, MGI:1298204, MGI:1298205, MGI:99473, MGI:109484, MGI:88261, MGI:1931071, …	1252	4347	18128	1.62879	4.26338e-31	1.42113e-31	1.07231e-31
GOTERM_BP_ALL	GO:0051234~establishment of localization	498	36.5639	3.1885e-34	MGI:1330839, MGI:1913944, MGI:1915229, MGI:1922858, MGI:88059, MGI:109581, MGI:88057, MGI:96646, MGI:87918, MGI:88255, MGI:88252, MGI:88251, MGI:1915615, MGI:96009, MGI:1859214, MGI:88259, MGI:96748, MGI:1915372, MGI:103250, MGI:96745, MGI:1922656, MGI:1931466, MGI:1929501, MGI:106211, MGI:1098296, MGI:1915831, MGI:1929601, MGI:1298204, MGI:1298205, MGI:99473, MGI:109484, MGI:88261, MGI:1931071, …	1252	4488	18128	1.60665	2.52975e-30	6.32438e-31	6.36274e-31
GOTERM_BP_ALL	GO:0065008~regulation of biological quality	403	29.5888	6.43852e-32	MGI:1330839, MGI:2154238, MGI:1922858, MGI:88059, MGI:109581, MGI:88057, MGI:96646, MGI:87918, MGI:2145242, MGI:88255, MGI:88252, MGI:1915615, MGI:88251, MGI:96009, MGI:1915756, MGI:96748, MGI:103250, MGI:96745, MGI:109207, MGI:1931466, MGI:3046938, MGI:1929501, MGI:106211, MGI:87904, MGI:1098296, MGI:87906, MGI:106658, MGI:1929601, MGI:1298204, MGI:99473, MGI:109486, MGI:109484, MGI:1915141, MGI…	1252	3416	18128	1.70818	5.10832e-28	1.02166e-28	1.28483e-28
GOTERM_BP_ALL	GO:0044707~single-multicellular organism process	618	45.3744	2.58468e-30	MGI:2154238, MGI:1915229, MGI:1330838, MGI:1922858, MGI:109581, MGI:88059, MGI:96648, MGI:88057, MGI:96646, MGI:2683537, MGI:96647, MGI:87918, MGI:1347006, MGI:2145242, MGI:99460, MGI:88252, MGI:88251, MGI:1914372, MGI:1915615, MGI:2384784, MGI:1915756, MGI:88259, MGI:103250, MGI:3588207, MGI:107207, MGI:109207, MGI:1931466, MGI:3046938, MGI:106211, MGI:87904, MGI:87906, MGI:88264, MGI:106658, MG…	1252	6214	18128	1.44	2.05069e-26	3.41781e-27	5.15781e-27
GOTERM_BP_ALL	GO:0007399~nervous system development	294	21.5859	2.54186e-28	MGI:102889, MGI:2154238, MGI:88059, MGI:88057, MGI:96646, MGI:99460, MGI:88252, MGI:88251, MGI:2384784, MGI:88259, MGI:103250, MGI:107207, MGI:102790, MGI:102695, MGI:95697, MGI:1919168, MGI:109207, MGI:99846, MGI:106211, MGI:87904, MGI:109194, MGI:106658, MGI:96949, MGI:1298204, MGI:1298205, MGI:1915141, MGI:104716, MGI:2152889, MGI:105980, MGI:2444886, MGI:3027390, MGI:1915416, MGI:95481, MGI:1…	1252	2285	18128	1.86297	2.01671e-24	2.88102e-25	5.07236e-25
GOTERM_BP_ALL	GO:0048522~positive regulation of cellular process	504	37.0044	1.42332e-27	MGI:2154238, MGI:1915229, MGI:1922858, MGI:88059, MGI:109581, MGI:96648, MGI:88057, MGI:96646, MGI:2683537, MGI:96647, MGI:87918, MGI:2145242, MGI:99460, MGI:88252, MGI:88251, MGI:1914372, MGI:2384784, MGI:1915756, MGI:1933204, MGI:103250, MGI:96745, MGI:107207, MGI:109207, MGI:1931466, MGI:107490, MGI:1929501, MGI:88065, MGI:106211, MGI:1098296, MGI:106658, MGI:96949, MGI:1929601, MGI:1298204, M…	1252	4837	18128	1.50869	1.12926e-23	1.41158e-24	2.84028e-24
GOTERM_BP_ALL	GO:0048518~positive regulation of biological process	542	39.7944	3.86647e-27	MGI:2154238, MGI:1915229, MGI:1922858, MGI:88059, MGI:109581, MGI:96648, MGI:88057, MGI:96646, MGI:2683537, MGI:96647, MGI:87918, MGI:1347006, MGI:2145242, MGI:99460, MGI:88252, MGI:88251, MGI:1914372, MGI:2384784, MGI:1915756, MGI:1933204, MGI:103250, MGI:96745, MGI:107207, MGI:109207, MGI:1931466, MGI:107490, MGI:1929501, MGI:88065, MGI:106211, MGI:1098296, MGI:106658, MGI:96949, MGI:1929601, M…	1252	5350	18128	1.46687	3.06766e-23	3.40851e-24	7.71566e-24
GOTERM_BP_ALL	GO:0048731~system development	489	35.9031	4.24691e-27	MGI:2154238, MGI:88059, MGI:88057, MGI:96646, MGI:2683537, MGI:96647, MGI:87918, MGI:1347006, MGI:2145242, MGI:99460, MGI:88252, MGI:88251, MGI:1914372, MGI:2384784, MGI:1915756, MGI:88259, MGI:103250, MGI:3588207, MGI:107207, MGI:109207, MGI:3046938, MGI:106211, MGI:87904, MGI:1915831, MGI:106658, MGI:96949, MGI:1929601, MGI:1298204, MGI:109486, MGI:1298205, MGI:99473, MGI:1915141, MGI:1329037, …	1252	4666	18128	1.51743	3.3695e-23	3.3695e-24	8.47485e-24
GOTERM_BP_ALL	GO:0032502~developmental process	592	43.4655	1.19848e-26	MGI:2154238, MGI:1330839, MGI:1330838, MGI:88059, MGI:109581, MGI:96648, MGI:88057, MGI:96646, MGI:2683537, MGI:96647, MGI:87918, MGI:1347006, MGI:2145242, MGI:99460, MGI:88252, MGI:88251, MGI:1914372, MGI:1915615, MGI:2384784, MGI:1915756, MGI:88259, MGI:103250, MGI:3588207, MGI:107207, MGI:109207, MGI:3046938, MGI:107490, MGI:106211, MGI:87904, MGI:1098296, MGI:87906, MGI:88264, MGI:106658, MGI…	1252	6038	18128	1.41963	9.50877e-23	8.64433e-24	2.39161e-23
GOTERM_BP_ALL	GO:0044767~single-organism developmental process	583	42.8047	2.5283e-26	MGI:2154238, MGI:1330839, MGI:1330838, MGI:88059, MGI:109581, MGI:96648, MGI:88057, MGI:96646, MGI:2683537, MGI:96647, MGI:87918, MGI:1347006, MGI:2145242, MGI:99460, MGI:88252, MGI:88251, MGI:1914372, MGI:1915615, MGI:2384784, MGI:1915756, MGI:88259, MGI:103250, MGI:3588207, MGI:107207, MGI:109207, MGI:3046938, MGI:107490, MGI:106211, MGI:87904, MGI:87906, MGI:88264, MGI:106658, MGI:1915831, MGI…	1252	5933	18128	1.42279	2.00595e-22	1.67163e-23	5.0453e-23
GOTERM_BP_ALL	GO:0048856~anatomical structure development	577	42.3642	2.82687e-26	MGI:2154238, MGI:1330839, MGI:88059, MGI:109581, MGI:96648, MGI:88057, MGI:96646, MGI:2683537, MGI:96647, MGI:87918, MGI:1347006, MGI:2145242, MGI:99460, MGI:88252, MGI:88251, MGI:1914372, MGI:1915615, MGI:2384784, MGI:1915756, MGI:88259, MGI:103250, MGI:3588207, MGI:107207, MGI:109207, MGI:3046938, MGI:106211, MGI:87904, MGI:1098296, MGI:87906, MGI:88264, MGI:106658, MGI:1915831, MGI:96949, MGI:…	1252	5855	18128	1.4269	2.24284e-22	1.72526e-23	5.64112e-23
GOTERM_BP_ALL	GO:0007275~multicellular organism development	530	38.9134	7.02817e-26	MGI:2154238, MGI:88059, MGI:88057, MGI:96646, MGI:2683537, MGI:96647, MGI:87918, MGI:1347006, MGI:2145242, MGI:99460, MGI:88252, MGI:88251, MGI:1914372, MGI:1915615, MGI:2384784, MGI:1915756, MGI:88259, MGI:103250, MGI:3588207, MGI:107207, MGI:109207, MGI:3046938, MGI:106211, MGI:87904, MGI:88264, MGI:1915831, MGI:106658, MGI:96949, MGI:1929601, MGI:1298204, MGI:109486, MGI:1298205, MGI:99473, MG…	1252	5252	18128	1.46116	5.57615e-22	3.98297e-23	1.40249e-22
GOTERM_BP_ALL	GO:1902578~single-organism localization	375	27.533	5.07871e-25	MGI:1927558, MGI:1330839, MGI:1915229, MGI:98852, MGI:1922858, MGI:88059, MGI:109581, MGI:1261437, MGI:88057, MGI:96646, MGI:2149635, MGI:88255, MGI:88252, MGI:1915615, MGI:88251, MGI:99510, MGI:96009, MGI:1914175, MGI:88259, MGI:1915372, MGI:103250, MGI:96745, MGI:95697, MGI:99846, MGI:2685058, MGI:1931466, MGI:1929501, MGI:106211, MGI:1098296, MGI:101849, MGI:109194, MGI:1915831, MGI:1929601, M…	1252	3339	18128	1.62615	4.02944e-21	2.6863e-22	1.01347e-21
GOTERM_BP_ALL	GO:0044281~small molecule metabolic process	235	17.254	6.51059e-24	MGI:2135593, MGI:1927558, MGI:88059, MGI:1353437, MGI:1261437, MGI:88057, MGI:1915571, MGI:98797, MGI:88253, MGI:109182, MGI:88251, MGI:96009, MGI:1859214, MGI:1914175, MGI:103250, MGI:103251, MGI:107207, MGI:1098296, MGI:1345633, MGI:101849, MGI:88269, MGI:95485, MGI:2183441, MGI:1097711, MGI:2442264, MGI:1310002, MGI:1330587, MGI:1913293, MGI:1261415, MGI:1914195, MGI:1913402, MGI:88271, MGI:13…	1252	1775	18128	1.91697	5.16551e-20	3.22844e-21	1.29921e-20
GOTERM_BP_ALL	GO:0022008~neurogenesis	221	16.2261	3.88114e-23	MGI:2154238, MGI:102889, MGI:88059, MGI:88057, MGI:96646, MGI:99460, MGI:88252, MGI:2384784, MGI:107207, MGI:95697, MGI:102695, MGI:1919168, MGI:109207, MGI:99846, MGI:106211, MGI:87904, MGI:109194, MGI:106658, MGI:1915141, MGI:2152889, MGI:105980, MGI:2444886, MGI:1915416, MGI:95481, MGI:88276, MGI:97912, MGI:88274, MGI:1918012, MGI:95288, MGI:108077, MGI:108360, MGI:105373, MGI:892877, MGI:1316…	1252	1648	18128	1.94169	3.0793e-19	1.81135e-20	7.74493e-20
GOTERM_BP_ALL	GO:0050793~regulation of developmental process	281	20.6314	5.01618e-23	MGI:1891824, MGI:2154238, MGI:1330838, MGI:109581, MGI:88059, MGI:88057, MGI:2683537, MGI:96646, MGI:87918, MGI:99460, MGI:88252, MGI:1914372, MGI:99510, MGI:2384784, MGI:1915756, MGI:1926334, MGI:102695, MGI:95697, MGI:1919168, MGI:109207, MGI:99846, MGI:106211, MGI:107716, MGI:101849, MGI:109194, MGI:106658, MGI:1929601, MGI:109486, MGI:1915141, MGI:1329037, MGI:105980, MGI:3027390, MGI:1345139…	1252	2313	18128	1.75904	3.97984e-19	2.21102e-20	1.00099e-19
GOTERM_BP_ALL	GO:0032879~regulation of localization	301	22.0999	6.79172e-23	MGI:2154238, MGI:1915229, MGI:88057, MGI:96646, MGI:87918, MGI:88252, MGI:1915615, MGI:88251, MGI:99510, MGI:96009, MGI:1914175, MGI:1915372, MGI:103250, MGI:96745, MGI:95697, MGI:99846, MGI:2685058, MGI:1931466, MGI:1929501, MGI:106211, MGI:1098296, MGI:101849, MGI:109194, MGI:106658, MGI:1298204, MGI:1929601, MGI:99473, MGI:1914186, MGI:104716, MGI:1329037, MGI:105980, MGI:1918040, MGI:88269, M…	1252	2547	18128	1.71113	5.38855e-19	2.83608e-20	1.35531e-19
GOTERM_BP_ALL	GO:0044765~single-organism transport	350	25.6975	1.82114e-22	MGI:1927558, MGI:1330839, MGI:1915229, MGI:98852, MGI:1922858, MGI:88059, MGI:109581, MGI:1261437, MGI:88057, MGI:96646, MGI:2149635, MGI:88255, MGI:88252, MGI:1915615, MGI:88251, MGI:96009, MGI:1914175, MGI:88259, MGI:1915372, MGI:103250, MGI:96745, MGI:95697, MGI:99846, MGI:2685058, MGI:1931466, MGI:1929501, MGI:106211, MGI:1098296, MGI:101849, MGI:109194, MGI:1915831, MGI:1929601, MGI:1298204,…	1252	3142	18128	1.6129	1.4449e-18	7.22448e-20	3.63415e-19
GOTERM_BP_ALL	GO:0006796~phosphate-containing compound metabolic process	328	24.0822	1.87915e-22	MGI:1927558, MGI:102889, MGI:88059, MGI:1096317, MGI:1261437, MGI:88057, MGI:96646, MGI:98797, MGI:88251, MGI:1202069, MGI:1914175, MGI:88259, MGI:103250, MGI:107207, MGI:1926334, MGI:102695, MGI:107490, MGI:1929501, MGI:88065, MGI:106211, MGI:101849, MGI:1919712, MGI:99473, MGI:109486, MGI:109584, MGI:1329037, MGI:105980, MGI:3027390, MGI:1345139, MGI:1345138, MGI:1196345, MGI:88176, MGI:2442264…	1252	2880	18128	1.64902	1.49091e-18	7.09959e-20	3.74989e-19
GOTERM_BP_ALL	GO:0006793~phosphorus metabolic process	328	24.0822	2.3688e-22	MGI:1927558, MGI:102889, MGI:88059, MGI:1096317, MGI:1261437, MGI:88057, MGI:96646, MGI:98797, MGI:88251, MGI:1202069, MGI:1914175, MGI:88259, MGI:103250, MGI:107207, MGI:1926334, MGI:102695, MGI:107490, MGI:1929501, MGI:88065, MGI:106211, MGI:101849, MGI:1919712, MGI:99473, MGI:109486, MGI:109584, MGI:1329037, MGI:105980, MGI:3027390, MGI:1345139, MGI:1345138, MGI:1196345, MGI:88176, MGI:2442264…	1252	2884	18128	1.64674	1.87941e-18	8.54276e-20	4.72702e-19
GOTERM_BP_ALL	GO:0048699~generation of neurons	208	15.2717	2.59399e-22	MGI:2154238, MGI:88059, MGI:88057, MGI:96646, MGI:99460, MGI:88252, MGI:2384784, MGI:95697, MGI:102695, MGI:1919168, MGI:109207, MGI:99846, MGI:106211, MGI:87904, MGI:109194, MGI:106658, MGI:1915141, MGI:105980, MGI:2444886, MGI:1915416, MGI:95481, MGI:88276, MGI:97912, MGI:88274, MGI:1918012, MGI:108077, MGI:108360, MGI:105373, MGI:892877, MGI:1316717, MGI:2442252, MGI:1335094, MGI:1353561, MGI:…	1252	1534	18128	1.96329	2.05807e-18	8.94813e-20	5.17639e-19
GOTERM_BP_ALL	GO:0051128~regulation of cellular component organization	286	20.9985	8.23904e-22	MGI:2154238, MGI:1915229, MGI:1922858, MGI:109581, MGI:88057, MGI:2683537, MGI:96646, MGI:87918, MGI:1918764, MGI:88252, MGI:99510, MGI:1915756, MGI:104709, MGI:102695, MGI:95697, MGI:109207, MGI:99846, MGI:106211, MGI:107716, MGI:101849, MGI:109194, MGI:88264, MGI:106658, MGI:2446242, MGI:1298204, MGI:99473, MGI:1915141, MGI:1924182, MGI:1914186, MGI:1329037, MGI:105980, MGI:1918040, MGI:3027390…	1252	2414	18128	1.71544	6.53685e-18	2.72369e-19	1.64413e-18
GOTERM_BP_ALL	GO:0009719~response to endogenous stimulus	216	15.859	1.75513e-21	MGI:2135593, MGI:1913944, MGI:88059, MGI:96648, MGI:96646, MGI:96647, MGI:88252, MGI:88251, MGI:1915615, MGI:96009, MGI:103250, MGI:102695, MGI:88264, MGI:109194, MGI:106658, MGI:1915831, MGI:96949, MGI:2150920, MGI:1329037, MGI:1914186, MGI:1918040, MGI:1345139, MGI:1345138, MGI:88269, MGI:88176, MGI:98287, MGI:98285, MGI:1919154, MGI:894315, MGI:1270859, MGI:95481, MGI:88271, MGI:88276, MGI:191…	1252	1644	18128	1.90238	1.39252e-17	5.57008e-19	3.50242e-18
GOTERM_BP_ALL	GO:0030182~neuron differentiation	191	14.0235	2.83746e-21	MGI:1096391, MGI:2154238, MGI:1342287, MGI:88059, MGI:88057, MGI:96646, MGI:101780, MGI:1859293, MGI:1313266, MGI:95602, MGI:104785, MGI:99460, MGI:97874, MGI:88252, MGI:107671, MGI:104876, MGI:2384784, MGI:88127, MGI:95713, MGI:95697, MGI:102695, MGI:99846, MGI:109207, MGI:104659, MGI:1917333, MGI:106211, MGI:87904, MGI:1858414, MGI:1933172, MGI:109194, MGI:106658, MGI:1915141, MGI:1344313, MGI:…	1252	1385	18128	1.99678	2.25124e-17	8.65862e-19	5.66224e-18
GOTERM_BP_ALL	GO:0010033~response to organic substance	336	24.6696	3.25075e-21	MGI:2135593, MGI:1913944, MGI:88059, MGI:96648, MGI:96646, MGI:96647, MGI:87918, MGI:88252, MGI:2442773, MGI:1915615, MGI:88251, MGI:96009, MGI:103250, MGI:102695, MGI:1924384, MGI:1098296, MGI:2179989, MGI:1345634, MGI:101849, MGI:109194, MGI:88264, MGI:1915831, MGI:106658, MGI:96949, MGI:99473, MGI:109486, MGI:2150920, MGI:95994, MGI:1914186, MGI:104716, MGI:1329037, MGI:1918040, MGI:3027390, M…	1252	3026	18128	1.60774	2.57914e-17	9.55239e-19	6.48697e-18
GOTERM_BP_ALL	GO:0051239~regulation of multicellular organismal process	318	23.348	4.26283e-21	MGI:1891824, MGI:2154238, MGI:1330838, MGI:88059, MGI:96648, MGI:88057, MGI:96646, MGI:87918, MGI:88255, MGI:2145242, MGI:99460, MGI:88252, MGI:88251, MGI:1914372, MGI:2384784, MGI:1915756, MGI:88259, MGI:103250, MGI:1926334, MGI:102695, MGI:95697, MGI:1919168, MGI:99846, MGI:109207, MGI:1931466, MGI:106211, MGI:101849, MGI:109194, MGI:106658, MGI:1929601, MGI:99473, MGI:109486, MGI:1915141, MGI:…	1252	2816	18128	1.63508	3.38213e-17	1.2079e-18	8.50661e-18
GOTERM_BP_ALL	GO:0050767~regulation of neurogenesis	132	9.69163	2.70418e-20	MGI:2154238, MGI:1342287, MGI:88059, MGI:88057, MGI:101780, MGI:95602, MGI:99460, MGI:88252, MGI:104876, MGI:1340051, MGI:2384784, MGI:88127, MGI:95697, MGI:102695, MGI:1919168, MGI:109207, MGI:99846, MGI:104659, MGI:1917333, MGI:1927664, MGI:1858414, MGI:109194, MGI:106658, MGI:1915141, MGI:1344313, MGI:105980, MGI:1337100, MGI:108559, MGI:1333787, MGI:1202879, MGI:108554, MGI:1861755, MGI:95481…	1252	820	18128	2.3308	2.1455e-16	7.39827e-18	5.39628e-17
GOTERM_BP_ALL	GO:0008219~cell death	246	18.0617	3.62291e-20	MGI:1891824, MGI:1330838, MGI:1919418, MGI:1922858, MGI:88059, MGI:1096317, MGI:95781, MGI:88057, MGI:96646, MGI:88255, MGI:1918764, MGI:1933204, MGI:96745, MGI:102695, MGI:1926334, MGI:1931466, MGI:107490, MGI:1929501, MGI:88065, MGI:106211, MGI:101849, MGI:109194, MGI:96949, MGI:1298204, MGI:1913418, MGI:99473, MGI:109486, MGI:95994, MGI:1345138, MGI:2652132, MGI:88176, MGI:1097711, MGI:1261415…	1252	2018	18128	1.76506	2.87442e-16	9.58138e-18	7.22962e-17
GOTERM_BP_ALL	GO:2000026~regulation of multicellular organismal development	235	17.254	3.92696e-20	MGI:1891824, MGI:2154238, MGI:88059, MGI:88057, MGI:96646, MGI:87918, MGI:99460, MGI:88252, MGI:1914372, MGI:2384784, MGI:1915756, MGI:95697, MGI:102695, MGI:1919168, MGI:109207, MGI:99846, MGI:106211, MGI:101849, MGI:109194, MGI:106658, MGI:1929601, MGI:109486, MGI:1915141, MGI:1329037, MGI:105980, MGI:3027390, MGI:1345139, MGI:88269, MGI:88176, MGI:95481, MGI:96910, MGI:88276, MGI:97912, MGI:88…	1252	1896	18128	1.79463	3.11565e-16	1.00505e-17	7.83638e-17
GOTERM_BP_ALL	GO:0031175~neuron projection development	141	10.3524	1.31034e-19	MGI:2154238, MGI:1342287, MGI:88059, MGI:88057, MGI:96646, MGI:101780, MGI:1859293, MGI:1313266, MGI:95602, MGI:104785, MGI:97874, MGI:107671, MGI:88127, MGI:95713, MGI:95697, MGI:102695, MGI:109207, MGI:99846, MGI:1917333, MGI:87904, MGI:1858414, MGI:109194, MGI:106658, MGI:1915141, MGI:105980, MGI:104652, MGI:1915416, MGI:108559, MGI:1195966, MGI:1333787, MGI:108554, MGI:1861755, MGI:98927, MGI…	1252	922	18128	2.21429	1.03963e-15	3.24883e-17	2.61483e-16
GOTERM_BP_ALL	GO:0051960~regulation of nervous system development	140	10.279	2.30146e-19	MGI:1096391, MGI:2154238, MGI:1342287, MGI:88059, MGI:88057, MGI:101780, MGI:95602, MGI:99460, MGI:88252, MGI:104876, MGI:1340051, MGI:2384784, MGI:88127, MGI:95697, MGI:102695, MGI:1919168, MGI:109207, MGI:99846, MGI:104659, MGI:1917333, MGI:1927664, MGI:1858414, MGI:109194, MGI:106658, MGI:1915141, MGI:1344313, MGI:105980, MGI:3027390, MGI:1337100, MGI:108559, MGI:1202879, MGI:1333787, MGI:1085…	1252	918	18128	2.20816	1.82598e-15	5.53327e-17	4.59264e-16
GOTERM_BP_ALL	GO:0016043~cellular component organization	550	40.3818	5.1438e-19	MGI:1330839, MGI:2154238, MGI:1915229, MGI:1922858, MGI:88059, MGI:109581, MGI:88057, MGI:96646, MGI:2683537, MGI:87918, MGI:88255, MGI:88252, MGI:88251, MGI:1915615, MGI:1915756, MGI:88259, MGI:1933204, MGI:103250, MGI:3588207, MGI:107207, MGI:1922656, MGI:109207, MGI:88930, MGI:3046938, MGI:106211, MGI:109202, MGI:87904, MGI:1098296, MGI:87906, MGI:88264, MGI:106658, MGI:1915831, MGI:2446242, M…	1252	5881	18128	1.35412	4.08109e-15	1.20032e-16	1.02646e-15
GOTERM_BP_ALL	GO:0045664~regulation of neuron differentiation	114	8.37004	5.4736e-19	MGI:2154238, MGI:1342287, MGI:88059, MGI:88057, MGI:101780, MGI:95602, MGI:99460, MGI:88252, MGI:104876, MGI:2384784, MGI:88127, MGI:102695, MGI:95697, MGI:109207, MGI:99846, MGI:104659, MGI:1917333, MGI:1858414, MGI:109194, MGI:106658, MGI:1915141, MGI:1344313, MGI:105980, MGI:108559, MGI:1333787, MGI:108554, MGI:1861755, MGI:95481, MGI:104853, MGI:1098233, MGI:98506, MGI:108077, MGI:1924730, MG…	1252	679	18128	2.43098	4.34276e-15	1.24079e-16	1.09227e-15
GOTERM_BP_ALL	GO:0060322~head development	127	9.32452	6.08259e-19	MGI:1096391, MGI:894689, MGI:88059, MGI:102519, MGI:101780, MGI:95602, MGI:99460, MGI:88251, MGI:1336171, MGI:104876, MGI:1340051, MGI:1202069, MGI:1352498, MGI:103250, MGI:106016, MGI:102790, MGI:2159210, MGI:104659, MGI:106211, MGI:1927664, MGI:109194, MGI:106658, MGI:96949, MGI:1298204, MGI:1914186, MGI:104716, MGI:105980, MGI:1202879, MGI:108554, MGI:1261415, MGI:1353557, MGI:101916, MGI:1048…	1252	802	18128	2.29285	4.82593e-15	1.34054e-16	1.2138e-15
GOTERM_BP_ALL	GO:0042221~response to chemical	418	30.6902	8.1781e-19	MGI:2135593, MGI:2154238, MGI:1913944, MGI:88059, MGI:109581, MGI:96648, MGI:96646, MGI:96647, MGI:87918, MGI:88252, MGI:1915615, MGI:88251, MGI:96009, MGI:103250, MGI:107207, MGI:1929501, MGI:1098296, MGI:88264, MGI:1915831, MGI:106658, MGI:96949, MGI:109486, MGI:99473, MGI:109484, MGI:1329037, MGI:3027390, MGI:88269, MGI:95485, MGI:1309466, MGI:88176, MGI:894315, MGI:95481, MGI:88271, MGI:88276…	1252	4156	18128	1.45628	6.48851e-15	1.75365e-16	1.63197e-15
GOTERM_BP_ALL	GO:0006915~apoptotic process	221	16.2261	1.41137e-18	MGI:1891824, MGI:1330838, MGI:1919418, MGI:88059, MGI:1096317, MGI:95781, MGI:88057, MGI:96646, MGI:88255, MGI:1918764, MGI:1933204, MGI:96745, MGI:102695, MGI:1926334, MGI:1931466, MGI:107490, MGI:1929501, MGI:88065, MGI:106211, MGI:101849, MGI:109194, MGI:96949, MGI:1298204, MGI:1913418, MGI:99473, MGI:109486, MGI:95994, MGI:1345138, MGI:2652132, MGI:1097711, MGI:1261415, MGI:95481, MGI:88271, …	1252	1794	18128	1.78367	1.11978e-14	2.9468e-16	2.81644e-15
GOTERM_BP_ALL	GO:0030154~cell differentiation	418	30.6902	1.80218e-18	MGI:2154238, MGI:88059, MGI:96648, MGI:88057, MGI:2441670, MGI:96646, MGI:2683537, MGI:96647, MGI:87918, MGI:99460, MGI:88252, MGI:1914372, MGI:2384784, MGI:1915756, MGI:88259, MGI:107207, MGI:109207, MGI:1931466, MGI:107490, MGI:3046938, MGI:106211, MGI:87904, MGI:1098296, MGI:87906, MGI:88264, MGI:106658, MGI:96949, MGI:1929601, MGI:1298205, MGI:109486, MGI:1915141, MGI:1329037, MGI:2152889, MG…	1252	4174	18128	1.45	1.42985e-14	3.66627e-16	3.5963e-15
GOTERM_BP_ALL	GO:0051641~cellular localization	267	19.6035	2.16969e-18	MGI:1330839, MGI:1922858, MGI:88059, MGI:88057, MGI:96646, MGI:88252, MGI:1915615, MGI:88251, MGI:99510, MGI:1859214, MGI:96748, MGI:103250, MGI:96745, MGI:99846, MGI:99844, MGI:106211, MGI:107716, MGI:101849, MGI:109194, MGI:1915831, MGI:1298204, MGI:99473, MGI:109484, MGI:95994, MGI:88261, MGI:1914186, MGI:1918040, MGI:1345139, MGI:1915416, MGI:1345138, MGI:2652132, MGI:98388, MGI:894315, MGI:1…	1252	2326	18128	1.66206	1.72143e-14	4.30358e-16	4.32968e-15
GOTERM_BP_ALL	GO:0007417~central nervous system development	143	10.4993	4.28423e-18	MGI:1096391, MGI:894689, MGI:102889, MGI:88059, MGI:102519, MGI:101780, MGI:95602, MGI:99460, MGI:88251, MGI:1336171, MGI:104876, MGI:1340051, MGI:1352498, MGI:103250, MGI:106016, MGI:102790, MGI:95697, MGI:104659, MGI:106211, MGI:1927664, MGI:109194, MGI:106658, MGI:96949, MGI:1298204, MGI:1344313, MGI:104716, MGI:2152889, MGI:105980, MGI:1202879, MGI:108554, MGI:95481, MGI:101916, MGI:104853, M…	1252	979	18128	2.11494	3.39911e-14	8.29051e-16	8.54932e-15
GOTERM_BP_ALL	GO:0009888~tissue development	229	16.8135	5.13036e-18	MGI:1330839, MGI:102889, MGI:98852, MGI:2683537, MGI:96646, MGI:96647, MGI:1347006, MGI:2145242, MGI:88252, MGI:1914372, MGI:1915756, MGI:107207, MGI:3046938, MGI:106211, MGI:1098296, MGI:106658, MGI:1329037, MGI:2152889, MGI:1345139, MGI:1345138, MGI:88269, MGI:88176, MGI:894315, MGI:98974, MGI:1353557, MGI:98779, MGI:88271, MGI:96910, MGI:88276, MGI:97912, MGI:1914290, MGI:95288, MGI:108360, MG…	1252	1904	18128	1.74146	4.07043e-14	9.6915e-16	1.02378e-14
GOTERM_BP_ALL	GO:0031344~regulation of cell projection organization	110	8.07636	5.25259e-18	MGI:1931553, MGI:1096391, MGI:2154238, MGI:1342287, MGI:88057, MGI:101780, MGI:2683537, MGI:95602, MGI:107671, MGI:88127, MGI:102695, MGI:95697, MGI:109207, MGI:99846, MGI:1917333, MGI:107716, MGI:106211, MGI:1858414, MGI:109194, MGI:106658, MGI:1915141, MGI:105980, MGI:104652, MGI:1345138, MGI:108559, MGI:1333787, MGI:108554, MGI:1861755, MGI:95481, MGI:104853, MGI:97550, MGI:1858222, MGI:109128…	1252	662	18128	2.40591	4.1674e-14	9.69164e-16	1.04817e-14
GOTERM_BP_ALL	GO:0060284~regulation of cell development	145	10.6461	5.5406e-18	MGI:2154238, MGI:1342287, MGI:88059, MGI:88057, MGI:101780, MGI:95602, MGI:99460, MGI:88252, MGI:104876, MGI:2384784, MGI:1340051, MGI:88127, MGI:95697, MGI:102695, MGI:1926334, MGI:1919168, MGI:109207, MGI:99846, MGI:104659, MGI:1917333, MGI:106211, MGI:1927664, MGI:1858414, MGI:109194, MGI:106658, MGI:1915141, MGI:1344313, MGI:1329037, MGI:105980, MGI:1337100, MGI:1337026, MGI:108559, MGI:12028…	1252	1002	18128	2.0953	4.39591e-14	9.9907e-16	1.10564e-14
GOTERM_BP_ALL	GO:0045595~regulation of cell differentiation	220	16.1527	5.57099e-18	MGI:1891824, MGI:2154238, MGI:88059, MGI:96648, MGI:88057, MGI:96646, MGI:96647, MGI:99460, MGI:88252, MGI:1914372, MGI:99510, MGI:2384784, MGI:1915756, MGI:95697, MGI:102695, MGI:1926334, MGI:1919168, MGI:109207, MGI:99846, MGI:107490, MGI:106211, MGI:109194, MGI:106658, MGI:1929601, MGI:109486, MGI:1915141, MGI:1329037, MGI:105980, MGI:1345138, MGI:88269, MGI:1927167, MGI:95481, MGI:96910, MGI:…	1252	1804	18128	1.76576	4.42002e-14	9.82227e-16	1.11171e-14
GOTERM_BP_ALL	GO:0071840~cellular component organization or biogenesis	558	40.9692	5.79165e-18	MGI:1330839, MGI:2154238, MGI:1915229, MGI:1922858, MGI:88059, MGI:109581, MGI:88057, MGI:96646, MGI:2683537, MGI:87918, MGI:88255, MGI:88252, MGI:88251, MGI:1915615, MGI:1915756, MGI:88259, MGI:1933204, MGI:103250, MGI:3588207, MGI:107207, MGI:1922656, MGI:109207, MGI:88930, MGI:3046938, MGI:106211, MGI:109202, MGI:87904, MGI:1098296, MGI:87906, MGI:88264, MGI:106658, MGI:1915831, MGI:2446242, M…	1252	6053	18128	1.33478	4.5951e-14	9.98934e-16	1.15574e-14
GOTERM_BP_ALL	GO:0009725~response to hormone	129	9.47137	7.93692e-18	MGI:1931553, MGI:2135593, MGI:1913944, MGI:96648, MGI:96646, MGI:96647, MGI:99180, MGI:1343087, MGI:95602, MGI:104874, MGI:88252, MGI:88251, MGI:96009, MGI:103250, MGI:1347098, MGI:95713, MGI:102695, MGI:88313, MGI:1858195, MGI:105037, MGI:2385656, MGI:101900, MGI:109194, MGI:1333856, MGI:88110, MGI:106658, MGI:96949, MGI:1918040, MGI:88269, MGI:109518, MGI:98287, MGI:98285, MGI:1333787, MGI:1919…	1252	847	18128	2.20522	6.29716e-14	1.33982e-15	1.58384e-14
GOTERM_BP_ALL	GO:1901700~response to oxygen-containing compound	211	15.4919	8.47085e-18	MGI:2135593, MGI:88059, MGI:96648, MGI:96646, MGI:96647, MGI:87918, MGI:88252, MGI:88251, MGI:96009, MGI:103250, MGI:102695, MGI:1924384, MGI:1098296, MGI:2179989, MGI:101849, MGI:88264, MGI:106658, MGI:99473, MGI:109486, MGI:95994, MGI:104716, MGI:1914186, MGI:88269, MGI:98287, MGI:98285, MGI:894315, MGI:1310002, MGI:1926465, MGI:1270859, MGI:95481, MGI:88271, MGI:88276, MGI:1913695, MGI:88274, …	1252	1710	18128	1.78662	6.72077e-14	1.40016e-15	1.69038e-14
GOTERM_BP_ALL	GO:0048666~neuron development	153	11.2335	1.25053e-17	MGI:1096391, MGI:2154238, MGI:1342287, MGI:88059, MGI:88057, MGI:96646, MGI:101780, MGI:1859293, MGI:1313266, MGI:95602, MGI:104785, MGI:97874, MGI:107671, MGI:104876, MGI:88127, MGI:95713, MGI:95697, MGI:102695, MGI:109207, MGI:99846, MGI:1917333, MGI:87904, MGI:1858414, MGI:109194, MGI:106658, MGI:1915141, MGI:105980, MGI:2444886, MGI:104652, MGI:1915416, MGI:108559, MGI:1195966, MGI:1333787, M…	1252	1093	18128	2.02683	9.92171e-14	2.02484e-15	2.49547e-14
GOTERM_BP_ALL	GO:0006629~lipid metabolic process	165	12.1145	1.49817e-17	MGI:87866, MGI:2135593, MGI:2159619, MGI:1891827, MGI:1353437, MGI:88059, MGI:1096317, MGI:1349457, MGI:2179327, MGI:1926952, MGI:88057, MGI:1915571, MGI:1926228, MGI:1096398, MGI:1858960, MGI:1343087, MGI:97874, MGI:109182, MGI:104874, MGI:1929480, MGI:98325, MGI:96009, MGI:1916289, MGI:103251, MGI:1347098, MGI:1277124, MGI:102706, MGI:2147183, MGI:87871, MGI:2444945, MGI:1351633, MGI:1298378, M…	1252	1220	18128	1.95826	1.18865e-13	2.37729e-15	2.98964e-14
GOTERM_BP_ALL	GO:0008152~metabolic process	891	65.4185	1.86256e-17	MGI:1915229, MGI:1353437, MGI:1096584, MGI:2441670, MGI:87918, MGI:1347006, MGI:1914372, MGI:96009, MGI:1859214, MGI:1933204, MGI:103250, MGI:1891160, MGI:103251, MGI:1931466, MGI:106211, MGI:1098296, MGI:1915831, MGI:106658, MGI:96949, MGI:1929601, MGI:109584, MGI:2152889, MGI:1914380, MGI:88176, MGI:894315, MGI:894313, MGI:1922570, MGI:96910, MGI:1354952, MGI:1333805, MGI:105373, MGI:892877, MG…	1252	10914	18128	1.18206	1.47776e-13	2.89756e-15	3.7168e-14
GOTERM_BP_ALL	GO:0044237~cellular metabolic process	819	60.1322	2.21089e-17	MGI:1915229, MGI:1353437, MGI:1096584, MGI:2441670, MGI:87918, MGI:1347006, MGI:1914372, MGI:96009, MGI:1859214, MGI:1933204, MGI:103250, MGI:1891160, MGI:103251, MGI:1931466, MGI:106211, MGI:1098296, MGI:1915831, MGI:106658, MGI:96949, MGI:1929601, MGI:109584, MGI:2152889, MGI:88176, MGI:894315, MGI:894313, MGI:1922570, MGI:96910, MGI:1354952, MGI:1333805, MGI:105373, MGI:892877, MGI:1353418, MG…	1252	9823	18128	1.20722	1.75412e-13	3.3733e-15	4.41189e-14
GOTERM_BP_ALL	GO:0012501~programmed cell death	225	16.5198	2.60325e-17	MGI:1891824, MGI:1330838, MGI:1919418, MGI:88059, MGI:1096317, MGI:95781, MGI:88057, MGI:96646, MGI:88255, MGI:1918764, MGI:1933204, MGI:96745, MGI:102695, MGI:1926334, MGI:1931466, MGI:107490, MGI:1929501, MGI:88065, MGI:106211, MGI:101849, MGI:109194, MGI:96949, MGI:1298204, MGI:1913418, MGI:99473, MGI:109486, MGI:95994, MGI:1345138, MGI:2652132, MGI:88176, MGI:1097711, MGI:1261415, MGI:95481, …	1252	1885	18128	1.72829	2.06542e-13	3.89702e-15	5.19486e-14
GOTERM_BP_ALL	GO:0019637~organophosphate metabolic process	139	10.2056	3.08096e-17	MGI:1931553, MGI:1927558, MGI:1349457, MGI:1261437, MGI:2179327, MGI:88057, MGI:1926228, MGI:1096398, MGI:98797, MGI:98325, MGI:88251, MGI:2158650, MGI:1914175, MGI:97532, MGI:103286, MGI:103250, MGI:107207, MGI:1347098, MGI:102706, MGI:1351633, MGI:106211, MGI:101849, MGI:1923442, MGI:1336186, MGI:88115, MGI:97520, MGI:1196345, MGI:1914222, MGI:2442264, MGI:1321133, MGI:1333787, MGI:99403, MGI:1…	1252	961	18128	2.09429	2.44443e-13	4.52673e-15	6.14815e-14
GOTERM_BP_ALL	GO:0055114~oxidation-reduction process	136	9.98532	3.11961e-17	MGI:87866, MGI:2135593, MGI:1913944, MGI:1919418, MGI:1353437, MGI:1926952, MGI:104871, MGI:109182, MGI:104874, MGI:96009, MGI:2158650, MGI:1914175, MGI:97532, MGI:107207, MGI:1922656, MGI:102706, MGI:99846, MGI:2442062, MGI:87871, MGI:99845, MGI:1298378, MGI:1098296, MGI:1201685, MGI:109486, MGI:88529, MGI:107686, MGI:1914186, MGI:1914380, MGI:1913323, MGI:1919986, MGI:1098623, MGI:95485, MGI:10…	1252	931	18128	2.11512	2.4751e-13	4.50018e-15	6.22528e-14
GOTERM_BP_ALL	GO:0030030~cell projection organization	180	13.2159	3.2388e-17	MGI:1931553, MGI:1096391, MGI:2154238, MGI:1342287, MGI:88059, MGI:88057, MGI:96646, MGI:2683537, MGI:101780, MGI:1859293, MGI:1313266, MGI:95602, MGI:104785, MGI:97874, MGI:107671, MGI:104876, MGI:88127, MGI:3588207, MGI:95713, MGI:95697, MGI:102695, MGI:99846, MGI:109207, MGI:2444945, MGI:1917333, MGI:106211, MGI:107716, MGI:87904, MGI:1858414, MGI:109194, MGI:106658, MGI:1915141, MGI:1924182, …	1252	1390	18128	1.87501	2.56967e-13	4.58869e-15	6.46313e-14
GOTERM_BP_ALL	GO:0048519~negative regulation of biological process	461	33.8473	3.50431e-17	MGI:2154238, MGI:1330838, MGI:1915229, MGI:1922858, MGI:88059, MGI:96648, MGI:88057, MGI:2441670, MGI:96646, MGI:96647, MGI:87918, MGI:2145242, MGI:99460, MGI:88252, MGI:88251, MGI:1914372, MGI:96009, MGI:1915756, MGI:103250, MGI:107207, MGI:107490, MGI:1929501, MGI:88065, MGI:106211, MGI:106658, MGI:96949, MGI:1929601, MGI:1298204, MGI:109486, MGI:99473, MGI:1329037, MGI:3027390, MGI:894315, MGI…	1252	4803	18128	1.38974	2.78032e-13	4.87775e-15	6.99296e-14
GOTERM_BP_ALL	GO:0010941~regulation of cell death	202	14.8311	4.94335e-17	MGI:1891824, MGI:1330838, MGI:1922858, MGI:1096317, MGI:96648, MGI:88057, MGI:96646, MGI:96647, MGI:1918764, MGI:1933204, MGI:102695, MGI:1926334, MGI:107490, MGI:1929501, MGI:88065, MGI:106211, MGI:101849, MGI:109194, MGI:96949, MGI:1298204, MGI:1913418, MGI:99473, MGI:109486, MGI:109484, MGI:95994, MGI:1345138, MGI:2652132, MGI:1097711, MGI:88176, MGI:95481, MGI:88271, MGI:88276, MGI:88274, MGI…	1252	1637	18128	1.78669	3.92205e-13	6.76216e-15	9.86461e-14
GOTERM_BP_ALL	GO:0048869~cellular developmental process	437	32.0852	1.5299e-16	MGI:2154238, MGI:88059, MGI:109581, MGI:96648, MGI:88057, MGI:2441670, MGI:96646, MGI:2683537, MGI:96647, MGI:87918, MGI:99460, MGI:88252, MGI:1914372, MGI:2384784, MGI:1915756, MGI:88259, MGI:3588207, MGI:107207, MGI:109207, MGI:1931466, MGI:107490, MGI:3046938, MGI:106211, MGI:87904, MGI:1098296, MGI:87906, MGI:88264, MGI:106658, MGI:96949, MGI:1929601, MGI:1298205, MGI:109486, MGI:1915141, MGI…	1252	4494	18128	1.40797	8.80851e-13	1.4877e-14	2.22045e-13
GOTERM_BP_ALL	GO:0044699~single-organism process	1082	79.442	1.83695e-16	MGI:1915229, MGI:1353437, MGI:109581, MGI:2441670, MGI:2683537, MGI:87918, MGI:1347006, MGI:1915615, MGI:1914372, MGI:96009, MGI:1859214, MGI:1914375, MGI:96748, MGI:1933204, MGI:103250, MGI:103251, MGI:96745, MGI:1931466, MGI:106211, MGI:87904, MGI:87906, MGI:1098296, MGI:1915831, MGI:106658, MGI:96949, MGI:1929601, MGI:2152889, MGI:1914380, MGI:2444886, MGI:1915416, MGI:88176, MGI:894315, MGI:8…	1252	14056	18128	1.11458	1.7617e-12	2.93099e-14	4.44089e-13
GOTERM_BP_ALL	GO:0007420~brain development	117	8.59031	1.98968e-16	MGI:1096391, MGI:894689, MGI:88059, MGI:102519, MGI:101780, MGI:95602, MGI:99460, MGI:88251, MGI:1336171, MGI:104876, MGI:1340051, MGI:1352498, MGI:103250, MGI:106016, MGI:102790, MGI:104659, MGI:106211, MGI:1927664, MGI:109194, MGI:106658, MGI:96949, MGI:1298204, MGI:104716, MGI:105980, MGI:1202879, MGI:108554, MGI:101916, MGI:104853, MGI:88276, MGI:1918012, MGI:1923824, MGI:894288, MGI:105373, …	1252	755	18128	2.2438	1.7617e-12	2.88658e-14	4.44089e-13
GOTERM_BP_ALL	GO:0044763~single-organism cellular process	990	72.6872	4.20144e-16	MGI:1915229, MGI:1353437, MGI:109581, MGI:2441670, MGI:2683537, MGI:87918, MGI:1915615, MGI:1914372, MGI:96009, MGI:1859214, MGI:1914375, MGI:96748, MGI:1933204, MGI:103250, MGI:103251, MGI:96745, MGI:1931466, MGI:106211, MGI:87904, MGI:87906, MGI:1098296, MGI:1915831, MGI:106658, MGI:96949, MGI:1929601, MGI:2152889, MGI:2444886, MGI:1915416, MGI:88176, MGI:894315, MGI:894313, MGI:1922570, MGI:96…	1252	12549	18128	1.14228	3.5234e-12	5.68434e-14	8.88178e-13
GOTERM_BP_ALL	GO:0051961~negative regulation of nervous system development	67	4.91924	5.01935e-16	MGI:96414, MGI:98364, MGI:88059, MGI:99894, MGI:88057, MGI:1352451, MGI:88222, MGI:99460, MGI:88252, MGI:104876, MGI:101932, MGI:1340051, MGI:88127, MGI:95697, MGI:99846, MGI:104659, MGI:103038, MGI:97173, MGI:1927664, MGI:1928503, MGI:1858414, MGI:97363, MGI:1347464, MGI:109194, MGI:1924143, MGI:98932, MGI:107555, MGI:1099790, MGI:107559, MGI:97816, MGI:1333787, MGI:108554, MGI:2446259, MGI:9682…	1252	320	18128	3.03159	4.40425e-12	6.99441e-14	1.11022e-12
GOTERM_BP_ALL	GO:0023051~regulation of signaling	308	22.6138	5.6132e-16	MGI:2154238, MGI:1330838, MGI:1915229, MGI:109581, MGI:88059, MGI:88057, MGI:96646, MGI:2145242, MGI:1918764, MGI:88252, MGI:88251, MGI:1914372, MGI:96009, MGI:1915756, MGI:103250, MGI:1926334, MGI:102695, MGI:95697, MGI:1931466, MGI:107490, MGI:1929501, MGI:88065, MGI:106211, MGI:1098296, MGI:101849, MGI:106658, MGI:1913418, MGI:1929601, MGI:99473, MGI:109486, MGI:2150920, MGI:95994, MGI:1914186…	1252	2905	18128	1.53515	4.40425e-12	6.88338e-14	1.11022e-12
GOTERM_BP_ALL	GO:0048523~negative regulation of cellular process	431	31.6446	5.66991e-16	MGI:2154238, MGI:1330838, MGI:1915229, MGI:1922858, MGI:88059, MGI:96648, MGI:88057, MGI:2441670, MGI:96646, MGI:96647, MGI:87918, MGI:99460, MGI:88252, MGI:1914372, MGI:88251, MGI:96009, MGI:1915756, MGI:103250, MGI:107207, MGI:107490, MGI:88065, MGI:106211, MGI:106658, MGI:96949, MGI:1929601, MGI:1298204, MGI:109486, MGI:99473, MGI:1329037, MGI:3027390, MGI:894315, MGI:95481, MGI:88271, MGI:882…	1252	4459	18128	1.39954	4.40425e-12	6.77236e-14	1.11022e-12
GOTERM_BP_ALL	GO:0010646~regulation of cell communication	306	22.467	5.77094e-16	MGI:2154238, MGI:1330838, MGI:1915229, MGI:109581, MGI:88059, MGI:88057, MGI:96646, MGI:2145242, MGI:1918764, MGI:88252, MGI:88251, MGI:1914372, MGI:96009, MGI:1915756, MGI:103250, MGI:1926334, MGI:102695, MGI:95697, MGI:1931466, MGI:107490, MGI:1929501, MGI:88065, MGI:106211, MGI:1098296, MGI:101849, MGI:106658, MGI:1913418, MGI:1929601, MGI:99473, MGI:109486, MGI:2150920, MGI:95994, MGI:1914186…	1252	2882	18128	1.53735	4.40425e-12	6.67244e-14	1.11022e-12
GOTERM_BP_ALL	GO:0033036~macromolecule localization	293	21.5125	5.87568e-16	MGI:1330839, MGI:98852, MGI:1922858, MGI:109581, MGI:88057, MGI:96646, MGI:88252, MGI:1915615, MGI:99510, MGI:96009, MGI:1859214, MGI:96748, MGI:104709, MGI:96745, MGI:102790, MGI:99846, MGI:1931466, MGI:99845, MGI:106211, MGI:1098296, MGI:101849, MGI:109194, MGI:1915831, MGI:1298204, MGI:1929601, MGI:99473, MGI:109484, MGI:95994, MGI:1931071, MGI:1914186, MGI:104716, MGI:1918040, MGI:2652132, MG…	1252	2725	18128	1.55685	4.40425e-12	6.57252e-14	1.11022e-12
GOTERM_BP_ALL	GO:0050768~negative regulation of neurogenesis	64	4.69897	7.56845e-16	MGI:96414, MGI:98364, MGI:88059, MGI:88057, MGI:1352451, MGI:88222, MGI:99460, MGI:88252, MGI:104876, MGI:1340051, MGI:88127, MGI:95697, MGI:99846, MGI:104659, MGI:103038, MGI:97173, MGI:1927664, MGI:1928503, MGI:1858414, MGI:97363, MGI:1347464, MGI:109194, MGI:1924143, MGI:98932, MGI:107555, MGI:1099790, MGI:107559, MGI:97816, MGI:1333787, MGI:108554, MGI:2446259, MGI:96828, MGI:1349394, MGI:954…	1252	298	18128	3.10963	6.16596e-12	9.07052e-14	1.55431e-12
GOTERM_BP_ALL	GO:0010243~response to organonitrogen compound	130	9.54479	9.81925e-16	MGI:1931553, MGI:2135593, MGI:1342287, MGI:88059, MGI:96648, MGI:96646, MGI:96647, MGI:1343087, MGI:95602, MGI:104874, MGI:98325, MGI:88251, MGI:96009, MGI:103250, MGI:1347098, MGI:95713, MGI:102695, MGI:88313, MGI:1927664, MGI:88264, MGI:88110, MGI:1915831, MGI:104799, MGI:1344313, MGI:1914186, MGI:88269, MGI:1926144, MGI:98287, MGI:98285, MGI:1333787, MGI:88208, MGI:894315, MGI:1861755, MGI:989…	1252	903	18128	2.0845	7.92766e-12	1.14908e-13	1.9984e-12
GOTERM_BP_ALL	GO:0044238~primary metabolic process	817	59.9853	1.11264e-15	MGI:1353437, MGI:1096584, MGI:2441670, MGI:1347006, MGI:1914372, MGI:96009, MGI:1859214, MGI:1933204, MGI:103250, MGI:1891160, MGI:103251, MGI:1931466, MGI:106211, MGI:1098296, MGI:1915831, MGI:106658, MGI:96949, MGI:1929601, MGI:109584, MGI:2152889, MGI:88176, MGI:894315, MGI:894313, MGI:1922570, MGI:96910, MGI:1354952, MGI:1333805, MGI:105373, MGI:892877, MGI:1353418, MGI:3648653, MGI:894320, M…	1252	9885	18128	1.19672	8.80851e-12	1.25788e-13	2.22045e-12
GOTERM_BP_ALL	GO:0006091~generation of precursor metabolites and energy	68	4.99266	1.18407e-15	MGI:1352457, MGI:96413, MGI:96414, MGI:1913666, MGI:109334, MGI:95640, MGI:98797, MGI:104871, MGI:104874, MGI:2158650, MGI:1921364, MGI:1914175, MGI:97532, MGI:107207, MGI:1913468, MGI:97828, MGI:98217, MGI:106918, MGI:103038, MGI:1927234, MGI:103016, MGI:2444210, MGI:97173, MGI:1926170, MGI:1914930, MGI:1344370, MGI:1915084, MGI:88529, MGI:1914222, MGI:1339639, MGI:87880, MGI:1921997, MGI:107450…	1252	333	18128	2.95672	9.68936e-12	1.36446e-13	2.44249e-12
GOTERM_BP_ALL	GO:0009653~anatomical structure morphogenesis	294	21.5859	1.32802e-15	MGI:1330839, MGI:2154238, MGI:109581, MGI:88059, MGI:88057, MGI:2683537, MGI:96646, MGI:96647, MGI:87918, MGI:99460, MGI:88252, MGI:1914372, MGI:1202069, MGI:1915756, MGI:3588207, MGI:107207, MGI:102695, MGI:109207, MGI:99846, MGI:106211, MGI:107716, MGI:87904, MGI:87906, MGI:101849, MGI:109194, MGI:88264, MGI:106658, MGI:2150920, MGI:1915141, MGI:1914186, MGI:1329037, MGI:2444886, MGI:1915146, M…	1252	2753	18128	1.54627	1.05702e-11	1.46771e-13	2.65343e-12
GOTERM_BP_ALL	GO:0014070~response to organic cyclic compound	144	10.5727	1.5838e-15	MGI:1342287, MGI:88059, MGI:96648, MGI:102519, MGI:96646, MGI:96647, MGI:99180, MGI:1929866, MGI:104874, MGI:88252, MGI:1914853, MGI:98325, MGI:88251, MGI:1926943, MGI:2157910, MGI:103250, MGI:2159210, MGI:88313, MGI:1858195, MGI:105037, MGI:1927664, MGI:2385656, MGI:1098296, MGI:109194, MGI:1333856, MGI:96949, MGI:104799, MGI:1914186, MGI:1918040, MGI:1926144, MGI:109518, MGI:2442264, MGI:894315…	1252	1053	18128	1.98007	1.23319e-11	1.68976e-13	3.09752e-12
GOTERM_BP_ALL	GO:1901564~organonitrogen compound metabolic process	234	17.1806	2.26678e-15	MGI:1927558, MGI:1096317, MGI:1261437, MGI:88057, MGI:1194894, MGI:98797, MGI:88252, MGI:88251, MGI:2384784, MGI:1914175, MGI:103250, MGI:107207, MGI:109207, MGI:1098296, MGI:1345633, MGI:101849, MGI:1915141, MGI:1919053, MGI:1309466, MGI:2183441, MGI:1097711, MGI:1310002, MGI:1330587, MGI:1913293, MGI:1261415, MGI:1925544, MGI:1914195, MGI:1913402, MGI:1913695, MGI:1861622, MGI:88473, MGI:95288,…	1252	2052	18128	1.65114	1.7617e-11	2.38032e-13	4.42979e-12
GOTERM_BP_ALL	GO:0044711~single-organism biosynthetic process	156	11.4537	2.42163e-15	MGI:87866, MGI:1927558, MGI:1353437, MGI:1261437, MGI:2179327, MGI:88057, MGI:1915571, MGI:1926228, MGI:1858960, MGI:1343087, MGI:98797, MGI:104871, MGI:104874, MGI:98325, MGI:109384, MGI:88251, MGI:1916289, MGI:97532, MGI:103286, MGI:103250, MGI:103251, MGI:107207, MGI:1347098, MGI:102706, MGI:1351633, MGI:1298378, MGI:1336186, MGI:1349471, MGI:88115, MGI:97520, MGI:1196345, MGI:95485, MGI:10977…	1252	1184	18128	1.90774	1.93787e-11	2.58349e-13	4.87388e-12
GOTERM_BP_ALL	GO:0010975~regulation of neuron projection development	88	6.46109	2.97868e-15	MGI:2670976, MGI:2681835, MGI:2154238, MGI:1923749, MGI:97837, MGI:1342287, MGI:99894, MGI:88057, MGI:101780, MGI:1352451, MGI:95602, MGI:2684762, MGI:88127, MGI:102695, MGI:95697, MGI:99846, MGI:109207, MGI:97791, MGI:1917333, MGI:97173, MGI:104750, MGI:97175, MGI:88355, MGI:1858414, MGI:103178, MGI:109249, MGI:1927152, MGI:109194, MGI:106658, MGI:96907, MGI:1915141, MGI:2388481, MGI:87961, MGI:…	1252	512	18128	2.48862	2.3783e-11	3.12972e-13	5.9841e-12
GOTERM_BP_ALL	GO:0071702~organic substance transport	271	19.8972	3.02081e-15	MGI:1330839, MGI:98852, MGI:1922858, MGI:109581, MGI:88057, MGI:96646, MGI:2149635, MGI:88252, MGI:1915615, MGI:96009, MGI:1859214, MGI:1914175, MGI:96748, MGI:102790, MGI:99846, MGI:1931466, MGI:99845, MGI:1929501, MGI:106211, MGI:1098296, MGI:101849, MGI:109194, MGI:1915831, MGI:1298204, MGI:1929601, MGI:99473, MGI:1298205, MGI:109484, MGI:95994, MGI:1931071, MGI:1914186, MGI:104716, MGI:191804…	1252	2494	18128	1.57332	2.3783e-11	3.08864e-13	5.9841e-12
GOTERM_BP_ALL	GO:0051049~regulation of transport	215	15.7856	3.65375e-15	MGI:1915229, MGI:88057, MGI:87918, MGI:88252, MGI:88251, MGI:96009, MGI:1914175, MGI:1915372, MGI:103250, MGI:96745, MGI:95697, MGI:99846, MGI:1931466, MGI:1929501, MGI:106211, MGI:1098296, MGI:101849, MGI:109194, MGI:1298204, MGI:1929601, MGI:99473, MGI:1914186, MGI:104716, MGI:105980, MGI:1918040, MGI:88269, MGI:98388, MGI:894315, MGI:1926465, MGI:1270859, MGI:95481, MGI:98779, MGI:1918685, MGI…	1252	1842	18128	1.69003	2.90681e-11	3.72702e-13	7.31637e-12
GOTERM_BP_ALL	GO:1901698~response to nitrogen compound	141	10.3524	4.59123e-15	MGI:1931553, MGI:2135593, MGI:1342287, MGI:88059, MGI:96648, MGI:96646, MGI:96647, MGI:1343087, MGI:95602, MGI:104874, MGI:98325, MGI:88251, MGI:96009, MGI:103250, MGI:1347098, MGI:95713, MGI:102695, MGI:88313, MGI:1927664, MGI:88264, MGI:88110, MGI:1915831, MGI:104799, MGI:1344313, MGI:1914186, MGI:88269, MGI:1926144, MGI:1309466, MGI:109518, MGI:98287, MGI:98285, MGI:1333787, MGI:88208, MGI:894…	1252	1035	18128	1.97253	3.61149e-11	4.5719e-13	9.08162e-12
GOTERM_BP_ALL	GO:0048513~animal organ development	357	26.2115	5.61682e-15	MGI:1891824, MGI:99851, MGI:102889, MGI:2154238, MGI:88059, MGI:95781, MGI:2683537, MGI:96646, MGI:96647, MGI:87918, MGI:1347006, MGI:2145242, MGI:99460, MGI:88252, MGI:88251, MGI:1914372, MGI:1915756, MGI:103250, MGI:3588207, MGI:102790, MGI:3046938, MGI:106211, MGI:109194, MGI:1915831, MGI:106658, MGI:96949, MGI:1298204, MGI:1929601, MGI:99473, MGI:109486, MGI:2150920, MGI:104716, MGI:1329037, …	1252	3567	18128	1.44914	4.49234e-11	5.61551e-13	1.13021e-11
GOTERM_BP_ALL	GO:0009893~positive regulation of metabolic process	313	22.9809	8.33582e-15	MGI:99851, MGI:1915229, MGI:88059, MGI:1096317, MGI:96648, MGI:88057, MGI:96646, MGI:96647, MGI:99460, MGI:2145242, MGI:88252, MGI:88251, MGI:99510, MGI:1202069, MGI:103250, MGI:107207, MGI:104709, MGI:109207, MGI:1929501, MGI:88065, MGI:106211, MGI:1345635, MGI:1098296, MGI:101849, MGI:109194, MGI:106658, MGI:96949, MGI:1929601, MGI:99473, MGI:109486, MGI:1914186, MGI:105980, MGI:98663, MGI:2652…	1252	3026	18128	1.49769	6.60638e-11	8.1557e-13	1.662e-11
GOTERM_BP_ALL	GO:0071704~organic substance metabolic process	852	62.5551	8.45262e-15	MGI:1915229, MGI:1353437, MGI:1096584, MGI:2441670, MGI:87918, MGI:1347006, MGI:1914372, MGI:96009, MGI:1859214, MGI:1933204, MGI:103250, MGI:1891160, MGI:103251, MGI:1931466, MGI:106211, MGI:1098296, MGI:1915831, MGI:106658, MGI:96949, MGI:1929601, MGI:109584, MGI:2152889, MGI:88176, MGI:894315, MGI:894313, MGI:1922570, MGI:96910, MGI:1354952, MGI:1333805, MGI:105373, MGI:892877, MGI:1353418, MG…	1252	10476	18128	1.17758	6.69447e-11	8.16347e-13	1.68421e-11
GOTERM_BP_ALL	GO:0051093~negative regulation of developmental process	122	8.95742	9.29656e-15	MGI:1330838, MGI:1342287, MGI:88059, MGI:88057, MGI:99180, MGI:99460, MGI:1343091, MGI:88252, MGI:1914372, MGI:104876, MGI:1340051, MGI:88127, MGI:95713, MGI:95697, MGI:99846, MGI:104659, MGI:88313, MGI:1927664, MGI:1858414, MGI:109194, MGI:1929601, MGI:109486, MGI:1344313, MGI:1329037, MGI:1914228, MGI:1333787, MGI:1202879, MGI:108554, MGI:95481, MGI:104565, MGI:104853, MGI:98506, MGI:88276, MGI…	1252	849	18128	2.08064	7.39915e-11	8.91509e-13	1.86073e-11
GOTERM_BP_ALL	GO:0009144~purine nucleoside triphosphate metabolic process	54	3.96476	1.31322e-14	MGI:1931553, MGI:1927558, MGI:1913666, MGI:1261437, MGI:88222, MGI:88016, MGI:95640, MGI:98797, MGI:1914175, MGI:103286, MGI:107207, MGI:107777, MGI:1913468, MGI:106918, MGI:103038, MGI:1344370, MGI:1932139, MGI:2442035, MGI:88115, MGI:1339639, MGI:1914222, MGI:1921997, MGI:107450, MGI:107801, MGI:1913293, MGI:1913302, MGI:1914195, MGI:105959, MGI:1913402, MGI:1913695, MGI:106428, MGI:88473, MGI:…	1252	237	18128	3.29907	1.0394e-10	1.23734e-12	2.61458e-11
GOTERM_BP_ALL	GO:0042592~homeostatic process	202	14.8311	1.39904e-14	MGI:1891824, MGI:1919418, MGI:1922858, MGI:88059, MGI:95781, MGI:88057, MGI:87918, MGI:2145242, MGI:88255, MGI:88251, MGI:96748, MGI:103250, MGI:1931466, MGI:2685058, MGI:3046938, MGI:87906, MGI:101849, MGI:106658, MGI:1298204, MGI:1913418, MGI:1929601, MGI:99473, MGI:109486, MGI:95994, MGI:1329037, MGI:1914186, MGI:88269, MGI:95481, MGI:1270859, MGI:88276, MGI:108077, MGI:105373, MGI:1097712, MG…	1252	1717	18128	1.70344	1.10987e-10	1.30573e-12	2.7911e-11
GOTERM_BP_ALL	GO:0022603~regulation of anatomical structure morphogenesis	140	10.279	1.9266e-14	MGI:1931553, MGI:2154238, MGI:1342287, MGI:1889818, MGI:109581, MGI:88057, MGI:2683537, MGI:87918, MGI:95602, MGI:88252, MGI:1914853, MGI:1914372, MGI:95713, MGI:102695, MGI:109207, MGI:99846, MGI:104659, MGI:1917333, MGI:107716, MGI:106211, MGI:1858414, MGI:101849, MGI:109194, MGI:106658, MGI:1915141, MGI:1329037, MGI:104652, MGI:1345139, MGI:102700, MGI:1337100, MGI:1337026, MGI:108559, MGI:120…	1252	1043	18128	1.94352	1.53268e-10	1.78224e-12	3.85469e-11
GOTERM_BP_ALL	GO:0006811~ion transport	169	12.4082	2.20746e-14	MGI:1096391, MGI:1927558, MGI:894689, MGI:1351644, MGI:1349457, MGI:1261437, MGI:88057, MGI:101780, MGI:1926228, MGI:1298387, MGI:2149635, MGI:104785, MGI:95909, MGI:88255, MGI:104874, MGI:88251, MGI:1926943, MGI:2157910, MGI:1915372, MGI:88259, MGI:103286, MGI:95809, MGI:88127, MGI:103250, MGI:1347098, MGI:95713, MGI:109656, MGI:1931466, MGI:2685058, MGI:1929501, MGI:109194, MGI:88110, MGI:19296…	1252	1356	18128	1.80457	1.75289e-10	2.01483e-12	4.4087e-11
GOTERM_BP_ALL	GO:0046034~ATP metabolic process	50	3.67107	2.30507e-14	MGI:1927558, MGI:1913666, MGI:1261437, MGI:88222, MGI:88016, MGI:95640, MGI:98797, MGI:1914175, MGI:103286, MGI:107777, MGI:1913468, MGI:107207, MGI:106918, MGI:103038, MGI:1344370, MGI:2442035, MGI:88115, MGI:1339639, MGI:1914222, MGI:1921997, MGI:107450, MGI:107801, MGI:1913293, MGI:1913302, MGI:1914195, MGI:105959, MGI:1913402, MGI:1913695, MGI:106428, MGI:88473, MGI:97552, MGI:88474, MGI:8810…	1252	210	18128	3.44744	1.83217e-10	2.082e-12	4.60854e-11
GOTERM_BP_ALL	GO:0043067~regulation of programmed cell death	183	13.4361	2.58775e-14	MGI:1891824, MGI:1330838, MGI:1342287, MGI:1096317, MGI:1349457, MGI:102519, MGI:88057, MGI:96646, MGI:99180, MGI:95602, MGI:1343091, MGI:95806, MGI:1918764, MGI:97874, MGI:1914853, MGI:104874, MGI:98325, MGI:109384, MGI:1933204, MGI:102695, MGI:1926334, MGI:104659, MGI:88314, MGI:107490, MGI:1929501, MGI:88065, MGI:106211, MGI:97464, MGI:1927664, MGI:101849, MGI:109194, MGI:96949, MGI:1298204, M…	1252	1513	18128	1.75129	2.05238e-10	2.30604e-12	5.16254e-11
GOTERM_BP_ALL	GO:0031325~positive regulation of cellular metabolic process	291	21.3656	3.40529e-14	MGI:99851, MGI:1915229, MGI:88059, MGI:1096317, MGI:96648, MGI:88057, MGI:96646, MGI:96647, MGI:99460, MGI:2145242, MGI:88252, MGI:88251, MGI:99510, MGI:1202069, MGI:103250, MGI:107207, MGI:104709, MGI:109207, MGI:1929501, MGI:88065, MGI:106211, MGI:1345635, MGI:1098296, MGI:101849, MGI:109194, MGI:106658, MGI:96949, MGI:1929601, MGI:99473, MGI:109486, MGI:1914186, MGI:105980, MGI:98663, MGI:2652…	1252	2787	18128	1.51183	2.70421e-10	3.00471e-12	6.80123e-11
GOTERM_BP_ALL	GO:0006753~nucleoside phosphate metabolic process	96	7.04846	3.67401e-14	MGI:96414, MGI:1931553, MGI:1927558, MGI:1913666, MGI:2181726, MGI:1261437, MGI:88057, MGI:1277179, MGI:99557, MGI:88016, MGI:88222, MGI:95640, MGI:98797, MGI:88251, MGI:2158650, MGI:1921364, MGI:1914175, MGI:103286, MGI:97532, MGI:103250, MGI:107207, MGI:1913468, MGI:107777, MGI:106918, MGI:103038, MGI:1096863, MGI:1927234, MGI:99607, MGI:1926170, MGI:103178, MGI:101849, MGI:1932139, MGI:1344370…	1252	609	18128	2.28244	2.91562e-10	3.20399e-12	7.33302e-11
GOTERM_BP_ALL	GO:0042981~regulation of apoptotic process	181	13.2893	3.77312e-14	MGI:1891824, MGI:1330838, MGI:1342287, MGI:1096317, MGI:1349457, MGI:88057, MGI:96646, MGI:99180, MGI:95602, MGI:1343091, MGI:95806, MGI:1918764, MGI:97874, MGI:1914853, MGI:104874, MGI:98325, MGI:109384, MGI:1933204, MGI:102695, MGI:1926334, MGI:104659, MGI:88314, MGI:107490, MGI:1929501, MGI:88065, MGI:106211, MGI:97464, MGI:1927664, MGI:101849, MGI:109194, MGI:96949, MGI:1298204, MGI:1913418, …	1252	1497	18128	1.75066	2.99489e-10	3.25528e-12	7.53286e-11
GOTERM_BP_ALL	GO:0009205~purine ribonucleoside triphosphate metabolic process	52	3.81791	4.10663e-14	MGI:1931553, MGI:1927558, MGI:1913666, MGI:1261437, MGI:88222, MGI:88016, MGI:95640, MGI:98797, MGI:1914175, MGI:103286, MGI:107777, MGI:1913468, MGI:107207, MGI:106918, MGI:103038, MGI:1344370, MGI:2442035, MGI:88115, MGI:1339639, MGI:1914222, MGI:1921997, MGI:107450, MGI:107801, MGI:1913293, MGI:1913302, MGI:1914195, MGI:105959, MGI:1913402, MGI:1913695, MGI:106428, MGI:88473, MGI:97552, MGI:88…	1252	228	18128	3.30228	3.25915e-10	3.50442e-12	8.19678e-11
GOTERM_BP_ALL	GO:0051246~regulation of protein metabolic process	267	19.6035	4.11123e-14	MGI:102889, MGI:88059, MGI:1096584, MGI:88057, MGI:96646, MGI:2145242, MGI:88252, MGI:88251, MGI:2384784, MGI:1202069, MGI:98858, MGI:103250, MGI:104709, MGI:109207, MGI:107490, MGI:1929501, MGI:88065, MGI:106211, MGI:101849, MGI:1915831, MGI:1929601, MGI:99473, MGI:109486, MGI:1914186, MGI:1329037, MGI:105980, MGI:1918040, MGI:3027390, MGI:1345139, MGI:1345138, MGI:2652132, MGI:88176, MGI:894315…	1252	2499	18128	1.547	3.25915e-10	3.46723e-12	8.19678e-11
GOTERM_BP_ALL	GO:0070887~cellular response to chemical stimulus	278	20.4112	4.87417e-14	MGI:88059, MGI:95781, MGI:96648, MGI:96646, MGI:96647, MGI:87918, MGI:1918764, MGI:88252, MGI:1915615, MGI:1914175, MGI:107207, MGI:104709, MGI:102695, MGI:1929501, MGI:1098296, MGI:1345634, MGI:101849, MGI:109194, MGI:88264, MGI:106658, MGI:99473, MGI:2150920, MGI:109486, MGI:95994, MGI:1914186, MGI:1329037, MGI:1918040, MGI:3027390, MGI:1345139, MGI:88269, MGI:1345138, MGI:95485, MGI:1309466, M…	1252	2636	18128	1.52702	3.86694e-10	4.07041e-12	9.72555e-11
GOTERM_BP_ALL	GO:0008104~protein localization	257	18.8693	5.11706e-14	MGI:1330839, MGI:1922858, MGI:109581, MGI:88057, MGI:96646, MGI:88252, MGI:1915615, MGI:99510, MGI:96009, MGI:1859214, MGI:96748, MGI:104709, MGI:96745, MGI:102790, MGI:99846, MGI:1931466, MGI:99845, MGI:106211, MGI:1098296, MGI:101849, MGI:109194, MGI:1915831, MGI:1298204, MGI:1929601, MGI:99473, MGI:109484, MGI:95994, MGI:1931071, MGI:1914186, MGI:104716, MGI:1918040, MGI:1915416, MGI:2652132, …	1252	2384	18128	1.56089	4.06072e-10	4.22995e-12	1.02129e-10
GOTERM_BP_ALL	GO:0009141~nucleoside triphosphate metabolic process	56	4.1116	5.89515e-14	MGI:1931553, MGI:1927558, MGI:1913666, MGI:1261437, MGI:88222, MGI:88016, MGI:95640, MGI:98797, MGI:1914175, MGI:103286, MGI:107207, MGI:107777, MGI:1913468, MGI:106918, MGI:103038, MGI:1927234, MGI:1344370, MGI:1932139, MGI:2442035, MGI:88115, MGI:1339639, MGI:1914222, MGI:1921997, MGI:107450, MGI:107801, MGI:1913293, MGI:1913302, MGI:1914195, MGI:105959, MGI:1913402, MGI:1913695, MGI:106428, MG…	1252	261	18128	3.10666	4.67732e-10	4.82203e-12	1.17639e-10
GOTERM_BP_ALL	GO:0045665~negative regulation of neuron differentiation	52	3.81791	5.92551e-14	MGI:98364, MGI:88059, MGI:88057, MGI:1352451, MGI:99460, MGI:88252, MGI:104876, MGI:88127, MGI:95697, MGI:99846, MGI:104659, MGI:97173, MGI:1928503, MGI:1858414, MGI:97363, MGI:1347464, MGI:109194, MGI:1924143, MGI:98932, MGI:1099790, MGI:107555, MGI:107559, MGI:97816, MGI:1333787, MGI:108554, MGI:2446259, MGI:96828, MGI:1349394, MGI:95481, MGI:104853, MGI:97495, MGI:107164, MGI:1316717, MGI:2442…	1252	230	18128	3.27357	4.70374e-10	4.79972e-12	1.18305e-10
GOTERM_BP_ALL	GO:0048468~cell development	248	18.2085	6.16682e-14	MGI:99851, MGI:2154238, MGI:88059, MGI:96648, MGI:88057, MGI:96646, MGI:99460, MGI:88252, MGI:2384784, MGI:95697, MGI:102695, MGI:1926334, MGI:1919168, MGI:109207, MGI:99846, MGI:106211, MGI:87904, MGI:87906, MGI:109194, MGI:106658, MGI:1915141, MGI:1329037, MGI:2152889, MGI:105980, MGI:2444886, MGI:1915416, MGI:88176, MGI:894315, MGI:1919154, MGI:95481, MGI:88276, MGI:97912, MGI:88274, MGI:19180…	1252	2280	18128	1.57493	4.88872e-10	4.93805e-12	1.22957e-10
GOTERM_BP_ALL	GO:0010721~negative regulation of cell development	68	4.99266	7.16933e-14	MGI:96414, MGI:98364, MGI:1321159, MGI:88059, MGI:88057, MGI:1352451, MGI:88222, MGI:99460, MGI:88252, MGI:104876, MGI:1340051, MGI:88127, MGI:95697, MGI:99846, MGI:104659, MGI:103038, MGI:97173, MGI:1927664, MGI:1928503, MGI:1858414, MGI:97363, MGI:1347464, MGI:109194, MGI:1329037, MGI:97369, MGI:1924143, MGI:98932, MGI:107555, MGI:1099790, MGI:107559, MGI:97816, MGI:1333787, MGI:108554, MGI:244…	1252	361	18128	2.72739	5.6903e-10	5.69034e-12	1.43119e-10
GOTERM_BP_ALL	GO:0016310~phosphorylation	230	16.8869	7.54625e-14	MGI:88059, MGI:1096317, MGI:88057, MGI:96646, MGI:98797, MGI:1202069, MGI:1914175, MGI:88259, MGI:107207, MGI:107490, MGI:1929501, MGI:88065, MGI:106211, MGI:101849, MGI:99473, MGI:109486, MGI:109584, MGI:1329037, MGI:105980, MGI:3027390, MGI:1345139, MGI:1345138, MGI:88176, MGI:98388, MGI:894315, MGI:1330587, MGI:95481, MGI:1922570, MGI:1914195, MGI:1913402, MGI:88276, MGI:1913695, MGI:1918012, …	1252	2071	18128	1.60803	5.98979e-10	5.93048e-12	1.50657e-10
GOTERM_BP_ALL	GO:0019220~regulation of phosphate metabolic process	193	14.1703	7.82255e-14	MGI:102889, MGI:1096317, MGI:88059, MGI:88057, MGI:96646, MGI:88251, MGI:1202069, MGI:103250, MGI:107490, MGI:1929501, MGI:88065, MGI:106211, MGI:101849, MGI:1919712, MGI:109486, MGI:99473, MGI:1329037, MGI:105980, MGI:3027390, MGI:1345139, MGI:1345138, MGI:88176, MGI:894315, MGI:95481, MGI:1270859, MGI:88276, MGI:108077, MGI:108449, MGI:2442252, MGI:1927072, MGI:98371, MGI:99523, MGI:103249, MGI…	1252	1644	18128	1.69981	6.21e-10	6.08824e-12	1.56186e-10
GOTERM_BP_ALL	GO:0051174~regulation of phosphorus metabolic process	193	14.1703	8.25945e-14	MGI:102889, MGI:1096317, MGI:88059, MGI:88057, MGI:96646, MGI:88251, MGI:1202069, MGI:103250, MGI:107490, MGI:1929501, MGI:88065, MGI:106211, MGI:101849, MGI:1919712, MGI:109486, MGI:99473, MGI:1329037, MGI:105980, MGI:3027390, MGI:1345139, MGI:1345138, MGI:88176, MGI:894315, MGI:95481, MGI:1270859, MGI:88276, MGI:108077, MGI:108449, MGI:2442252, MGI:1927072, MGI:98371, MGI:99523, MGI:103249, MGI…	1252	1645	18128	1.69878	6.55353e-10	6.36269e-12	1.64835e-10
GOTERM_BP_ALL	GO:0000904~cell morphogenesis involved in differentiation	115	8.44347	8.3666e-14	MGI:1330294, MGI:2154238, MGI:88059, MGI:88057, MGI:1313266, MGI:95602, MGI:97874, MGI:88252, MGI:95713, MGI:102695, MGI:109207, MGI:99846, MGI:1917333, MGI:106211, MGI:87904, MGI:1858414, MGI:109194, MGI:106658, MGI:1915141, MGI:1329037, MGI:109274, MGI:1337100, MGI:1337026, MGI:108559, MGI:1195966, MGI:1202879, MGI:108554, MGI:1861755, MGI:98927, MGI:95481, MGI:104853, MGI:88276, MGI:108360, MG…	1252	804	18128	2.07103	6.64162e-10	6.38622e-12	1.67044e-10
GOTERM_BP_ALL	GO:0009199~ribonucleoside triphosphate metabolic process	52	3.81791	1.45317e-13	MGI:1931553, MGI:1927558, MGI:1913666, MGI:1261437, MGI:88222, MGI:88016, MGI:95640, MGI:98797, MGI:1914175, MGI:103286, MGI:107777, MGI:1913468, MGI:107207, MGI:106918, MGI:103038, MGI:1344370, MGI:2442035, MGI:88115, MGI:1339639, MGI:1914222, MGI:1921997, MGI:107450, MGI:107801, MGI:1913293, MGI:1913302, MGI:1914195, MGI:105959, MGI:1913402, MGI:1913695, MGI:106428, MGI:88473, MGI:97552, MGI:88…	1252	235	18128	3.20392	1.15303e-09	1.09813e-11	2.90012e-10
GOTERM_BP_ALL	GO:0022604~regulation of cell morphogenesis	92	6.75477	1.54765e-13	MGI:97887, MGI:1931553, MGI:2154238, MGI:1923749, MGI:1321159, MGI:109581, MGI:99894, MGI:88057, MGI:2683537, MGI:95602, MGI:88252, MGI:1355272, MGI:2684762, MGI:1914470, MGI:1913464, MGI:102695, MGI:98217, MGI:109207, MGI:99846, MGI:97178, MGI:1917333, MGI:106211, MGI:97173, MGI:107716, MGI:97175, MGI:88355, MGI:1858414, MGI:103178, MGI:1927152, MGI:109194, MGI:97363, MGI:106658, MGI:96907, MGI:…	1252	585	18128	2.27708	1.22791e-09	1.15841e-11	3.08842e-10
GOTERM_BP_ALL	GO:0070727~cellular macromolecule localization	181	13.2893	1.9792e-13	MGI:1931553, MGI:1096391, MGI:1330839, MGI:894689, MGI:1922858, MGI:88057, MGI:96646, MGI:99180, MGI:1096398, MGI:1929866, MGI:95602, MGI:104785, MGI:1343091, MGI:97874, MGI:104874, MGI:88252, MGI:107672, MGI:99510, MGI:1859214, MGI:1349721, MGI:96748, MGI:96745, MGI:2442062, MGI:99846, MGI:87873, MGI:106211, MGI:1858417, MGI:101849, MGI:109194, MGI:1915831, MGI:109484, MGI:95994, MGI:1914186, MG…	1252	1524	18128	1.71965	1.57056e-09	1.46781e-11	3.95017e-10
GOTERM_BP_ALL	GO:0009117~nucleotide metabolic process	93	6.82819	2.4251e-13	MGI:96414, MGI:1931553, MGI:1927558, MGI:1913666, MGI:2181726, MGI:1261437, MGI:88057, MGI:1277179, MGI:99557, MGI:88016, MGI:88222, MGI:95640, MGI:98797, MGI:88251, MGI:2158650, MGI:1921364, MGI:1914175, MGI:103286, MGI:97532, MGI:103250, MGI:107207, MGI:1913468, MGI:107777, MGI:106918, MGI:103038, MGI:99607, MGI:1926170, MGI:103178, MGI:101849, MGI:1932139, MGI:1344370, MGI:1915084, MGI:2442035…	1252	599	18128	2.24803	1.92378e-09	1.78128e-11	4.83857e-10
GOTERM_BP_ALL	GO:0009167~purine ribonucleoside monophosphate metabolic process	52	3.81791	2.4551e-13	MGI:1927558, MGI:1913666, MGI:1261437, MGI:88222, MGI:88016, MGI:95640, MGI:98797, MGI:1914175, MGI:103286, MGI:107777, MGI:1913468, MGI:107207, MGI:106918, MGI:103038, MGI:1344370, MGI:2442035, MGI:88115, MGI:1339639, MGI:1914222, MGI:1921997, MGI:107450, MGI:107801, MGI:1913293, MGI:1913302, MGI:1914195, MGI:105959, MGI:1913402, MGI:1913695, MGI:106428, MGI:88473, MGI:87930, MGI:97552, MGI:8847…	1252	238	18128	3.16353	1.94756e-09	1.78675e-11	4.89842e-10
GOTERM_BP_ALL	GO:0042063~gliogenesis	58	4.25844	2.91192e-13	MGI:96414, MGI:102889, MGI:97837, MGI:101780, MGI:88222, MGI:104874, MGI:1194504, MGI:104876, MGI:1340051, MGI:95697, MGI:98217, MGI:103038, MGI:104659, MGI:1917333, MGI:97173, MGI:1927664, MGI:88355, MGI:1928503, MGI:101900, MGI:97363, MGI:1347464, MGI:1096867, MGI:88423, MGI:2152889, MGI:2444886, MGI:1924143, MGI:98932, MGI:1337100, MGI:94865, MGI:97816, MGI:1202879, MGI:108554, MGI:95481, MGI:…	1252	287	18128	2.92612	2.31047e-09	2.10043e-11	5.81124e-10
GOTERM_BP_ALL	GO:0009126~purine nucleoside monophosphate metabolic process	52	3.81791	2.91679e-13	MGI:1927558, MGI:1913666, MGI:1261437, MGI:88222, MGI:88016, MGI:95640, MGI:98797, MGI:1914175, MGI:103286, MGI:107777, MGI:1913468, MGI:107207, MGI:106918, MGI:103038, MGI:1344370, MGI:2442035, MGI:88115, MGI:1339639, MGI:1914222, MGI:1921997, MGI:107450, MGI:107801, MGI:1913293, MGI:1913302, MGI:1914195, MGI:105959, MGI:1913402, MGI:1913695, MGI:106428, MGI:88473, MGI:87930, MGI:97552, MGI:8847…	1252	239	18128	3.15029	2.314e-09	2.08468e-11	5.82012e-10
GOTERM_BP_ALL	GO:0032268~regulation of cellular protein metabolic process	248	18.2085	3.41504e-13	MGI:102889, MGI:88059, MGI:88057, MGI:96646, MGI:2145242, MGI:88252, MGI:88251, MGI:2384784, MGI:1202069, MGI:103250, MGI:104709, MGI:109207, MGI:107490, MGI:1929501, MGI:88065, MGI:106211, MGI:101849, MGI:1929601, MGI:99473, MGI:109486, MGI:1914186, MGI:1329037, MGI:105980, MGI:1918040, MGI:3027390, MGI:1345139, MGI:1345138, MGI:2652132, MGI:88176, MGI:894315, MGI:1270859, MGI:95481, MGI:88276, …	1252	2315	18128	1.55112	2.7095e-09	2.4192e-11	6.81488e-10
GOTERM_BP_ALL	GO:0035556~intracellular signal transduction	255	18.7225	3.71982e-13	MGI:2154238, MGI:109581, MGI:88057, MGI:96646, MGI:1918764, MGI:88253, MGI:88252, MGI:1915615, MGI:88251, MGI:103250, MGI:102790, MGI:99846, MGI:1931466, MGI:99845, MGI:107490, MGI:99844, MGI:1929501, MGI:88065, MGI:106211, MGI:101849, MGI:1913418, MGI:1929601, MGI:99473, MGI:109486, MGI:95994, MGI:1914186, MGI:3027390, MGI:107485, MGI:1345139, MGI:1915974, MGI:1921086, MGI:1345138, MGI:2652132, …	1252	2401	18128	1.53778	2.95173e-09	2.61215e-11	7.42406e-10
GOTERM_BP_ALL	GO:0034613~cellular protein localization	179	13.1424	3.7703e-13	MGI:1931553, MGI:1096391, MGI:1330839, MGI:894689, MGI:1922858, MGI:88057, MGI:96646, MGI:1096398, MGI:1929866, MGI:95602, MGI:104785, MGI:1343091, MGI:97874, MGI:104874, MGI:88252, MGI:107672, MGI:99510, MGI:1859214, MGI:1349721, MGI:96748, MGI:96745, MGI:2442062, MGI:99846, MGI:87873, MGI:106211, MGI:1858417, MGI:101849, MGI:109194, MGI:1915831, MGI:109484, MGI:95994, MGI:1914186, MGI:109274, M…	1252	1512	18128	1.71414	2.99137e-09	2.62401e-11	7.52376e-10
GOTERM_BP_ALL	GO:0065009~regulation of molecular function	240	17.6211	5.2734e-13	MGI:2154238, MGI:102889, MGI:88059, MGI:1096317, MGI:88057, MGI:96646, MGI:87918, MGI:1347006, MGI:2145242, MGI:88251, MGI:1915756, MGI:103250, MGI:102695, MGI:107490, MGI:1929501, MGI:106211, MGI:101849, MGI:1345634, MGI:109194, MGI:1919712, MGI:106658, MGI:1298204, MGI:1929601, MGI:99473, MGI:109486, MGI:1914186, MGI:3027390, MGI:1345139, MGI:1345138, MGI:96120, MGI:1270859, MGI:95481, MGI:9877…	1252	2228	18128	1.5597	4.18404e-09	3.6383e-11	1.05236e-09
GOTERM_BP_ALL	GO:0006163~purine nucleotide metabolic process	79	5.80029	5.40625e-13	MGI:1931553, MGI:1927558, MGI:1913666, MGI:2181726, MGI:1261437, MGI:1277179, MGI:88057, MGI:99557, MGI:88016, MGI:88222, MGI:95640, MGI:98797, MGI:88251, MGI:1921364, MGI:1914175, MGI:103286, MGI:103250, MGI:107207, MGI:1913468, MGI:107777, MGI:106918, MGI:103038, MGI:99607, MGI:103178, MGI:101849, MGI:1344370, MGI:1932139, MGI:2442035, MGI:97369, MGI:88115, MGI:1914222, MGI:1339639, MGI:99676, …	1252	475	18128	2.40813	4.28974e-09	3.69805e-11	1.07894e-09
GOTERM_BP_ALL	GO:0046128~purine ribonucleoside metabolic process	58	4.25844	6.20673e-13	MGI:1931553, MGI:1927558, MGI:1913666, MGI:1261437, MGI:88016, MGI:88222, MGI:95640, MGI:98797, MGI:1921364, MGI:1914175, MGI:103286, MGI:107207, MGI:107777, MGI:1913468, MGI:106918, MGI:103038, MGI:1344370, MGI:2442035, MGI:88115, MGI:1339639, MGI:1914222, MGI:1921997, MGI:107450, MGI:107801, MGI:1330587, MGI:1913293, MGI:1913302, MGI:1914195, MGI:105959, MGI:1913402, MGI:2385184, MGI:1913695, M…	1252	292	18128	2.87601	4.92484e-09	4.20927e-11	1.23868e-09
GOTERM_BP_ALL	GO:0051129~negative regulation of cellular component organization	100	7.34214	7.43433e-13	MGI:1931553, MGI:1096391, MGI:1922858, MGI:88057, MGI:87918, MGI:99510, MGI:104878, MGI:2137354, MGI:1916289, MGI:1915756, MGI:88127, MGI:102695, MGI:95697, MGI:99846, MGI:87873, MGI:1858195, MGI:106211, MGI:1927664, MGI:101900, MGI:1858414, MGI:1201685, MGI:101849, MGI:109194, MGI:1340045, MGI:1329037, MGI:1918040, MGI:104652, MGI:1345138, MGI:1098623, MGI:2388479, MGI:1337026, MGI:1333787, MGI:…	1252	679	18128	2.13243	5.89818e-09	4.99846e-11	1.48349e-09
GOTERM_BP_ALL	GO:0022607~cellular component assembly	256	18.7959	7.51229e-13	MGI:1922858, MGI:88059, MGI:95781, MGI:88057, MGI:2683537, MGI:96646, MGI:87918, MGI:88255, MGI:88252, MGI:1915615, MGI:99510, MGI:1915756, MGI:88259, MGI:1933204, MGI:3588207, MGI:1926334, MGI:1922656, MGI:106211, MGI:107716, MGI:87906, MGI:1098296, MGI:1345634, MGI:101849, MGI:106658, MGI:1915831, MGI:2446242, MGI:99473, MGI:2150920, MGI:109484, MGI:1924182, MGI:1329037, MGI:95893, MGI:3027390,…	1252	2428	18128	1.52664	5.95984e-09	5.00827e-11	1.499e-09
GOTERM_BP_ALL	GO:0015980~energy derivation by oxidation of organic compounds	51	3.74449	7.89153e-13	MGI:96413, MGI:1352457, MGI:96414, MGI:1913666, MGI:109334, MGI:104871, MGI:104874, MGI:2158650, MGI:1914175, MGI:97532, MGI:1913468, MGI:107207, MGI:97828, MGI:98217, MGI:106918, MGI:1927234, MGI:103016, MGI:97173, MGI:2444210, MGI:1926170, MGI:1914930, MGI:1344370, MGI:1915084, MGI:88529, MGI:87880, MGI:107450, MGI:1202879, MGI:1913302, MGI:1914195, MGI:105959, MGI:88271, MGI:1913402, MGI:10994…	1252	237	18128	3.11578	6.26109e-09	5.21757e-11	1.57476e-09
GOTERM_BP_ALL	GO:0019752~carboxylic acid metabolic process	111	8.14978	8.50515e-13	MGI:87866, MGI:2135593, MGI:2159619, MGI:1353437, MGI:1926952, MGI:1343087, MGI:1858960, MGI:98797, MGI:104874, MGI:109182, MGI:2158650, MGI:96009, MGI:1916289, MGI:97532, MGI:103251, MGI:1347098, MGI:87871, MGI:2444945, MGI:2385656, MGI:1098296, MGI:1345633, MGI:109501, MGI:88529, MGI:1926144, MGI:97520, MGI:1098623, MGI:95485, MGI:2183441, MGI:1097711, MGI:1889679, MGI:1261415, MGI:1926967, MGI…	1252	791	18128	2.03185	6.7482e-09	5.57703e-11	1.69729e-09
GOTERM_BP_ALL	GO:0055086~nucleobase-containing small molecule metabolic process	98	7.1953	9.51843e-13	MGI:1931553, MGI:1927558, MGI:1261437, MGI:88057, MGI:98797, MGI:88251, MGI:2158650, MGI:1914175, MGI:97532, MGI:103286, MGI:103250, MGI:107207, MGI:101849, MGI:88115, MGI:1914222, MGI:1321133, MGI:1310002, MGI:99403, MGI:1330587, MGI:1913293, MGI:1914195, MGI:1913402, MGI:1913695, MGI:88473, MGI:97552, MGI:88474, MGI:88108, MGI:105992, MGI:88106, MGI:97548, MGI:108449, MGI:3648653, MGI:103099, M…	1252	662	18128	2.14345	7.55154e-09	6.18978e-11	1.89934e-09
GOTERM_BP_ALL	GO:0010604~positive regulation of macromolecule metabolic process	287	21.072	1.03785e-12	MGI:99851, MGI:1915229, MGI:88059, MGI:96648, MGI:88057, MGI:96646, MGI:96647, MGI:99460, MGI:2145242, MGI:88252, MGI:88251, MGI:99510, MGI:1202069, MGI:103250, MGI:107207, MGI:104709, MGI:109207, MGI:1929501, MGI:88065, MGI:106211, MGI:1345635, MGI:101849, MGI:109194, MGI:106658, MGI:96949, MGI:1929601, MGI:99473, MGI:109486, MGI:1914186, MGI:105980, MGI:98663, MGI:2652132, MGI:1345138, MGI:9828…	1252	2815	18128	1.47621	8.23419e-09	6.69447e-11	2.07103e-09
GOTERM_BP_ALL	GO:0042278~purine nucleoside metabolic process	58	4.25844	1.11921e-12	MGI:1931553, MGI:1927558, MGI:1913666, MGI:1261437, MGI:88016, MGI:88222, MGI:95640, MGI:98797, MGI:1921364, MGI:1914175, MGI:103286, MGI:107207, MGI:107777, MGI:1913468, MGI:106918, MGI:103038, MGI:1344370, MGI:2442035, MGI:88115, MGI:1339639, MGI:1914222, MGI:1921997, MGI:107450, MGI:107801, MGI:1330587, MGI:1913293, MGI:1913302, MGI:1914195, MGI:105959, MGI:1913402, MGI:2385184, MGI:1913695, M…	1252	296	18128	2.83715	8.87986e-09	7.16117e-11	2.23342e-09
GOTERM_BP_ALL	GO:0051649~establishment of localization in cell	197	14.464	1.16597e-12	MGI:1330839, MGI:1922858, MGI:88059, MGI:96646, MGI:88252, MGI:88251, MGI:1915615, MGI:1859214, MGI:96748, MGI:103250, MGI:96745, MGI:99846, MGI:99844, MGI:107716, MGI:106211, MGI:109194, MGI:1915831, MGI:1298204, MGI:99473, MGI:109484, MGI:88261, MGI:95994, MGI:1914186, MGI:1918040, MGI:1345139, MGI:1915416, MGI:1345138, MGI:2652132, MGI:98388, MGI:894315, MGI:894313, MGI:95481, MGI:1270859, MGI…	1252	1738	18128	1.6412	9.2507e-09	7.40056e-11	2.32671e-09
GOTERM_BP_ALL	GO:1902652~secondary alcohol metabolic process	34	2.49633	1.18458e-12	MGI:1920416, MGI:88059, MGI:2442264, MGI:1332226, MGI:2179327, MGI:97744, MGI:88057, MGI:1922004, MGI:96828, MGI:1915571, MGI:893578, MGI:96765, MGI:88271, MGI:107606, MGI:107624, MGI:1336155, MGI:1915213, MGI:1916289, MGI:104665, MGI:1097712, MGI:102706, MGI:1298378, MGI:99607, MGI:97173, MGI:88047, MGI:107585, MGI:96755, MGI:106040, MGI:1099438, MGI:95522, MGI:1915853, MGI:109296, MGI:96159, MG…	1252	116	18128	4.24391	9.39868e-09	7.45927e-11	2.36392e-09
GOTERM_BP_ALL	GO:0043436~oxoacid metabolic process	111	8.14978	1.40534e-12	MGI:87866, MGI:2135593, MGI:2159619, MGI:1353437, MGI:1926952, MGI:1343087, MGI:1858960, MGI:98797, MGI:104874, MGI:109182, MGI:2158650, MGI:96009, MGI:1916289, MGI:97532, MGI:103251, MGI:1347098, MGI:87871, MGI:2444945, MGI:2385656, MGI:1098296, MGI:1345633, MGI:109501, MGI:88529, MGI:1926144, MGI:97520, MGI:1098623, MGI:95485, MGI:2183441, MGI:1097711, MGI:1889679, MGI:1261415, MGI:1926967, MGI…	1252	797	18128	2.01656	1.11498e-08	8.77938e-11	2.80436e-09
GOTERM_BP_ALL	GO:0009161~ribonucleoside monophosphate metabolic process	52	3.81791	1.54017e-12	MGI:1927558, MGI:1913666, MGI:1261437, MGI:88222, MGI:88016, MGI:95640, MGI:98797, MGI:1914175, MGI:103286, MGI:107777, MGI:1913468, MGI:107207, MGI:106918, MGI:103038, MGI:1344370, MGI:2442035, MGI:88115, MGI:1339639, MGI:1914222, MGI:1921997, MGI:107450, MGI:107801, MGI:1913293, MGI:1913302, MGI:1914195, MGI:105959, MGI:1913402, MGI:1913695, MGI:106428, MGI:88473, MGI:87930, MGI:97552, MGI:8847…	1252	249	18128	3.02378	1.222e-08	9.54691e-11	3.07354e-09
GOTERM_BP_ALL	GO:0032787~monocarboxylic acid metabolic process	86	6.31424	1.78086e-12	MGI:1352457, MGI:96413, MGI:87866, MGI:96414, MGI:2135593, MGI:2159619, MGI:97837, MGI:1353437, MGI:97744, MGI:1926952, MGI:1921455, MGI:109334, MGI:1858960, MGI:1343087, MGI:95640, MGI:98797, MGI:104874, MGI:109182, MGI:96009, MGI:1349216, MGI:1923517, MGI:1916289, MGI:1921364, MGI:105089, MGI:97532, MGI:1921769, MGI:103251, MGI:1347098, MGI:106918, MGI:103038, MGI:87871, MGI:2444945, MGI:244421…	1252	552	18128	2.25582	1.41297e-08	1.09533e-10	3.55386e-09
GOTERM_BP_ALL	GO:0009150~purine ribonucleotide metabolic process	75	5.50661	2.02182e-12	MGI:1931553, MGI:1927558, MGI:1913666, MGI:2181726, MGI:1261437, MGI:88057, MGI:1277179, MGI:99557, MGI:88016, MGI:88222, MGI:95640, MGI:98797, MGI:88251, MGI:1921364, MGI:1914175, MGI:103286, MGI:103250, MGI:107207, MGI:107777, MGI:1913468, MGI:106918, MGI:103038, MGI:99607, MGI:101849, MGI:1344370, MGI:2442035, MGI:97369, MGI:88115, MGI:1914222, MGI:1339639, MGI:99676, MGI:1921997, MGI:107450, …	1252	450	18128	2.41321	1.60412e-08	1.23394e-10	4.03462e-09
GOTERM_BP_ALL	GO:0071310~cellular response to organic substance	229	16.8135	2.05943e-12	MGI:88059, MGI:96648, MGI:96646, MGI:96647, MGI:87918, MGI:88252, MGI:1915615, MGI:102695, MGI:1098296, MGI:101849, MGI:1345634, MGI:88264, MGI:109194, MGI:106658, MGI:99473, MGI:2150920, MGI:109486, MGI:95994, MGI:1329037, MGI:1918040, MGI:3027390, MGI:1345139, MGI:1345138, MGI:88269, MGI:95485, MGI:88176, MGI:98287, MGI:98285, MGI:894315, MGI:1926465, MGI:1270859, MGI:95481, MGI:88271, MGI:8827…	1252	2125	18128	1.56035	1.63398e-08	1.24731e-10	4.10972e-09
GOTERM_BP_ALL	GO:0008610~lipid biosynthetic process	85	6.24082	2.29444e-12	MGI:96413, MGI:87866, MGI:97837, MGI:1353437, MGI:97744, MGI:2179327, MGI:1922004, MGI:88057, MGI:1915571, MGI:1921455, MGI:2136690, MGI:1926228, MGI:88222, MGI:1858960, MGI:107624, MGI:98325, MGI:88613, MGI:1349216, MGI:1923517, MGI:1916289, MGI:103251, MGI:1347098, MGI:1926178, MGI:102706, MGI:1298378, MGI:2444210, MGI:1351481, MGI:1315211, MGI:106040, MGI:104754, MGI:1336186, MGI:1930079, MGI:…	1252	545	18128	2.25823	1.82037e-08	1.37907e-10	4.57852e-09
GOTERM_BP_ALL	GO:0016125~sterol metabolic process	34	2.49633	2.58871e-12	MGI:1920416, MGI:88059, MGI:2442264, MGI:1332226, MGI:2179327, MGI:97744, MGI:88057, MGI:1922004, MGI:96828, MGI:1915571, MGI:893578, MGI:96765, MGI:88271, MGI:107624, MGI:107606, MGI:1336155, MGI:1915213, MGI:1916289, MGI:104665, MGI:1097712, MGI:102706, MGI:1298378, MGI:99607, MGI:97173, MGI:88047, MGI:107585, MGI:96755, MGI:106040, MGI:1099438, MGI:1915853, MGI:109296, MGI:1913484, MGI:96159, …	1252	119	18128	4.13692	2.05388e-08	1.54427e-10	5.16585e-09
GOTERM_BP_ALL	GO:0023056~positive regulation of signaling	176	12.9222	2.84192e-12	MGI:1096391, MGI:2154238, MGI:104583, MGI:109581, MGI:1349457, MGI:96646, MGI:101780, MGI:1096398, MGI:95602, MGI:1343091, MGI:2145242, MGI:1918764, MGI:104874, MGI:88252, MGI:1914372, MGI:109384, MGI:88251, MGI:104876, MGI:1340051, MGI:95809, MGI:103250, MGI:95713, MGI:95697, MGI:1926334, MGI:104659, MGI:1929501, MGI:106211, MGI:105037, MGI:101849, MGI:1929601, MGI:99473, MGI:109486, MGI:104799,…	1252	1513	18128	1.6843	2.2548e-08	1.68269e-10	5.6712e-09
GOTERM_BP_ALL	GO:0000902~cell morphogenesis	155	11.3803	3.09059e-12	MGI:1931553, MGI:1330294, MGI:2154238, MGI:88059, MGI:109581, MGI:88057, MGI:2683537, MGI:1859293, MGI:1313266, MGI:87918, MGI:95602, MGI:97874, MGI:107671, MGI:88252, MGI:3588207, MGI:95713, MGI:102695, MGI:109207, MGI:99846, MGI:2444945, MGI:1917333, MGI:107716, MGI:106211, MGI:87904, MGI:1858414, MGI:109194, MGI:106658, MGI:1915141, MGI:1329037, MGI:109274, MGI:104652, MGI:102700, MGI:1337100,…	1252	1279	18128	1.75472	2.45211e-08	1.81638e-10	6.16747e-09
GOTERM_BP_ALL	GO:0051094~positive regulation of developmental process	153	11.2335	3.71232e-12	MGI:1891824, MGI:1096391, MGI:2154238, MGI:88057, MGI:96646, MGI:101780, MGI:2683537, MGI:87918, MGI:95602, MGI:97874, MGI:88252, MGI:107672, MGI:99510, MGI:2384784, MGI:1915756, MGI:95713, MGI:95697, MGI:102695, MGI:109207, MGI:104659, MGI:88313, MGI:1917333, MGI:106211, MGI:1927664, MGI:101900, MGI:101849, MGI:106658, MGI:1915141, MGI:1344313, MGI:105980, MGI:3027390, MGI:1345139, MGI:88269, MG…	1252	1259	18128	1.75959	2.94539e-08	2.16573e-10	7.40814e-09
GOTERM_BP_ALL	GO:0044255~cellular lipid metabolic process	121	8.88399	4.18016e-12	MGI:87866, MGI:2135593, MGI:2159619, MGI:1353437, MGI:1349457, MGI:2179327, MGI:1926952, MGI:88057, MGI:1915571, MGI:1926228, MGI:1096398, MGI:1858960, MGI:1343087, MGI:104874, MGI:109182, MGI:98325, MGI:96009, MGI:1916289, MGI:103251, MGI:1347098, MGI:102706, MGI:87871, MGI:2444945, MGI:1351633, MGI:106211, MGI:1927664, MGI:2385656, MGI:1098296, MGI:109501, MGI:1923442, MGI:1336186, MGI:1349471,…	1252	915	18128	1.91474	3.31658e-08	2.42086e-10	8.34174e-09
GOTERM_BP_ALL	GO:0051241~negative regulation of multicellular organismal process	144	10.5727	4.29026e-12	MGI:1330838, MGI:1342287, MGI:88059, MGI:88057, MGI:101780, MGI:99180, MGI:99460, MGI:2145242, MGI:1343091, MGI:88252, MGI:1914372, MGI:104876, MGI:1340051, MGI:1349721, MGI:88127, MGI:1352498, MGI:95713, MGI:95697, MGI:99846, MGI:104659, MGI:1927664, MGI:1858414, MGI:109194, MGI:88110, MGI:106658, MGI:1929601, MGI:99473, MGI:109486, MGI:95994, MGI:1329037, MGI:1918040, MGI:1914228, MGI:1333787, …	1252	1163	18128	1.79279	3.40387e-08	2.46657e-10	8.5613e-09
GOTERM_BP_ALL	GO:0009056~catabolic process	194	14.2438	4.40344e-12	MGI:2135593, MGI:1330838, MGI:1922858, MGI:1096584, MGI:88057, MGI:1347006, MGI:98797, MGI:2442773, MGI:109182, MGI:96009, MGI:98858, MGI:88065, MGI:106211, MGI:1098296, MGI:101849, MGI:1345634, MGI:88264, MGI:109194, MGI:1929601, MGI:1298204, MGI:99473, MGI:109486, MGI:95994, MGI:1918040, MGI:2652132, MGI:1915938, MGI:1309466, MGI:1261415, MGI:95481, MGI:88271, MGI:1917497, MGI:95861, MGI:892877…	1252	1728	18128	1.62556	3.49372e-08	2.51347e-10	8.78727e-09
GOTERM_BP_ALL	GO:1902531~regulation of intracellular signal transduction	180	13.2159	4.50687e-12	MGI:2154238, MGI:1342287, MGI:109581, MGI:1349457, MGI:88057, MGI:96646, MGI:101780, MGI:1096398, MGI:95602, MGI:1343091, MGI:1918764, MGI:1914853, MGI:88252, MGI:98325, MGI:109384, MGI:88251, MGI:104876, MGI:107676, MGI:1340051, MGI:1352498, MGI:103250, MGI:2149960, MGI:95713, MGI:1931466, MGI:107490, MGI:1929501, MGI:88065, MGI:106211, MGI:97464, MGI:105037, MGI:1858414, MGI:95301, MGI:101849, …	1252	1567	18128	1.66322	3.57573e-08	2.55409e-10	8.99354e-09
GOTERM_BP_ALL	GO:0009123~nucleoside monophosphate metabolic process	52	3.81791	4.64011e-12	MGI:1927558, MGI:1913666, MGI:1261437, MGI:88222, MGI:88016, MGI:95640, MGI:98797, MGI:1914175, MGI:103286, MGI:107777, MGI:1913468, MGI:107207, MGI:106918, MGI:103038, MGI:1344370, MGI:2442035, MGI:88115, MGI:1339639, MGI:1914222, MGI:1921997, MGI:107450, MGI:107801, MGI:1913293, MGI:1913302, MGI:1914195, MGI:105959, MGI:1913402, MGI:1913695, MGI:106428, MGI:88473, MGI:87930, MGI:97552, MGI:8847…	1252	256	18128	2.94109	3.68143e-08	2.61094e-10	9.25939e-09
GOTERM_BP_ALL	GO:0022610~biological adhesion	183	13.4361	5.09878e-12	MGI:1096391, MGI:2154238, MGI:102889, MGI:1342287, MGI:104583, MGI:88059, MGI:101780, MGI:1313266, MGI:87918, MGI:95602, MGI:104785, MGI:1100514, MGI:1338042, MGI:88252, MGI:107672, MGI:1914372, MGI:104876, MGI:104878, MGI:2384784, MGI:1340051, MGI:88127, MGI:102695, MGI:109656, MGI:2449088, MGI:109207, MGI:1931466, MGI:106211, MGI:107716, MGI:109202, MGI:87904, MGI:101900, MGI:87906, MGI:2179989…	1252	1603	18128	1.65296	4.0454e-08	2.84887e-10	1.01748e-08
GOTERM_BP_ALL	GO:0065003~macromolecular complex assembly	177	12.9956	6.26405e-12	MGI:87866, MGI:1096391, MGI:104583, MGI:1922858, MGI:88059, MGI:95781, MGI:88057, MGI:96646, MGI:1859293, MGI:87918, MGI:88255, MGI:88252, MGI:104876, MGI:99510, MGI:2137354, MGI:1916289, MGI:1915756, MGI:2157910, MGI:88259, MGI:103286, MGI:1933204, MGI:95809, MGI:3588207, MGI:95713, MGI:1926334, MGI:1922656, MGI:2442062, MGI:106211, MGI:1927664, MGI:1098296, MGI:95301, MGI:101849, MGI:1345634, M…	1252	1539	18128	1.66525	4.96994e-08	3.47548e-10	1.25002e-08
GOTERM_BP_ALL	GO:0010647~positive regulation of cell communication	174	12.7753	7.06304e-12	MGI:1096391, MGI:2154238, MGI:109581, MGI:1349457, MGI:96646, MGI:101780, MGI:1096398, MGI:95602, MGI:1343091, MGI:2145242, MGI:1918764, MGI:104874, MGI:88252, MGI:1914372, MGI:109384, MGI:88251, MGI:104876, MGI:1340051, MGI:95809, MGI:103250, MGI:95713, MGI:95697, MGI:1926334, MGI:104659, MGI:1929501, MGI:106211, MGI:105037, MGI:101849, MGI:1929601, MGI:99473, MGI:109486, MGI:104799, MGI:96070, …	1252	1506	18128	1.6729	5.6038e-08	3.89153e-10	1.40945e-08
GOTERM_BP_ALL	GO:0048878~chemical homeostasis	138	10.1322	8.63821e-12	MGI:87866, MGI:88059, MGI:95781, MGI:88057, MGI:1298387, MGI:1343087, MGI:95909, MGI:88255, MGI:88251, MGI:1926943, MGI:103286, MGI:88127, MGI:103250, MGI:95713, MGI:1916477, MGI:1931466, MGI:2685058, MGI:3046938, MGI:101849, MGI:88110, MGI:106658, MGI:1929601, MGI:1913418, MGI:1298204, MGI:99473, MGI:1914186, MGI:95818, MGI:1916279, MGI:88269, MGI:1926144, MGI:1914222, MGI:2388266, MGI:1202879, …	1252	1108	18128	1.80337	6.85355e-08	4.72659e-10	1.72378e-08
GOTERM_BP_ALL	GO:0007155~cell adhesion	181	13.2893	8.71018e-12	MGI:1096391, MGI:2154238, MGI:102889, MGI:1342287, MGI:104583, MGI:88059, MGI:101780, MGI:1313266, MGI:87918, MGI:95602, MGI:104785, MGI:1100514, MGI:1338042, MGI:88252, MGI:107672, MGI:1914372, MGI:104876, MGI:104878, MGI:2384784, MGI:1340051, MGI:88127, MGI:102695, MGI:109656, MGI:2449088, MGI:109207, MGI:1931466, MGI:106211, MGI:107716, MGI:109202, MGI:87904, MGI:101900, MGI:87906, MGI:2179989…	1252	1590	18128	1.64826	6.91063e-08	4.73331e-10	1.73814e-08
GOTERM_BP_ALL	GO:0045333~cellular respiration	38	2.79001	9.13206e-12	MGI:96413, MGI:1352457, MGI:96414, MGI:87880, MGI:1913666, MGI:107450, MGI:1913302, MGI:1914195, MGI:105959, MGI:1913402, MGI:88271, MGI:1099463, MGI:2158650, MGI:1913695, MGI:88473, MGI:88474, MGI:1914175, MGI:97532, MGI:107207, MGI:1913468, MGI:103099, MGI:107876, MGI:106918, MGI:1927234, MGI:1924074, MGI:99917, MGI:106181, MGI:1926170, MGI:1914930, MGI:1914253, MGI:1344370, MGI:1915084, MGI:19…	1252	152	18128	3.61981	7.24535e-08	4.92881e-10	1.82232e-08
GOTERM_BP_ALL	GO:0045184~establishment of protein localization	208	15.2717	9.66396e-12	MGI:1330839, MGI:1922858, MGI:109581, MGI:88057, MGI:96646, MGI:88252, MGI:1915615, MGI:96009, MGI:1859214, MGI:96748, MGI:104709, MGI:96745, MGI:102790, MGI:99846, MGI:1931466, MGI:99845, MGI:106211, MGI:1098296, MGI:101849, MGI:109194, MGI:1915831, MGI:1929601, MGI:1298204, MGI:99473, MGI:109484, MGI:1931071, MGI:95994, MGI:104716, MGI:1914186, MGI:1918040, MGI:1915416, MGI:2652132, MGI:98388, …	1252	1908	18128	1.57845	7.66737e-08	5.18065e-10	1.92847e-08
GOTERM_BP_ALL	GO:0009259~ribonucleotide metabolic process	75	5.50661	1.14799e-11	MGI:1931553, MGI:1927558, MGI:1913666, MGI:2181726, MGI:1261437, MGI:88057, MGI:1277179, MGI:99557, MGI:88016, MGI:88222, MGI:95640, MGI:98797, MGI:88251, MGI:1921364, MGI:1914175, MGI:103286, MGI:103250, MGI:107207, MGI:107777, MGI:1913468, MGI:106918, MGI:103038, MGI:99607, MGI:101849, MGI:1344370, MGI:2442035, MGI:97369, MGI:88115, MGI:1914222, MGI:1339639, MGI:99676, MGI:1921997, MGI:107450, …	1252	466	18128	2.33035	9.10817e-08	6.11287e-10	2.29086e-08
GOTERM_BP_ALL	GO:0032989~cellular component morphogenesis	162	11.8943	1.1509e-11	MGI:1931553, MGI:1330294, MGI:2154238, MGI:88059, MGI:109581, MGI:88057, MGI:2683537, MGI:1859293, MGI:1313266, MGI:87918, MGI:95602, MGI:97874, MGI:107671, MGI:88252, MGI:104878, MGI:3588207, MGI:107207, MGI:95713, MGI:102695, MGI:109207, MGI:99846, MGI:2444945, MGI:1917333, MGI:107716, MGI:106211, MGI:87904, MGI:1858414, MGI:87906, MGI:109194, MGI:106658, MGI:1915141, MGI:1329037, MGI:109274, M…	1252	1379	18128	1.70097	9.13125e-08	6.0875e-10	2.29666e-08
GOTERM_BP_ALL	GO:0044085~cellular component biogenesis	271	19.8972	1.1703e-11	MGI:1922858, MGI:88059, MGI:95781, MGI:88057, MGI:2683537, MGI:96646, MGI:87918, MGI:88255, MGI:88252, MGI:1915615, MGI:99510, MGI:1915756, MGI:88259, MGI:1933204, MGI:3588207, MGI:1926334, MGI:1922656, MGI:106211, MGI:107716, MGI:87906, MGI:1098296, MGI:1345634, MGI:101849, MGI:1915831, MGI:1919712, MGI:106658, MGI:2446242, MGI:99473, MGI:2150920, MGI:109484, MGI:1924182, MGI:1329037, MGI:95893,…	1252	2674	18128	1.46742	9.28514e-08	6.1491e-10	2.33536e-08
GOTERM_BP_ALL	GO:0008203~cholesterol metabolic process	32	2.34949	1.25373e-11	MGI:1920416, MGI:88059, MGI:2442264, MGI:1332226, MGI:2179327, MGI:97744, MGI:88057, MGI:1922004, MGI:96828, MGI:893578, MGI:96765, MGI:88271, MGI:107606, MGI:107624, MGI:1336155, MGI:1915213, MGI:1916289, MGI:104665, MGI:1097712, MGI:102706, MGI:1298378, MGI:99607, MGI:97173, MGI:88047, MGI:107585, MGI:106040, MGI:96755, MGI:1099438, MGI:1915853, MGI:109296, MGI:96159, MGI:1353611	1252	112	18128	4.13692	9.9471e-08	6.54414e-10	2.50186e-08
GOTERM_BP_ALL	GO:0019693~ribose phosphate metabolic process	76	5.58003	1.35754e-11	MGI:1931553, MGI:1927558, MGI:1913666, MGI:2181726, MGI:1261437, MGI:88057, MGI:1277179, MGI:99557, MGI:88016, MGI:88222, MGI:95640, MGI:98797, MGI:88251, MGI:1921364, MGI:1914175, MGI:103286, MGI:103250, MGI:107207, MGI:1913468, MGI:107777, MGI:106918, MGI:103038, MGI:99607, MGI:101849, MGI:1344370, MGI:2442035, MGI:97369, MGI:88115, MGI:1914222, MGI:1339639, MGI:99676, MGI:1921997, MGI:107450, …	1252	477	18128	2.30696	1.07707e-07	7.03967e-10	2.70901e-08
GOTERM_BP_ALL	GO:0061061~muscle structure development	94	6.90162	1.45028e-11	MGI:97837, MGI:1352454, MGI:1352452, MGI:1347006, MGI:106248, MGI:1343091, MGI:1096355, MGI:88252, MGI:97874, MGI:107936, MGI:109384, MGI:99510, MGI:104878, MGI:1097686, MGI:1097159, MGI:1918722, MGI:1914470, MGI:109247, MGI:95713, MGI:88215, MGI:98217, MGI:104659, MGI:97791, MGI:1858195, MGI:106211, MGI:105037, MGI:99605, MGI:1927664, MGI:88355, MGI:101900, MGI:103178, MGI:88025, MGI:87906, MGI:…	1252	653	18128	2.0843	1.15066e-07	7.47179e-10	2.89409e-08
GOTERM_BP_ALL	GO:0044283~small molecule biosynthetic process	73	5.35977	1.53116e-11	MGI:87866, MGI:97837, MGI:1353437, MGI:97744, MGI:2179327, MGI:1922004, MGI:88057, MGI:1921455, MGI:1915571, MGI:1858960, MGI:95640, MGI:98797, MGI:107624, MGI:109384, MGI:2443582, MGI:1349216, MGI:88096, MGI:1923517, MGI:1916289, MGI:107207, MGI:103251, MGI:106918, MGI:102706, MGI:95753, MGI:1351633, MGI:1298378, MGI:2444210, MGI:106040, MGI:104754, MGI:1930079, MGI:1346042, MGI:97520, MGI:18893…	1252	450	18128	2.34885	1.21482e-07	7.83753e-10	3.05546e-08
GOTERM_BP_ALL	GO:0006082~organic acid metabolic process	116	8.51689	1.54062e-11	MGI:87866, MGI:2135593, MGI:2159619, MGI:1353437, MGI:1926952, MGI:1343087, MGI:1858960, MGI:98797, MGI:104874, MGI:109182, MGI:2158650, MGI:96009, MGI:1916289, MGI:1914175, MGI:97532, MGI:103251, MGI:1347098, MGI:87871, MGI:2444945, MGI:97464, MGI:2385656, MGI:1098296, MGI:1345633, MGI:109501, MGI:88529, MGI:1926144, MGI:97520, MGI:1098623, MGI:95485, MGI:1097711, MGI:2183441, MGI:1889679, MGI:1…	1252	880	18128	1.90863	1.22233e-07	7.83545e-10	3.07436e-08
GOTERM_BP_ALL	GO:0042325~regulation of phosphorylation	165	12.1145	1.61756e-11	MGI:1342287, MGI:1096317, MGI:88059, MGI:88057, MGI:96646, MGI:1096398, MGI:95602, MGI:1343091, MGI:97874, MGI:104874, MGI:1914853, MGI:98325, MGI:109384, MGI:104876, MGI:104878, MGI:1202069, MGI:1352498, MGI:1347098, MGI:88314, MGI:107490, MGI:88313, MGI:1929501, MGI:88065, MGI:894670, MGI:106211, MGI:1927664, MGI:95301, MGI:101849, MGI:99473, MGI:109486, MGI:1329037, MGI:105980, MGI:3027390, MG…	1252	1419	18128	1.68363	1.28337e-07	8.17435e-10	3.22789e-08
GOTERM_BP_ALL	GO:0072521~purine-containing compound metabolic process	80	5.87372	1.64686e-11	MGI:1931553, MGI:1927558, MGI:1913666, MGI:2181726, MGI:1261437, MGI:1277179, MGI:88057, MGI:99557, MGI:88016, MGI:88222, MGI:95640, MGI:98797, MGI:88251, MGI:1921364, MGI:1914175, MGI:103286, MGI:103250, MGI:107207, MGI:1913468, MGI:107777, MGI:106918, MGI:103038, MGI:99607, MGI:103178, MGI:101849, MGI:1344370, MGI:1932139, MGI:2442035, MGI:97369, MGI:88115, MGI:1914222, MGI:1339639, MGI:99676, …	1252	517	18128	2.2405	1.30662e-07	8.26974e-10	3.28636e-08
GOTERM_BP_ALL	GO:0001503~ossification	68	4.99266	1.74063e-11	MGI:1343044, MGI:99851, MGI:102889, MGI:2154238, MGI:98364, MGI:96648, MGI:2683537, MGI:96647, MGI:1351329, MGI:1918918, MGI:1096355, MGI:107672, MGI:99510, MGI:88613, MGI:1932395, MGI:1097686, MGI:1915756, MGI:1349721, MGI:109629, MGI:105089, MGI:95713, MGI:1345277, MGI:106918, MGI:1101353, MGI:1858195, MGI:105037, MGI:103178, MGI:101900, MGI:101849, MGI:97363, MGI:1933172, MGI:97369, MGI:95485,…	1252	405	18128	2.43108	1.38102e-07	8.68563e-10	3.47348e-08
GOTERM_BP_ALL	GO:0009119~ribonucleoside metabolic process	58	4.25844	1.77972e-11	MGI:1931553, MGI:1927558, MGI:1913666, MGI:1261437, MGI:88016, MGI:88222, MGI:95640, MGI:98797, MGI:1921364, MGI:1914175, MGI:103286, MGI:107207, MGI:107777, MGI:1913468, MGI:106918, MGI:103038, MGI:1344370, MGI:2442035, MGI:88115, MGI:1339639, MGI:1914222, MGI:1921997, MGI:107450, MGI:107801, MGI:1330587, MGI:1913293, MGI:1913302, MGI:1914195, MGI:105959, MGI:1913402, MGI:2385184, MGI:1913695, M…	1252	316	18128	2.65758	1.41203e-07	8.82519e-10	3.55149e-08
GOTERM_BP_ALL	GO:0043484~regulation of RNA splicing	32	2.34949	2.07381e-11	MGI:1343044, MGI:1891824, MGI:98341, MGI:98283, MGI:1343045, MGI:104819, MGI:98287, MGI:98284, MGI:98285, MGI:104816, MGI:99894, MGI:1919539, MGI:1914289, MGI:1860489, MGI:1926232, MGI:2443713, MGI:104874, MGI:1098669, MGI:107914, MGI:1333805, MGI:1933204, MGI:2145245, MGI:106016, MGI:107403, MGI:1098551, MGI:1933972, MGI:98353, MGI:97791, MGI:105037, MGI:99682, MGI:1891925, MGI:1915246	1252	114	18128	4.06435	1.64536e-07	1.02196e-09	4.13835e-08
GOTERM_BP_ALL	GO:0051247~positive regulation of protein metabolic process	166	12.188	2.09684e-11	MGI:1342287, MGI:88057, MGI:96646, MGI:1096398, MGI:95602, MGI:2145242, MGI:1343091, MGI:104874, MGI:98325, MGI:88251, MGI:104876, MGI:107676, MGI:1202069, MGI:103250, MGI:104709, MGI:1347098, MGI:95713, MGI:2159210, MGI:109207, MGI:88314, MGI:88313, MGI:1929501, MGI:88065, MGI:106211, MGI:1927664, MGI:1201685, MGI:101849, MGI:1929601, MGI:99473, MGI:109486, MGI:1914186, MGI:105980, MGI:1345138, …	1252	1435	18128	1.67495	1.66363e-07	1.02693e-09	4.1843e-08
GOTERM_BP_ALL	GO:0008380~RNA splicing	61	4.47871	2.82952e-11	MGI:1343044, MGI:1891824, MGI:1343045, MGI:104602, MGI:97837, MGI:2157953, MGI:99894, MGI:1932339, MGI:1914289, MGI:1860489, MGI:1926232, MGI:1918764, MGI:1100514, MGI:2443713, MGI:104874, MGI:3702053, MGI:1914171, MGI:1923206, MGI:2145245, MGI:1933204, MGI:106016, MGI:98353, MGI:97791, MGI:1914934, MGI:1858195, MGI:105037, MGI:99682, MGI:1891925, MGI:3702066, MGI:1329037, MGI:109584, MGI:1914228…	1252	346	18128	2.5527	2.24494e-07	1.37726e-09	5.64638e-08
GOTERM_BP_ALL	GO:0009966~regulation of signal transduction	260	19.0896	3.01326e-11	MGI:2154238, MGI:1330838, MGI:109581, MGI:88059, MGI:88057, MGI:96646, MGI:2145242, MGI:1918764, MGI:88252, MGI:88251, MGI:1914372, MGI:1915756, MGI:103250, MGI:1926334, MGI:102695, MGI:1931466, MGI:107490, MGI:1929501, MGI:88065, MGI:106211, MGI:101849, MGI:1913418, MGI:1929601, MGI:99473, MGI:2150920, MGI:109486, MGI:95994, MGI:1914186, MGI:1329037, MGI:1918040, MGI:3027390, MGI:1345139, MGI:19…	1252	2562	18128	1.4694	2.39073e-07	1.45776e-09	6.01307e-08
GOTERM_BP_ALL	GO:0033554~cellular response to stress	189	13.8767	3.04045e-11	MGI:1891824, MGI:1342287, MGI:1349457, MGI:102519, MGI:95781, MGI:2145316, MGI:88057, MGI:96646, MGI:99180, MGI:1343087, MGI:104785, MGI:1343091, MGI:1918764, MGI:2442773, MGI:88252, MGI:109384, MGI:107676, MGI:1916289, MGI:1914175, MGI:107207, MGI:95697, MGI:102695, MGI:1931466, MGI:107490, MGI:88313, MGI:87873, MGI:1929501, MGI:106211, MGI:97464, MGI:105037, MGI:1927664, MGI:1345634, MGI:101849…	1252	1708	18128	1.60221	2.41229e-07	1.46199e-09	6.0673e-08
GOTERM_BP_ALL	GO:0032880~regulation of protein localization	127	9.32452	3.37411e-11	MGI:1931553, MGI:1096391, MGI:1929866, MGI:95602, MGI:1343091, MGI:97874, MGI:104874, MGI:1915615, MGI:107672, MGI:96009, MGI:95713, MGI:99846, MGI:1931466, MGI:106211, MGI:1098296, MGI:101849, MGI:1929601, MGI:99473, MGI:1914186, MGI:104716, MGI:109274, MGI:1918040, MGI:1926144, MGI:2388479, MGI:1202879, MGI:98388, MGI:1926465, MGI:104853, MGI:1929278, MGI:1913879, MGI:88276, MGI:109128, MGI:191…	1252	1009	18128	1.82246	2.67701e-07	1.61266e-09	6.73312e-08
GOTERM_BP_ALL	GO:0042493~response to drug	76	5.58003	3.38217e-11	MGI:2135593, MGI:1913944, MGI:96648, MGI:97744, MGI:102519, MGI:98085, MGI:96646, MGI:2136690, MGI:96647, MGI:99557, MGI:88222, MGI:95602, MGI:104785, MGI:88252, MGI:1914853, MGI:98325, MGI:2443582, MGI:96009, MGI:1349216, MGI:101931, MGI:1344408, MGI:1921364, MGI:88127, MGI:107207, MGI:109247, MGI:104556, MGI:106918, MGI:103038, MGI:88313, MGI:99607, MGI:97173, MGI:1098296, MGI:108090, MGI:96949…	1252	486	18128	2.26424	2.68342e-07	1.60684e-09	6.74923e-08
GOTERM_BP_ALL	GO:0031345~negative regulation of cell projection organization	41	3.01028	3.42199e-11	MGI:107555, MGI:1099790, MGI:1096391, MGI:107559, MGI:97816, MGI:1333787, MGI:2446259, MGI:108554, MGI:88057, MGI:96828, MGI:1352451, MGI:1349394, MGI:95481, MGI:104853, MGI:97598, MGI:97550, MGI:107164, MGI:88127, MGI:1316717, MGI:102695, MGI:95697, MGI:2442252, MGI:97178, MGI:99846, MGI:107877, MGI:97631, MGI:107560, MGI:109520, MGI:97173, MGI:2387661, MGI:1858414, MGI:2679262, MGI:96396, MGI:1…	1252	181	18128	3.27983	2.71501e-07	1.61608e-09	6.8287e-08
GOTERM_BP_ALL	GO:0009628~response to abiotic stimulus	143	10.4993	3.74686e-11	MGI:87866, MGI:1096391, MGI:1330838, MGI:1096317, MGI:88059, MGI:109581, MGI:96648, MGI:95781, MGI:102519, MGI:96646, MGI:101780, MGI:96647, MGI:95602, MGI:104785, MGI:104871, MGI:104874, MGI:107676, MGI:1914175, MGI:88259, MGI:1347098, MGI:95713, MGI:88314, MGI:88313, MGI:97464, MGI:1201681, MGI:87904, MGI:1927664, MGI:101900, MGI:2179989, MGI:88264, MGI:1923442, MGI:106658, MGI:99473, MGI:88269…	1252	1186	18128	1.74581	2.97276e-07	1.75903e-09	7.47697e-08
GOTERM_BP_ALL	GO:0048583~regulation of response to stimulus	328	24.0822	4.1081e-11	MGI:1891824, MGI:2154238, MGI:1330838, MGI:88059, MGI:109581, MGI:88057, MGI:96646, MGI:2145242, MGI:1918764, MGI:88252, MGI:88251, MGI:1914372, MGI:1915756, MGI:103250, MGI:96745, MGI:1926334, MGI:102695, MGI:1931466, MGI:107490, MGI:1929501, MGI:88065, MGI:106211, MGI:2179989, MGI:101849, MGI:1913418, MGI:1929601, MGI:99473, MGI:109486, MGI:2150920, MGI:95994, MGI:1914186, MGI:1329037, MGI:1918…	1252	3425	18128	1.38662	3.25937e-07	1.91728e-09	8.19785e-08
GOTERM_BP_ALL	GO:0071496~cellular response to external stimulus	54	3.96476	4.20859e-11	MGI:96605, MGI:1352456, MGI:96646, MGI:1914829, MGI:1343087, MGI:95806, MGI:109384, MGI:1915661, MGI:88096, MGI:1923517, MGI:101931, MGI:1347244, MGI:95713, MGI:104556, MGI:106918, MGI:1101353, MGI:1915010, MGI:1351481, MGI:107585, MGI:1927664, MGI:109249, MGI:106658, MGI:88564, MGI:88561, MGI:95755, MGI:109518, MGI:1202879, MGI:104816, MGI:99403, MGI:1888999, MGI:1098233, MGI:1914980, MGI:107606…	1252	288	18128	2.71486	3.33909e-07	1.95269e-09	8.39837e-08
GOTERM_BP_ALL	GO:0031399~regulation of protein modification process	182	13.3627	4.28104e-11	MGI:894689, MGI:102889, MGI:1342287, MGI:88059, MGI:88057, MGI:96646, MGI:1096398, MGI:95602, MGI:1343091, MGI:2145242, MGI:97874, MGI:1914853, MGI:104874, MGI:98325, MGI:109384, MGI:88251, MGI:104876, MGI:104878, MGI:107676, MGI:1202069, MGI:1352498, MGI:103250, MGI:104709, MGI:1347098, MGI:88314, MGI:107490, MGI:88313, MGI:1929501, MGI:88065, MGI:106211, MGI:1927664, MGI:95301, MGI:1201685, MGI…	1252	1632	18128	1.61472	3.39658e-07	1.97476e-09	8.54295e-08
GOTERM_BP_ALL	GO:0010035~response to inorganic substance	87	6.38767	4.84989e-11	MGI:1352457, MGI:1342287, MGI:96608, MGI:1352454, MGI:1352456, MGI:109581, MGI:88059, MGI:1096317, MGI:96648, MGI:102519, MGI:1926952, MGI:96646, MGI:97783, MGI:96647, MGI:88222, MGI:88252, MGI:88251, MGI:2443582, MGI:1926943, MGI:88096, MGI:1344408, MGI:1347244, MGI:88127, MGI:103250, MGI:109247, MGI:106918, MGI:99846, MGI:95753, MGI:2685058, MGI:1915110, MGI:88313, MGI:97173, MGI:1928503, MGI:1…	1252	597	18128	2.11004	3.8479e-07	2.22422e-09	9.6781e-08
GOTERM_BP_ALL	GO:0016192~vesicle-mediated transport	141	10.3524	5.39496e-11	MGI:1096391, MGI:1914761, MGI:1330839, MGI:1915229, MGI:104583, MGI:1922858, MGI:88059, MGI:99595, MGI:2145316, MGI:88057, MGI:105306, MGI:87918, MGI:1096398, MGI:104785, MGI:104874, MGI:88252, MGI:1915615, MGI:2137354, MGI:1916289, MGI:2157910, MGI:95809, MGI:88127, MGI:96745, MGI:99845, MGI:104659, MGI:2444945, MGI:106211, MGI:1201681, MGI:101849, MGI:88110, MGI:1915831, MGI:1298204, MGI:99473,…	1252	1170	18128	1.74493	4.28036e-07	2.45998e-09	1.07658e-07
GOTERM_BP_ALL	GO:0006397~mRNA processing	69	5.06608	5.68395e-11	MGI:1343044, MGI:1891824, MGI:1343045, MGI:104602, MGI:97837, MGI:2157953, MGI:88059, MGI:99894, MGI:1932339, MGI:1914289, MGI:1860489, MGI:2146027, MGI:1926232, MGI:1918764, MGI:1100514, MGI:2443713, MGI:3702053, MGI:1914171, MGI:1859158, MGI:1923206, MGI:2145245, MGI:1933204, MGI:106016, MGI:98353, MGI:97791, MGI:1914934, MGI:1858195, MGI:105037, MGI:99682, MGI:1345635, MGI:107946, MGI:1891925,…	1252	425	18128	2.35075	4.50965e-07	2.57694e-09	1.13425e-07
GOTERM_BP_ALL	GO:0009116~nucleoside metabolic process	59	4.33186	5.7342e-11	MGI:1931553, MGI:1927558, MGI:1913666, MGI:1261437, MGI:88016, MGI:88222, MGI:95640, MGI:98797, MGI:1921364, MGI:1914175, MGI:103286, MGI:107207, MGI:107777, MGI:1913468, MGI:106918, MGI:103038, MGI:1344370, MGI:2442035, MGI:88115, MGI:1339639, MGI:1914222, MGI:1921997, MGI:107450, MGI:107801, MGI:1330587, MGI:1913293, MGI:1913302, MGI:1914195, MGI:105959, MGI:1913402, MGI:2385184, MGI:1913695, M…	1252	334	18128	2.55771	4.54951e-07	2.58495e-09	1.14428e-07
GOTERM_BP_ALL	GO:0032270~positive regulation of cellular protein metabolic process	156	11.4537	6.15853e-11	MGI:1342287, MGI:88057, MGI:96646, MGI:1096398, MGI:95602, MGI:2145242, MGI:1343091, MGI:104874, MGI:98325, MGI:88251, MGI:104876, MGI:107676, MGI:1202069, MGI:103250, MGI:104709, MGI:1347098, MGI:109207, MGI:88314, MGI:88313, MGI:1929501, MGI:88065, MGI:106211, MGI:1927664, MGI:1201685, MGI:101849, MGI:1929601, MGI:99473, MGI:109486, MGI:1914186, MGI:105980, MGI:1345138, MGI:2652132, MGI:2388479…	1252	1341	18128	1.68439	4.88618e-07	2.76055e-09	1.22895e-07
GOTERM_BP_ALL	GO:0048667~cell morphogenesis involved in neuron differentiation	80	5.87372	6.29795e-11	MGI:1352457, MGI:2670976, MGI:1330861, MGI:2154238, MGI:1923749, MGI:1352456, MGI:88059, MGI:88057, MGI:1355329, MGI:96785, MGI:1313266, MGI:95602, MGI:99423, MGI:97874, MGI:1097159, MGI:2387585, MGI:102695, MGI:99846, MGI:109207, MGI:1917333, MGI:97173, MGI:95655, MGI:87904, MGI:104750, MGI:97175, MGI:1858414, MGI:103178, MGI:109194, MGI:97363, MGI:1347464, MGI:106658, MGI:96907, MGI:1915141, MG…	1252	531	18128	2.18143	4.99679e-07	2.80719e-09	1.25678e-07
GOTERM_BP_ALL	GO:0051240~positive regulation of multicellular organismal process	179	13.1424	6.36413e-11	MGI:1891824, MGI:1096391, MGI:2154238, MGI:96648, MGI:88057, MGI:96646, MGI:101780, MGI:87918, MGI:95602, MGI:97874, MGI:107672, MGI:2384784, MGI:1915756, MGI:88127, MGI:1347098, MGI:95713, MGI:95697, MGI:102695, MGI:109207, MGI:87871, MGI:1931466, MGI:104659, MGI:88313, MGI:1917333, MGI:106211, MGI:1927664, MGI:101900, MGI:101849, MGI:106658, MGI:109486, MGI:1915141, MGI:96070, MGI:1344313, MGI:…	1252	1605	18128	1.61482	5.0493e-07	2.82084e-09	1.26998e-07
GOTERM_BP_ALL	GO:0019725~cellular homeostasis	113	8.29662	6.37071e-11	MGI:1919418, MGI:88059, MGI:2145316, MGI:95781, MGI:88057, MGI:87918, MGI:88255, MGI:95909, MGI:88251, MGI:1926943, MGI:96748, MGI:103286, MGI:103250, MGI:95713, MGI:1916477, MGI:1931466, MGI:97464, MGI:101849, MGI:88110, MGI:106658, MGI:1929601, MGI:1913418, MGI:1298204, MGI:99473, MGI:109486, MGI:104864, MGI:95994, MGI:1914186, MGI:1913323, MGI:95818, MGI:1916279, MGI:1919986, MGI:88269, MGI:19…	1252	868	18128	1.88497	5.05452e-07	2.80806e-09	1.27129e-07
GOTERM_BP_ALL	GO:0001932~regulation of protein phosphorylation	154	11.3069	6.88359e-11	MGI:1342287, MGI:88059, MGI:88057, MGI:96646, MGI:1096398, MGI:95602, MGI:1343091, MGI:97874, MGI:104874, MGI:1914853, MGI:98325, MGI:109384, MGI:104876, MGI:104878, MGI:1202069, MGI:1352498, MGI:1347098, MGI:88314, MGI:107490, MGI:88313, MGI:1929501, MGI:88065, MGI:106211, MGI:1927664, MGI:95301, MGI:101849, MGI:99473, MGI:109486, MGI:1329037, MGI:105980, MGI:3027390, MGI:1345139, MGI:1345138, M…	1252	1320	18128	1.68924	5.46144e-07	3.01737e-09	1.37364e-07
GOTERM_BP_ALL	GO:0051130~positive regulation of cellular component organization	148	10.8664	8.87481e-11	MGI:1931553, MGI:1096391, MGI:1914761, MGI:2154238, MGI:1915229, MGI:88057, MGI:96646, MGI:101780, MGI:2683537, MGI:87918, MGI:95602, MGI:1918764, MGI:97874, MGI:107671, MGI:104874, MGI:88252, MGI:88127, MGI:104709, MGI:102695, MGI:109207, MGI:104659, MGI:87873, MGI:1917333, MGI:106211, MGI:1927664, MGI:1201685, MGI:101849, MGI:106658, MGI:1298204, MGI:99473, MGI:1915141, MGI:1924182, MGI:109274,…	1252	1257	18128	1.70479	7.04127e-07	3.86883e-09	1.771e-07
GOTERM_BP_ALL	GO:0045597~positive regulation of cell differentiation	123	9.03084	9.33554e-11	MGI:1891824, MGI:2154238, MGI:96648, MGI:88057, MGI:96646, MGI:101780, MGI:96647, MGI:99180, MGI:95602, MGI:97874, MGI:88252, MGI:99510, MGI:2384784, MGI:1915756, MGI:95713, MGI:102695, MGI:95697, MGI:109207, MGI:2442062, MGI:1917333, MGI:106211, MGI:1927664, MGI:101900, MGI:106658, MGI:1915141, MGI:1344313, MGI:105980, MGI:88269, MGI:1337026, MGI:108559, MGI:1202879, MGI:108554, MGI:1861755, MGI…	1252	981	18128	1.81544	7.40682e-07	4.04744e-09	1.86294e-07
GOTERM_BP_ALL	GO:0031668~cellular response to extracellular stimulus	44	3.23054	1.03087e-10	MGI:96605, MGI:1202879, MGI:104816, MGI:1352456, MGI:99403, MGI:96646, MGI:1914829, MGI:1888999, MGI:1343087, MGI:1098233, MGI:95806, MGI:1914980, MGI:107606, MGI:109384, MGI:1915661, MGI:101931, MGI:1923517, MGI:88096, MGI:1347244, MGI:2670997, MGI:95574, MGI:97804, MGI:95739, MGI:104556, MGI:1926217, MGI:1101353, MGI:1915010, MGI:101922, MGI:1861742, MGI:106181, MGI:1351481, MGI:1927664, MGI:19…	1252	211	18128	3.01937	8.17892e-07	4.44507e-09	2.05713e-07
GOTERM_BP_ALL	GO:0071495~cellular response to endogenous stimulus	143	10.4993	1.08709e-10	MGI:1931553, MGI:1342287, MGI:88059, MGI:96648, MGI:96646, MGI:96647, MGI:1096398, MGI:99180, MGI:1343087, MGI:95602, MGI:104874, MGI:88252, MGI:1915615, MGI:104876, MGI:1349721, MGI:1347098, MGI:102695, MGI:104967, MGI:1858195, MGI:105037, MGI:1927664, MGI:109194, MGI:88264, MGI:1933172, MGI:1333856, MGI:2150920, MGI:1344313, MGI:1329037, MGI:1918040, MGI:1345139, MGI:1345138, MGI:88269, MGI:192…	1252	1204	18128	1.71971	8.62497e-07	4.66215e-09	2.16932e-07
GOTERM_BP_ALL	GO:0006099~tricarboxylic acid cycle	16	1.17474	1.09095e-10	MGI:96413, MGI:96414, MGI:87880, MGI:1927234, MGI:1926170, MGI:1914930, MGI:1913302, MGI:1915084, MGI:1914195, MGI:1099463, MGI:88529, MGI:97051, MGI:2158650, MGI:97050, MGI:1914175, MGI:97532	1252	29	18128	7.98854	8.65561e-07	4.65355e-09	2.17703e-07
GOTERM_BP_ALL	GO:0060548~negative regulation of cell death	129	9.47137	1.25999e-10	MGI:1330838, MGI:1342287, MGI:1922858, MGI:102519, MGI:88057, MGI:96646, MGI:95602, MGI:97874, MGI:104874, MGI:104659, MGI:88314, MGI:107490, MGI:88065, MGI:1927664, MGI:101849, MGI:109194, MGI:96949, MGI:1913418, MGI:1298204, MGI:99473, MGI:109486, MGI:104799, MGI:95994, MGI:1913323, MGI:1345138, MGI:2652132, MGI:1098623, MGI:1202879, MGI:101912, MGI:95537, MGI:104565, MGI:95481, MGI:1098233, MG…	1252	1051	18128	1.77718	9.99679e-07	5.34588e-09	2.51436e-07
GOTERM_BP_ALL	GO:0040011~locomotion	172	12.6285	1.32025e-10	MGI:2154238, MGI:894689, MGI:102889, MGI:1342287, MGI:88059, MGI:88057, MGI:96646, MGI:1313266, MGI:1096398, MGI:95602, MGI:2145242, MGI:107671, MGI:104874, MGI:88252, MGI:99510, MGI:1340051, MGI:95713, MGI:102695, MGI:1931466, MGI:106211, MGI:894670, MGI:107716, MGI:101900, MGI:101849, MGI:106658, MGI:96949, MGI:96070, MGI:1329037, MGI:1915146, MGI:102700, MGI:1337100, MGI:1337026, MGI:108559, M…	1252	1538	18128	1.61926	1.04749e-06	5.57175e-09	2.63461e-07
GOTERM_BP_ALL	GO:0006950~response to stress	336	24.6696	1.37326e-10	MGI:1891824, MGI:88059, MGI:95781, MGI:88057, MGI:96646, MGI:1918764, MGI:88252, MGI:2442773, MGI:1915615, MGI:2384784, MGI:1915756, MGI:1914175, MGI:88259, MGI:1891160, MGI:107207, MGI:96745, MGI:102695, MGI:95697, MGI:1931466, MGI:107490, MGI:1929501, MGI:106211, MGI:87904, MGI:1924384, MGI:87906, MGI:2179989, MGI:1345634, MGI:101849, MGI:88264, MGI:106658, MGI:96949, MGI:1929601, MGI:1913418, …	1252	3562	18128	1.36581	1.08954e-06	5.76479e-09	2.74038e-07
GOTERM_BP_ALL	GO:0009991~response to extracellular stimulus	75	5.50661	1.55694e-10	MGI:96605, MGI:1352456, MGI:97744, MGI:102519, MGI:88057, MGI:96646, MGI:1921455, MGI:1914829, MGI:99180, MGI:88222, MGI:1343087, MGI:95806, MGI:104874, MGI:109384, MGI:1915661, MGI:88096, MGI:1923517, MGI:101931, MGI:1347244, MGI:98754, MGI:109247, MGI:104556, MGI:88313, MGI:1101353, MGI:1915010, MGI:99607, MGI:97173, MGI:1351481, MGI:107585, MGI:1927664, MGI:109249, MGI:106658, MGI:88564, MGI:9…	1252	492	18128	2.2072	1.23528e-06	6.50147e-09	3.10693e-07
GOTERM_BP_ALL	GO:0010001~glial cell differentiation	44	3.23054	1.65565e-10	MGI:1337100, MGI:97837, MGI:97816, MGI:1202879, MGI:108554, MGI:101780, MGI:88348, MGI:104853, MGI:104874, MGI:1194504, MGI:97912, MGI:104876, MGI:88276, MGI:88437, MGI:95697, MGI:1355330, MGI:98217, MGI:104659, MGI:103038, MGI:1355331, MGI:1355334, MGI:97808, MGI:1917333, MGI:97173, MGI:99414, MGI:1927664, MGI:88355, MGI:95524, MGI:1928503, MGI:96397, MGI:98371, MGI:97363, MGI:97385, MGI:109563,…	1252	214	18128	2.97704	1.31359e-06	6.87745e-09	3.3039e-07
GOTERM_BP_ALL	GO:0010942~positive regulation of cell death	89	6.53451	1.74076e-10	MGI:1891824, MGI:96605, MGI:1352457, MGI:1346325, MGI:1352454, MGI:1321159, MGI:1349457, MGI:1096317, MGI:88057, MGI:96646, MGI:88222, MGI:106248, MGI:1350933, MGI:1343091, MGI:95806, MGI:1918764, MGI:1914853, MGI:107936, MGI:98325, MGI:109384, MGI:88613, MGI:88096, MGI:107776, MGI:1933204, MGI:98754, MGI:1913464, MGI:109247, MGI:1926334, MGI:102695, MGI:88215, MGI:98217, MGI:104556, MGI:106918, …	1252	632	18128	2.03901	1.38112e-06	7.19333e-09	3.47374e-07
GOTERM_BP_ALL	GO:1901575~organic substance catabolic process	180	13.2159	1.91761e-10	MGI:87866, MGI:2135593, MGI:1330838, MGI:1922858, MGI:1096584, MGI:102519, MGI:88057, MGI:101780, MGI:99180, MGI:1096398, MGI:1347006, MGI:95602, MGI:98797, MGI:104871, MGI:2442773, MGI:109182, MGI:104874, MGI:98325, MGI:96009, MGI:2137354, MGI:1349721, MGI:98858, MGI:95713, MGI:2159210, MGI:87871, MGI:88065, MGI:1927664, MGI:1098296, MGI:1345634, MGI:101849, MGI:88264, MGI:109194, MGI:1923442, M…	1252	1639	18128	1.59015	1.52143e-06	7.88307e-09	3.82665e-07
GOTERM_BP_ALL	GO:1901652~response to peptide	67	4.91924	1.95807e-10	MGI:1352457, MGI:1931553, MGI:2135593, MGI:1342287, MGI:1352454, MGI:1352456, MGI:99894, MGI:97744, MGI:96648, MGI:104741, MGI:96647, MGI:109334, MGI:1343087, MGI:95602, MGI:107936, MGI:104874, MGI:96009, MGI:1923517, MGI:1347098, MGI:95713, MGI:102695, MGI:88215, MGI:106918, MGI:103038, MGI:1101353, MGI:1351481, MGI:107946, MGI:97363, MGI:88110, MGI:96907, MGI:88561, MGI:1914342, MGI:88269, MGI:…	1252	418	18128	2.32083	1.55353e-06	8.00789e-09	3.90739e-07
GOTERM_BP_ALL	GO:0006631~fatty acid metabolic process	62	4.55213	2.05215e-10	MGI:1352457, MGI:87866, MGI:2159619, MGI:2135593, MGI:97837, MGI:1353437, MGI:97744, MGI:1926952, MGI:1921455, MGI:109334, MGI:1343087, MGI:1858960, MGI:109182, MGI:104874, MGI:96009, MGI:1349216, MGI:1923517, MGI:1916289, MGI:1921364, MGI:105089, MGI:1921769, MGI:103251, MGI:1347098, MGI:87871, MGI:2444945, MGI:1351481, MGI:2385656, MGI:1098296, MGI:109501, MGI:1930079, MGI:1346042, MGI:894291, …	1252	372	18128	2.41321	1.62818e-06	8.34962e-09	4.09513e-07
GOTERM_BP_ALL	GO:0032870~cellular response to hormone stimulus	82	6.02056	2.57013e-10	MGI:1352457, MGI:97887, MGI:1931553, MGI:1352454, MGI:1352456, MGI:96648, MGI:99894, MGI:97744, MGI:96646, MGI:1352451, MGI:96647, MGI:1352452, MGI:109334, MGI:99180, MGI:106248, MGI:1343087, MGI:95602, MGI:88252, MGI:107936, MGI:104874, MGI:1347098, MGI:102695, MGI:106918, MGI:103038, MGI:1858195, MGI:2444210, MGI:97173, MGI:105037, MGI:1351481, MGI:109249, MGI:104754, MGI:109194, MGI:107946, MG…	1252	566	18128	2.0977	2.03914e-06	1.04038e-08	5.12877e-07
GOTERM_BP_ALL	GO:0009743~response to carbohydrate	48	3.52423	2.91581e-10	MGI:107387, MGI:1339639, MGI:2446134, MGI:1321159, MGI:1202879, MGI:894315, MGI:99894, MGI:102519, MGI:1349394, MGI:98926, MGI:109334, MGI:95537, MGI:104565, MGI:88271, MGI:107606, MGI:95627, MGI:109128, MGI:1923517, MGI:1891189, MGI:1922704, MGI:107164, MGI:109162, MGI:1914291, MGI:104606, MGI:97592, MGI:95713, MGI:95739, MGI:1916477, MGI:106918, MGI:107588, MGI:98373, MGI:1313277, MGI:97847, MG…	1252	251	18128	2.76894	2.3134e-06	1.17432e-08	5.81858e-07
GOTERM_BP_ALL	GO:1902580~single-organism cellular localization	120	8.81057	3.07172e-10	MGI:1931553, MGI:1096391, MGI:1330839, MGI:1922858, MGI:88059, MGI:88057, MGI:96646, MGI:1929866, MGI:1343091, MGI:104874, MGI:2137354, MGI:1916289, MGI:1349721, MGI:99846, MGI:2442062, MGI:2444945, MGI:106211, MGI:1858417, MGI:101849, MGI:88110, MGI:109484, MGI:88261, MGI:109274, MGI:1918040, MGI:95818, MGI:1345139, MGI:1915416, MGI:2652132, MGI:1345138, MGI:2388479, MGI:108559, MGI:1202879, MGI…	1252	967	18128	1.7968	2.4371e-06	1.23086e-08	6.12972e-07
GOTERM_BP_ALL	GO:0001649~osteoblast differentiation	45	3.30396	3.43058e-10	MGI:99851, MGI:1343044, MGI:95485, MGI:102889, MGI:98364, MGI:96648, MGI:107801, MGI:96647, MGI:1915978, MGI:1351329, MGI:1918918, MGI:88271, MGI:99510, MGI:88276, MGI:88613, MGI:1097686, MGI:1932395, MGI:1915756, MGI:1349721, MGI:98117, MGI:105089, MGI:109629, MGI:105373, MGI:1860139, MGI:1338938, MGI:95713, MGI:1345277, MGI:1917649, MGI:2388633, MGI:101922, MGI:1858195, MGI:106181, MGI:99414, M…	1252	227	18128	2.87033	2.72181e-06	1.36775e-08	6.84582e-07
GOTERM_BP_ALL	GO:0016071~mRNA metabolic process	78	5.72687	3.46305e-10	MGI:1343044, MGI:1891824, MGI:1343045, MGI:104602, MGI:97837, MGI:88059, MGI:2157953, MGI:99894, MGI:1932339, MGI:99180, MGI:1914289, MGI:1860489, MGI:2146027, MGI:1926232, MGI:1918764, MGI:1100514, MGI:2443713, MGI:3702053, MGI:1914171, MGI:1859158, MGI:1923206, MGI:1349721, MGI:2145245, MGI:1933204, MGI:106016, MGI:88353, MGI:98353, MGI:97791, MGI:1914934, MGI:1858195, MGI:105037, MGI:1345635, …	1252	530	18128	2.13091	2.74758e-06	1.37379e-08	6.91062e-07
GOTERM_BP_ALL	GO:0006807~nitrogen compound metabolic process	557	40.8957	3.51923e-10	MGI:88059, MGI:96648, MGI:88057, MGI:2441670, MGI:96646, MGI:96647, MGI:1347006, MGI:99460, MGI:88252, MGI:88251, MGI:1914372, MGI:1859214, MGI:2384784, MGI:1915756, MGI:1933204, MGI:2145245, MGI:103250, MGI:107207, MGI:109207, MGI:107490, MGI:106211, MGI:1098296, MGI:106658, MGI:1915831, MGI:96949, MGI:1929601, MGI:109486, MGI:99473, MGI:1915141, MGI:1329037, MGI:109584, MGI:1309466, MGI:1097711…	1252	6567	18128	1.2281	2.79215e-06	1.38913e-08	7.02273e-07
GOTERM_BP_ALL	GO:0015031~protein transport	188	13.8032	3.63915e-10	MGI:1096391, MGI:1914761, MGI:1330839, MGI:894689, MGI:104583, MGI:1922858, MGI:109581, MGI:99595, MGI:88057, MGI:96646, MGI:105306, MGI:1929866, MGI:104785, MGI:1343091, MGI:104874, MGI:88252, MGI:1915615, MGI:107672, MGI:96009, MGI:1859214, MGI:1932395, MGI:1349721, MGI:2157910, MGI:96748, MGI:95713, MGI:102790, MGI:99846, MGI:1916477, MGI:1931466, MGI:99845, MGI:87873, MGI:106211, MGI:1858417,…	1252	1747	18128	1.55815	2.8873e-06	1.42936e-08	7.26204e-07
GOTERM_BP_ALL	GO:0048812~neuron projection morphogenesis	82	6.02056	3.83555e-10	MGI:1352457, MGI:2670976, MGI:1330861, MGI:2154238, MGI:1923749, MGI:88059, MGI:1352456, MGI:99894, MGI:88057, MGI:1355329, MGI:96785, MGI:1313266, MGI:95602, MGI:99423, MGI:107671, MGI:1097159, MGI:2387585, MGI:95713, MGI:102695, MGI:99846, MGI:109207, MGI:1917333, MGI:95655, MGI:97173, MGI:87904, MGI:104750, MGI:97175, MGI:1858414, MGI:103178, MGI:109194, MGI:97363, MGI:1347464, MGI:106658, MGI…	1252	571	18128	2.07933	3.04312e-06	1.49908e-08	7.65396e-07
GOTERM_BP_ALL	GO:0048511~rhythmic process	63	4.62555	3.83829e-10	MGI:2181726, MGI:96648, MGI:99894, MGI:102519, MGI:96646, MGI:1343091, MGI:104871, MGI:1918764, MGI:1355272, MGI:88096, MGI:1347244, MGI:1101353, MGI:103016, MGI:1858195, MGI:2444210, MGI:105037, MGI:103178, MGI:101900, MGI:1098296, MGI:109249, MGI:101849, MGI:104754, MGI:1333856, MGI:99473, MGI:88423, MGI:98663, MGI:109518, MGI:1339639, MGI:94866, MGI:1261415, MGI:1270859, MGI:1353557, MGI:19301…	1252	387	18128	2.35708	3.0453e-06	1.49279e-08	7.65943e-07
GOTERM_BP_ALL	GO:0008202~steroid metabolic process	49	3.59765	4.09126e-10	MGI:1920416, MGI:87866, MGI:1915408, MGI:1889679, MGI:2442264, MGI:88059, MGI:1332226, MGI:2179327, MGI:97744, MGI:88057, MGI:1922004, MGI:99403, MGI:1095403, MGI:96828, MGI:1915571, MGI:893578, MGI:96765, MGI:88222, MGI:1926967, MGI:88271, MGI:107624, MGI:107606, MGI:1336155, MGI:1354952, MGI:1915213, MGI:1916289, MGI:104665, MGI:95669, MGI:97495, MGI:1097712, MGI:102706, MGI:98239, MGI:1298378,…	1252	262	18128	2.70795	3.246e-06	1.58342e-08	8.16423e-07
GOTERM_BP_ALL	GO:0014013~regulation of gliogenesis	31	2.27606	4.16684e-10	MGI:96414, MGI:1337100, MGI:97837, MGI:97816, MGI:1202879, MGI:108554, MGI:101780, MGI:88222, MGI:95481, MGI:104853, MGI:88276, MGI:104876, MGI:97912, MGI:97804, MGI:95697, MGI:1919168, MGI:1355331, MGI:97808, MGI:99414, MGI:1927664, MGI:88355, MGI:95524, MGI:1928503, MGI:96397, MGI:97363, MGI:97385, MGI:109563, MGI:1096867, MGI:1924143, MGI:1100526, MGI:98932	1252	120	18128	3.74047	3.30596e-06	1.60484e-08	8.31505e-07
GOTERM_BP_ALL	GO:0046907~intracellular transport	151	11.0866	4.17969e-10	MGI:894689, MGI:104583, MGI:1922858, MGI:88059, MGI:96646, MGI:1929866, MGI:104785, MGI:1343091, MGI:104874, MGI:88252, MGI:1915615, MGI:1859214, MGI:1916289, MGI:1349721, MGI:2157910, MGI:96748, MGI:96745, MGI:99846, MGI:2444945, MGI:87873, MGI:107716, MGI:106211, MGI:1201681, MGI:1858417, MGI:109194, MGI:88110, MGI:1915831, MGI:109484, MGI:95994, MGI:1914186, MGI:109274, MGI:1918040, MGI:191541…	1252	1318	18128	1.65885	3.31616e-06	1.60201e-08	8.3407e-07
GOTERM_BP_ALL	GO:0098609~cell-cell adhesion	132	9.69163	4.20369e-10	MGI:1096391, MGI:1342287, MGI:104583, MGI:101780, MGI:1313266, MGI:87918, MGI:95602, MGI:104785, MGI:1338042, MGI:1100514, MGI:1914372, MGI:104878, MGI:2384784, MGI:88127, MGI:102695, MGI:109656, MGI:109207, MGI:2449088, MGI:1931466, MGI:107716, MGI:106211, MGI:109202, MGI:87904, MGI:87906, MGI:2179989, MGI:106658, MGI:1929601, MGI:2446242, MGI:95309, MGI:109486, MGI:2150920, MGI:109484, MGI:1859…	1252	1104	18128	1.73121	3.33521e-06	1.60347e-08	8.3886e-07
GOTERM_BP_ALL	GO:0071822~protein complex subunit organization	159	11.674	5.00031e-10	MGI:87866, MGI:1096391, MGI:104583, MGI:1922858, MGI:88059, MGI:95781, MGI:96646, MGI:1859293, MGI:87918, MGI:88255, MGI:88252, MGI:104876, MGI:99510, MGI:2137354, MGI:1916289, MGI:1915756, MGI:2157910, MGI:88259, MGI:103286, MGI:95809, MGI:3588207, MGI:95713, MGI:1926334, MGI:1922656, MGI:2442062, MGI:106211, MGI:1927664, MGI:1098296, MGI:101849, MGI:1345634, MGI:1929492, MGI:1340045, MGI:106658…	1252	1413	18128	1.6293	3.96724e-06	1.8982e-08	9.97827e-07
GOTERM_BP_ALL	GO:0050790~regulation of catalytic activity	182	13.3627	5.50737e-10	MGI:2154238, MGI:102889, MGI:1342287, MGI:1096317, MGI:88059, MGI:102519, MGI:88057, MGI:101780, MGI:1926228, MGI:99180, MGI:1096398, MGI:2145242, MGI:97874, MGI:104874, MGI:1914853, MGI:98325, MGI:88251, MGI:104878, MGI:107676, MGI:103250, MGI:2149960, MGI:1347098, MGI:88314, MGI:107490, MGI:88313, MGI:87873, MGI:1929501, MGI:1858195, MGI:894670, MGI:106211, MGI:1858414, MGI:101849, MGI:1919712,…	1252	1684	18128	1.56486	4.36954e-06	2.08074e-08	1.09901e-06
GOTERM_BP_ALL	GO:0007267~cell-cell signaling	149	10.9398	5.57653e-10	MGI:1096391, MGI:1330839, MGI:1342287, MGI:1915229, MGI:101780, MGI:1929866, MGI:104785, MGI:95806, MGI:1914372, MGI:96009, MGI:2137354, MGI:1915756, MGI:95809, MGI:1352498, MGI:95713, MGI:95697, MGI:1926334, MGI:1916477, MGI:104659, MGI:88313, MGI:106211, MGI:1098296, MGI:101849, MGI:88110, MGI:106658, MGI:1298204, MGI:99473, MGI:109484, MGI:104716, MGI:1918040, MGI:95818, MGI:1926144, MGI:88269…	1252	1301	18128	1.65827	4.42441e-06	2.09688e-08	1.11281e-06
GOTERM_BP_ALL	GO:0007623~circadian rhythm	43	3.15712	5.78522e-10	MGI:1339639, MGI:109518, MGI:94866, MGI:2181726, MGI:96648, MGI:102519, MGI:96646, MGI:1270859, MGI:1925544, MGI:1930187, MGI:1343091, MGI:104871, MGI:1918764, MGI:1355272, MGI:107606, MGI:2443731, MGI:88096, MGI:87930, MGI:97551, MGI:1097714, MGI:98887, MGI:98888, MGI:1101353, MGI:98889, MGI:103016, MGI:1858195, MGI:2444210, MGI:105037, MGI:106181, MGI:99414, MGI:96398, MGI:1098296, MGI:96397, M…	1252	214	18128	2.90938	4.58998e-06	2.16509e-08	1.15446e-06
GOTERM_BP_ALL	GO:0060341~regulation of cellular localization	110	8.07636	5.81325e-10	MGI:1931553, MGI:1096391, MGI:99180, MGI:1929866, MGI:95602, MGI:1343091, MGI:97874, MGI:104874, MGI:107672, MGI:88251, MGI:1916289, MGI:2157910, MGI:103250, MGI:96745, MGI:99846, MGI:106211, MGI:101849, MGI:88110, MGI:99473, MGI:1914186, MGI:109274, MGI:1918040, MGI:95818, MGI:2388479, MGI:1202879, MGI:98388, MGI:894315, MGI:1926465, MGI:99403, MGI:1309528, MGI:98779, MGI:104853, MGI:1929278, MG…	1252	868	18128	1.83493	4.61222e-06	2.16537e-08	1.16005e-06
GOTERM_BP_ALL	GO:1901657~glycosyl compound metabolic process	59	4.33186	5.9363e-10	MGI:1931553, MGI:1927558, MGI:1913666, MGI:1261437, MGI:88016, MGI:88222, MGI:95640, MGI:98797, MGI:1921364, MGI:1914175, MGI:103286, MGI:107207, MGI:107777, MGI:1913468, MGI:106918, MGI:103038, MGI:1344370, MGI:2442035, MGI:88115, MGI:1339639, MGI:1914222, MGI:1921997, MGI:107450, MGI:107801, MGI:1330587, MGI:1913293, MGI:1913302, MGI:1914195, MGI:105959, MGI:1913402, MGI:2385184, MGI:1913695, M…	1252	354	18128	2.41321	4.70985e-06	2.20087e-08	1.18461e-06
GOTERM_BP_ALL	GO:0008283~cell proliferation	199	14.6109	6.23407e-10	MGI:2154238, MGI:109581, MGI:95781, MGI:88057, MGI:96646, MGI:96647, MGI:99460, MGI:88252, MGI:1914372, MGI:1915756, MGI:95697, MGI:102695, MGI:1931466, MGI:106211, MGI:106658, MGI:1929601, MGI:2150920, MGI:109486, MGI:1329037, MGI:1914186, MGI:1345139, MGI:1345138, MGI:894315, MGI:96120, MGI:1095403, MGI:1919539, MGI:95481, MGI:88276, MGI:88274, MGI:95288, MGI:105373, MGI:2384914, MGI:107733, MG…	1252	1889	18128	1.52534	4.9461e-06	2.30052e-08	1.24403e-06
GOTERM_BP_ALL	GO:0000377~RNA splicing, via transesterification reactions with bulged adenosine as nucleophile	44	3.23054	6.448e-10	MGI:98342, MGI:1891824, MGI:1343044, MGI:98341, MGI:98283, MGI:1343045, MGI:104819, MGI:104602, MGI:99240, MGI:98284, MGI:104816, MGI:99894, MGI:1095403, MGI:1926465, MGI:1932339, MGI:98347, MGI:1338822, MGI:1919539, MGI:1914289, MGI:1860489, MGI:3702068, MGI:1918764, MGI:1926232, MGI:2443713, MGI:1858303, MGI:3702072, MGI:3702053, MGI:3702070, MGI:1333805, MGI:2145245, MGI:1933204, MGI:2136773, …	1252	223	18128	2.85689	5.11583e-06	2.36845e-08	1.28672e-06
GOTERM_BP_ALL	GO:0000398~mRNA splicing, via spliceosome	44	3.23054	6.448e-10	MGI:98342, MGI:1891824, MGI:1343044, MGI:98341, MGI:98283, MGI:1343045, MGI:104819, MGI:104602, MGI:99240, MGI:98284, MGI:104816, MGI:99894, MGI:1095403, MGI:1926465, MGI:1932339, MGI:98347, MGI:1338822, MGI:1919539, MGI:1914289, MGI:1860489, MGI:3702068, MGI:1918764, MGI:1926232, MGI:2443713, MGI:1858303, MGI:3702072, MGI:3702053, MGI:3702070, MGI:1333805, MGI:2145245, MGI:1933204, MGI:2136773, …	1252	223	18128	2.85689	5.11583e-06	2.36845e-08	1.28672e-06
GOTERM_BP_ALL	GO:0010769~regulation of cell morphogenesis involved in differentiation	61	4.47871	6.99932e-10	MGI:2154238, MGI:1923749, MGI:1321159, MGI:88057, MGI:88252, MGI:2684762, MGI:1913464, MGI:102695, MGI:99846, MGI:109207, MGI:97173, MGI:106211, MGI:1917333, MGI:97175, MGI:88355, MGI:103178, MGI:1858414, MGI:1927152, MGI:97363, MGI:109194, MGI:106658, MGI:96907, MGI:1915141, MGI:87961, MGI:1329037, MGI:1346042, MGI:98932, MGI:107555, MGI:1337026, MGI:107559, MGI:108559, MGI:97816, MGI:1202879, M…	1252	374	18128	2.36159	5.55324e-06	2.5591e-08	1.39674e-06
GOTERM_BP_ALL	GO:0010562~positive regulation of phosphorus metabolic process	127	9.32452	7.41308e-10	MGI:1096317, MGI:88057, MGI:96646, MGI:1096398, MGI:95602, MGI:1343091, MGI:104874, MGI:98325, MGI:88251, MGI:104876, MGI:1202069, MGI:103250, MGI:1347098, MGI:88314, MGI:88313, MGI:1929501, MGI:88065, MGI:106211, MGI:101849, MGI:99473, MGI:109486, MGI:105980, MGI:1345138, MGI:97520, MGI:2388479, MGI:88176, MGI:1337026, MGI:2388266, MGI:1917347, MGI:108554, MGI:894315, MGI:1861755, MGI:99403, MGI…	1252	1058	18128	1.73806	5.88152e-06	2.69795e-08	1.4793e-06
GOTERM_BP_ALL	GO:0045937~positive regulation of phosphate metabolic process	127	9.32452	7.41308e-10	MGI:1096317, MGI:88057, MGI:96646, MGI:1096398, MGI:95602, MGI:1343091, MGI:104874, MGI:98325, MGI:88251, MGI:104876, MGI:1202069, MGI:103250, MGI:1347098, MGI:88314, MGI:88313, MGI:1929501, MGI:88065, MGI:106211, MGI:101849, MGI:99473, MGI:109486, MGI:105980, MGI:1345138, MGI:97520, MGI:2388479, MGI:88176, MGI:1337026, MGI:2388266, MGI:1917347, MGI:108554, MGI:894315, MGI:1861755, MGI:99403, MGI…	1252	1058	18128	1.73806	5.88152e-06	2.69795e-08	1.4793e-06
GOTERM_BP_ALL	GO:0000375~RNA splicing, via transesterification reactions	44	3.23054	7.45855e-10	MGI:98342, MGI:1891824, MGI:1343044, MGI:98341, MGI:98283, MGI:1343045, MGI:104819, MGI:104602, MGI:99240, MGI:98284, MGI:104816, MGI:99894, MGI:1095403, MGI:1926465, MGI:1932339, MGI:98347, MGI:1338822, MGI:1919539, MGI:1914289, MGI:1860489, MGI:3702068, MGI:1918764, MGI:1926232, MGI:2443713, MGI:1858303, MGI:3702072, MGI:3702053, MGI:3702070, MGI:1333805, MGI:2145245, MGI:1933204, MGI:2136773, …	1252	224	18128	2.84414	5.9176e-06	2.70211e-08	1.48838e-06
GOTERM_BP_ALL	GO:0060429~epithelium development	136	9.98532	9.25115e-10	MGI:102889, MGI:1330839, MGI:1342287, MGI:98852, MGI:102519, MGI:96646, MGI:101780, MGI:99180, MGI:1929866, MGI:104785, MGI:1914372, MGI:104876, MGI:1915756, MGI:107207, MGI:95713, MGI:104659, MGI:3046938, MGI:88313, MGI:894670, MGI:106211, MGI:101900, MGI:1098296, MGI:106658, MGI:1344313, MGI:96070, MGI:109274, MGI:1345139, MGI:88269, MGI:1345138, MGI:1337100, MGI:1202879, MGI:894315, MGI:98927,…	1252	1163	18128	1.69319	7.33983e-06	3.3363e-08	1.84609e-06
GOTERM_BP_ALL	GO:0071705~nitrogen compound transport	94	6.90162	9.85843e-10	MGI:1096391, MGI:2681835, MGI:97837, MGI:2446134, MGI:98852, MGI:2181726, MGI:1349457, MGI:1858330, MGI:1926228, MGI:109334, MGI:2149635, MGI:99180, MGI:109238, MGI:106248, MGI:1926232, MGI:107672, MGI:1194504, MGI:2443582, MGI:96009, MGI:1928323, MGI:101931, MGI:1859158, MGI:1922704, MGI:1914175, MGI:2145895, MGI:1347355, MGI:95713, MGI:106918, MGI:1916477, MGI:95753, MGI:97791, MGI:1929501, MGI…	1252	706	18128	1.92783	7.82165e-06	3.53922e-08	1.96728e-06
GOTERM_BP_ALL	GO:0030900~forebrain development	65	4.77239	9.86094e-10	MGI:1352457, MGI:1330861, MGI:894689, MGI:98364, MGI:88059, MGI:1352456, MGI:99894, MGI:1352451, MGI:96785, MGI:1352452, MGI:95602, MGI:99460, MGI:1336171, MGI:104876, MGI:101931, MGI:1344408, MGI:1340051, MGI:1347244, MGI:106016, MGI:106918, MGI:1915010, MGI:88355, MGI:97363, MGI:1347464, MGI:106658, MGI:96949, MGI:97815, MGI:1339639, MGI:97281, MGI:94865, MGI:97816, MGI:1202879, MGI:108554, MGI…	1252	415	18128	2.26783	7.82364e-06	3.52417e-08	1.96778e-06
GOTERM_BP_ALL	GO:0043068~positive regulation of programmed cell death	83	6.09398	1.03702e-09	MGI:96605, MGI:1891824, MGI:1352457, MGI:1346325, MGI:1352454, MGI:1321159, MGI:1349457, MGI:1096317, MGI:96646, MGI:88222, MGI:106248, MGI:1350933, MGI:1343091, MGI:95806, MGI:1918764, MGI:1914853, MGI:107936, MGI:98325, MGI:109384, MGI:88613, MGI:88096, MGI:107776, MGI:1933204, MGI:98754, MGI:1913464, MGI:109247, MGI:1926334, MGI:102695, MGI:88215, MGI:98217, MGI:104556, MGI:106918, MGI:107490,…	1252	593	18128	2.0266	8.22765e-06	3.68955e-08	2.0694e-06
GOTERM_BP_ALL	GO:0042127~regulation of cell proliferation	178	13.069	1.11891e-09	MGI:2154238, MGI:1342287, MGI:104583, MGI:109581, MGI:96648, MGI:102519, MGI:2179327, MGI:88057, MGI:96646, MGI:101780, MGI:96647, MGI:99180, MGI:1096398, MGI:95602, MGI:99460, MGI:97874, MGI:88252, MGI:109384, MGI:1914372, MGI:104876, MGI:104878, MGI:1340051, MGI:1349721, MGI:1915756, MGI:1352498, MGI:95713, MGI:95697, MGI:102695, MGI:1930140, MGI:1931466, MGI:104659, MGI:88314, MGI:88313, MGI:1…	1252	1652	18128	1.56011	8.87736e-06	3.96312e-08	2.23281e-06
GOTERM_BP_ALL	GO:0040007~growth	125	9.17768	1.13851e-09	MGI:2154238, MGI:1330838, MGI:88059, MGI:88057, MGI:101780, MGI:1298387, MGI:1313266, MGI:87918, MGI:1096398, MGI:1343091, MGI:97874, MGI:1914853, MGI:104878, MGI:95713, MGI:109207, MGI:104659, MGI:1298378, MGI:106211, MGI:1858417, MGI:101900, MGI:101849, MGI:106658, MGI:1298204, MGI:1915141, MGI:96070, MGI:109274, MGI:1345139, MGI:1345138, MGI:1929076, MGI:1337026, MGI:108559, MGI:1202879, MGI:9…	1252	1043	18128	1.73529	9.03287e-06	4.01463e-08	2.27192e-06
GOTERM_BP_ALL	GO:0051962~positive regulation of nervous system development	79	5.80029	1.26886e-09	MGI:2670976, MGI:1096391, MGI:2681835, MGI:2154238, MGI:98364, MGI:97837, MGI:99894, MGI:88057, MGI:101780, MGI:88222, MGI:95602, MGI:1933736, MGI:2384784, MGI:1914718, MGI:102695, MGI:95697, MGI:106918, MGI:109207, MGI:97791, MGI:1917333, MGI:103178, MGI:1928503, MGI:109249, MGI:97363, MGI:1347464, MGI:106658, MGI:1918084, MGI:96907, MGI:1915141, MGI:2388481, MGI:1344313, MGI:87961, MGI:1096867,…	1252	555	18128	2.06101	1.00671e-05	4.45449e-08	2.53205e-06
GOTERM_BP_ALL	GO:0043065~positive regulation of apoptotic process	82	6.02056	1.57519e-09	MGI:96605, MGI:1891824, MGI:1352457, MGI:1346325, MGI:1352454, MGI:1321159, MGI:1349457, MGI:1096317, MGI:96646, MGI:88222, MGI:106248, MGI:1350933, MGI:1343091, MGI:95806, MGI:1918764, MGI:1914853, MGI:107936, MGI:98325, MGI:109384, MGI:88613, MGI:88096, MGI:107776, MGI:1933204, MGI:98754, MGI:1913464, MGI:109247, MGI:1926334, MGI:102695, MGI:88215, MGI:98217, MGI:106918, MGI:107490, MGI:103016,…	1252	588	18128	2.01921	1.24975e-05	5.50554e-08	3.14335e-06
GOTERM_BP_ALL	GO:0016126~sterol biosynthetic process	19	1.39501	1.65136e-09	MGI:1920416, MGI:102706, MGI:1298378, MGI:2442264, MGI:97744, MGI:2179327, MGI:1922004, MGI:88057, MGI:1915571, MGI:106040, MGI:1099438, MGI:107606, MGI:107624, MGI:1336155, MGI:1915853, MGI:1916289, MGI:1913484, MGI:96159, MGI:1353611	1252	49	18128	5.6144	1.31018e-05	5.74646e-08	3.29535e-06
GOTERM_BP_ALL	GO:1902533~positive regulation of intracellular signal transduction	113	8.29662	1.67497e-09	MGI:2154238, MGI:1349457, MGI:109581, MGI:96646, MGI:1096398, MGI:95602, MGI:1343091, MGI:1918764, MGI:88252, MGI:88251, MGI:104876, MGI:1340051, MGI:103250, MGI:95713, MGI:1929501, MGI:106211, MGI:105037, MGI:101849, MGI:1929601, MGI:99473, MGI:109486, MGI:96070, MGI:2140300, MGI:1345138, MGI:1921086, MGI:1321133, MGI:1202879, MGI:1917347, MGI:894315, MGI:95537, MGI:95481, MGI:104853, MGI:88271,…	1252	917	18128	1.78425	1.32891e-05	5.80315e-08	3.34245e-06
GOTERM_BP_ALL	GO:0070271~protein complex biogenesis	145	10.6461	1.70549e-09	MGI:87866, MGI:1096391, MGI:104583, MGI:1922858, MGI:88059, MGI:95781, MGI:96646, MGI:1859293, MGI:87918, MGI:88255, MGI:88252, MGI:99510, MGI:104876, MGI:2137354, MGI:1916289, MGI:1915756, MGI:2157910, MGI:88259, MGI:103286, MGI:95809, MGI:3588207, MGI:95713, MGI:1926334, MGI:1922656, MGI:2442062, MGI:106211, MGI:1927664, MGI:1098296, MGI:101849, MGI:1345634, MGI:1929492, MGI:1340045, MGI:106658…	1252	1276	18128	1.64537	1.35313e-05	5.88321e-08	3.40337e-06
GOTERM_BP_ALL	GO:0006461~protein complex assembly	145	10.6461	1.70549e-09	MGI:87866, MGI:1096391, MGI:104583, MGI:1922858, MGI:88059, MGI:95781, MGI:96646, MGI:1859293, MGI:87918, MGI:88255, MGI:88252, MGI:99510, MGI:104876, MGI:2137354, MGI:1916289, MGI:1915756, MGI:2157910, MGI:88259, MGI:103286, MGI:95809, MGI:3588207, MGI:95713, MGI:1926334, MGI:1922656, MGI:2442062, MGI:106211, MGI:1927664, MGI:1098296, MGI:101849, MGI:1345634, MGI:1929492, MGI:1340045, MGI:106658…	1252	1276	18128	1.64537	1.35313e-05	5.88321e-08	3.40337e-06
GOTERM_BP_ALL	GO:0006732~coenzyme metabolic process	52	3.81791	1.77648e-09	MGI:96414, MGI:2159619, MGI:2179327, MGI:1343087, MGI:95640, MGI:98797, MGI:107624, MGI:2158650, MGI:1921364, MGI:97532, MGI:105089, MGI:103251, MGI:107207, MGI:106918, MGI:103038, MGI:1927234, MGI:1351481, MGI:1926170, MGI:1915084, MGI:88529, MGI:2183149, MGI:1098623, MGI:95485, MGI:1339639, MGI:1921997, MGI:107450, MGI:1310002, MGI:1349396, MGI:96763, MGI:2385184, MGI:1890410, MGI:1099463, MGI:…	1252	300	18128	2.50973	1.40945e-05	6.10156e-08	3.54502e-06
GOTERM_BP_ALL	GO:1902653~secondary alcohol biosynthetic process	18	1.32159	1.88664e-09	MGI:1920416, MGI:102706, MGI:1298378, MGI:2442264, MGI:97744, MGI:2179327, MGI:1922004, MGI:88057, MGI:1915571, MGI:106040, MGI:1099438, MGI:107606, MGI:107624, MGI:1336155, MGI:1915853, MGI:1916289, MGI:96159, MGI:1353611	1252	44	18128	5.92332	1.49685e-05	6.452e-08	3.76486e-06
GOTERM_BP_ALL	GO:0033993~response to lipid	124	9.10426	2.28018e-09	MGI:1342287, MGI:96648, MGI:102519, MGI:96646, MGI:96647, MGI:87918, MGI:99180, MGI:88252, MGI:88251, MGI:1336171, MGI:2157910, MGI:88127, MGI:103250, MGI:88313, MGI:1858195, MGI:105037, MGI:2385656, MGI:1924384, MGI:1098296, MGI:2179989, MGI:109194, MGI:1333856, MGI:96949, MGI:109486, MGI:95994, MGI:1918040, MGI:1926144, MGI:109518, MGI:1917347, MGI:1919154, MGI:1926465, MGI:1310002, MGI:98926, …	1252	1044	18128	1.71976	1.80908e-05	7.76435e-08	4.55017e-06
GOTERM_BP_ALL	GO:0044248~cellular catabolic process	154	11.3069	2.51814e-09	MGI:87866, MGI:2135593, MGI:1330838, MGI:1922858, MGI:1096584, MGI:102519, MGI:88057, MGI:1096398, MGI:99180, MGI:1347006, MGI:104871, MGI:98797, MGI:2442773, MGI:109182, MGI:104874, MGI:98325, MGI:96009, MGI:2137354, MGI:1349721, MGI:98858, MGI:87871, MGI:88065, MGI:1927664, MGI:1098296, MGI:101849, MGI:1345634, MGI:88264, MGI:1923442, MGI:1929601, MGI:1298204, MGI:99473, MGI:109486, MGI:95994, …	1252	1388	18128	1.60649	1.99787e-05	8.538e-08	5.02502e-06
GOTERM_BP_ALL	GO:0051173~positive regulation of nitrogen compound metabolic process	185	13.583	2.66054e-09	MGI:99851, MGI:1931553, MGI:1330294, MGI:1342287, MGI:88059, MGI:96648, MGI:102519, MGI:88057, MGI:96646, MGI:96647, MGI:99180, MGI:1096398, MGI:104785, MGI:99460, MGI:1343091, MGI:97874, MGI:104874, MGI:88252, MGI:109384, MGI:88251, MGI:104876, MGI:99510, MGI:1916289, MGI:1349721, MGI:103250, MGI:106016, MGI:104709, MGI:107207, MGI:109207, MGI:104659, MGI:87873, MGI:894670, MGI:106211, MGI:10503…	1252	1755	18128	1.5263	2.11085e-05	8.98243e-08	5.30918e-06
GOTERM_BP_ALL	GO:0009967~positive regulation of signal transduction	150	11.0132	2.71897e-09	MGI:1096391, MGI:2154238, MGI:1349457, MGI:109581, MGI:96646, MGI:1096398, MGI:95602, MGI:2145242, MGI:1343091, MGI:1918764, MGI:104874, MGI:88252, MGI:1914372, MGI:109384, MGI:88251, MGI:104876, MGI:1340051, MGI:103250, MGI:95713, MGI:1926334, MGI:104659, MGI:1929501, MGI:106211, MGI:105037, MGI:101849, MGI:1929601, MGI:99473, MGI:109486, MGI:104799, MGI:96070, MGI:2140300, MGI:1918040, MGI:1345…	1252	1343	18128	1.61719	2.15721e-05	9.14082e-08	5.42579e-06
GOTERM_BP_ALL	GO:0010038~response to metal ion	58	4.25844	2.76657e-09	MGI:109581, MGI:88059, MGI:96648, MGI:1926952, MGI:96646, MGI:96647, MGI:88222, MGI:88252, MGI:88251, MGI:2443582, MGI:1926943, MGI:88096, MGI:1344408, MGI:88127, MGI:103250, MGI:95753, MGI:99846, MGI:106918, MGI:1915110, MGI:2685058, MGI:88313, MGI:97173, MGI:97172, MGI:97171, MGI:88423, MGI:1353633, MGI:1914186, MGI:95541, MGI:1914342, MGI:88269, MGI:1914222, MGI:105120, MGI:97281, MGI:88208, M…	1252	359	18128	2.33926	2.19497e-05	9.2616e-08	5.52078e-06
GOTERM_BP_ALL	GO:0045596~negative regulation of cell differentiation	100	7.34214	2.8874e-09	MGI:96414, MGI:98364, MGI:96608, MGI:1321159, MGI:88059, MGI:88057, MGI:1352451, MGI:104741, MGI:99180, MGI:88222, MGI:1343091, MGI:99460, MGI:107936, MGI:88252, MGI:1914372, MGI:104876, MGI:1916289, MGI:1340051, MGI:1349721, MGI:96245, MGI:88127, MGI:109247, MGI:95697, MGI:98217, MGI:99846, MGI:103038, MGI:104659, MGI:107490, MGI:97791, MGI:88313, MGI:97173, MGI:1927664, MGI:103178, MGI:1928503,…	1252	784	18128	1.84684	2.29083e-05	9.62546e-08	5.76189e-06
GOTERM_BP_ALL	GO:0051050~positive regulation of transport	121	8.88399	2.97016e-09	MGI:1931553, MGI:1915229, MGI:88057, MGI:1298387, MGI:87918, MGI:1343091, MGI:104874, MGI:88252, MGI:88251, MGI:2157910, MGI:88127, MGI:103250, MGI:96745, MGI:95713, MGI:87871, MGI:1931466, MGI:104659, MGI:106211, MGI:101849, MGI:1298204, MGI:99473, MGI:1914186, MGI:104716, MGI:105980, MGI:109274, MGI:1918040, MGI:88269, MGI:1926144, MGI:109518, MGI:1337026, MGI:98388, MGI:1202879, MGI:1926465, M…	1252	1015	18128	1.7261	2.3565e-05	9.85995e-08	5.92705e-06
GOTERM_BP_ALL	GO:0021762~substantia nigra development	17	1.24816	3.10585e-09	MGI:894689, MGI:1338917, MGI:107460, MGI:106211, MGI:1927664, MGI:95524, MGI:109194, MGI:891963, MGI:103249, MGI:96759, MGI:88251, MGI:88437, MGI:95835, MGI:88407, MGI:1352498, MGI:103250, MGI:107777	1252	40	18128	6.15367	2.46415e-05	1.02674e-07	6.19781e-06
GOTERM_BP_ALL	GO:0043434~response to peptide hormone	60	4.40529	3.12793e-09	MGI:1352457, MGI:1931553, MGI:2135593, MGI:1352454, MGI:1352456, MGI:99894, MGI:97744, MGI:96648, MGI:96647, MGI:109334, MGI:1343087, MGI:95602, MGI:107936, MGI:104874, MGI:96009, MGI:1923517, MGI:1347098, MGI:95713, MGI:102695, MGI:88215, MGI:106918, MGI:103038, MGI:1351481, MGI:107946, MGI:88110, MGI:96907, MGI:88561, MGI:1914342, MGI:88269, MGI:1339639, MGI:98287, MGI:98285, MGI:1333787, MGI:8…	1252	379	18128	2.29223	2.48167e-05	1.02975e-07	6.24189e-06
GOTERM_BP_ALL	GO:0048024~regulation of mRNA splicing, via spliceosome	23	1.68869	3.56797e-09	MGI:1343044, MGI:1891824, MGI:1343045, MGI:98341, MGI:104819, MGI:1933972, MGI:98353, MGI:98284, MGI:97791, MGI:98285, MGI:104816, MGI:99894, MGI:105037, MGI:1919539, MGI:1914289, MGI:1926232, MGI:2443713, MGI:107914, MGI:1333805, MGI:1915246, MGI:1933204, MGI:2145245, MGI:106016	1252	75	18128	4.4403	2.83078e-05	1.16976e-07	7.11998e-06
GOTERM_BP_ALL	GO:0080090~regulation of primary metabolic process	485	35.6094	3.57853e-09	MGI:1096584, MGI:88059, MGI:96648, MGI:88057, MGI:2441670, MGI:96646, MGI:96647, MGI:1347006, MGI:2145242, MGI:99460, MGI:88252, MGI:88251, MGI:1914372, MGI:2384784, MGI:1915756, MGI:1933204, MGI:2145245, MGI:103250, MGI:107207, MGI:109207, MGI:107490, MGI:1929501, MGI:88065, MGI:106211, MGI:1098296, MGI:1915831, MGI:106658, MGI:96949, MGI:1929601, MGI:109486, MGI:99473, MGI:1329037, MGI:3027390,…	1252	5657	18128	1.24137	2.83917e-05	1.1684e-07	7.14107e-06
GOTERM_BP_ALL	GO:0009987~cellular process	1171	85.9765	3.88301e-09	MGI:1915229, MGI:1353437, MGI:109581, MGI:1096584, MGI:2441670, MGI:2683537, MGI:87918, MGI:1347006, MGI:1915615, MGI:1914372, MGI:96009, MGI:1859214, MGI:1914375, MGI:96748, MGI:1933204, MGI:1891160, MGI:103250, MGI:103251, MGI:96745, MGI:1931466, MGI:106211, MGI:87904, MGI:87906, MGI:1098296, MGI:1915831, MGI:106658, MGI:96949, MGI:2446242, MGI:1929601, MGI:109584, MGI:2152889, MGI:2444886, MGI…	1252	16105	18128	1.05279	3.08073e-05	1.26261e-07	7.74867e-06
GOTERM_BP_ALL	GO:0009894~regulation of catabolic process	68	4.99266	4.078e-09	MGI:96413, MGI:97887, MGI:1321159, MGI:1096584, MGI:102519, MGI:88057, MGI:101780, MGI:109334, MGI:99180, MGI:1096398, MGI:1918918, MGI:95602, MGI:1350933, MGI:104871, MGI:104874, MGI:1355272, MGI:1349721, MGI:96247, MGI:1918722, MGI:98858, MGI:98754, MGI:95713, MGI:2159210, MGI:106918, MGI:103038, MGI:103016, MGI:88065, MGI:97173, MGI:106211, MGI:1927664, MGI:1098296, MGI:101849, MGI:107946, MGI…	1252	459	18128	2.14507	3.23544e-05	1.32061e-07	8.13778e-06
GOTERM_BP_ALL	GO:0010720~positive regulation of cell development	81	5.94714	4.46359e-09	MGI:2670976, MGI:2681835, MGI:2154238, MGI:98364, MGI:97837, MGI:99894, MGI:88057, MGI:101780, MGI:88222, MGI:95602, MGI:88252, MGI:2384784, MGI:109629, MGI:1914718, MGI:1913464, MGI:102695, MGI:95697, MGI:106918, MGI:109207, MGI:97791, MGI:1917333, MGI:106211, MGI:1927664, MGI:103178, MGI:109249, MGI:97363, MGI:1347464, MGI:106658, MGI:1918084, MGI:96907, MGI:1915141, MGI:2388481, MGI:1344313, M…	1252	591	18128	1.98446	3.54135e-05	1.4396e-07	8.90724e-06
GOTERM_BP_ALL	GO:0006468~protein phosphorylation	183	13.4361	5.05027e-09	MGI:1342287, MGI:88059, MGI:88057, MGI:96646, MGI:99180, MGI:1096398, MGI:1343087, MGI:95602, MGI:1343091, MGI:97874, MGI:1914853, MGI:104874, MGI:98325, MGI:109384, MGI:104876, MGI:104878, MGI:1202069, MGI:88259, MGI:1352498, MGI:1347098, MGI:107403, MGI:88314, MGI:107490, MGI:88313, MGI:1929501, MGI:88065, MGI:106211, MGI:1927664, MGI:95301, MGI:101849, MGI:99473, MGI:109486, MGI:1329037, MGI:1…	1252	1745	18128	1.51845	4.0068e-05	1.62222e-07	1.0078e-05
GOTERM_BP_ALL	GO:0000122~negative regulation of transcription from RNA polymerase II promoter	97	7.12188	5.14292e-09	MGI:1352457, MGI:1330294, MGI:1342287, MGI:98364, MGI:1321159, MGI:1352456, MGI:96648, MGI:99894, MGI:1929258, MGI:96646, MGI:1352451, MGI:96647, MGI:1352452, MGI:99180, MGI:1343091, MGI:95806, MGI:99460, MGI:1918764, MGI:97874, MGI:1344380, MGI:88252, MGI:109384, MGI:1914372, MGI:104876, MGI:107931, MGI:1915756, MGI:107207, MGI:109247, MGI:106918, MGI:1338917, MGI:88313, MGI:2444210, MGI:105037,…	1252	761	18128	1.84558	4.08031e-05	1.64532e-07	1.02629e-05
GOTERM_BP_ALL	GO:0009060~aerobic respiration	22	1.61527	5.15028e-09	MGI:96413, MGI:96414, MGI:103099, MGI:107876, MGI:87880, MGI:1927234, MGI:1924074, MGI:1926170, MGI:1914930, MGI:1913302, MGI:1914253, MGI:1915084, MGI:1914195, MGI:1913402, MGI:88271, MGI:1099463, MGI:88529, MGI:97051, MGI:2158650, MGI:97050, MGI:1914175, MGI:97532	1252	70	18128	4.55062	4.08615e-05	1.64106e-07	1.02775e-05
GOTERM_BP_ALL	GO:0043085~positive regulation of catalytic activity	117	8.59031	5.27879e-09	MGI:2154238, MGI:1342287, MGI:1096317, MGI:88057, MGI:1926228, MGI:1096398, MGI:2145242, MGI:104874, MGI:88251, MGI:107676, MGI:103250, MGI:1347098, MGI:88314, MGI:88313, MGI:1929501, MGI:87873, MGI:1858195, MGI:106211, MGI:101849, MGI:99473, MGI:109486, MGI:95309, MGI:1914186, MGI:1917347, MGI:108554, MGI:96120, MGI:99403, MGI:95537, MGI:104565, MGI:95481, MGI:1309528, MGI:1890614, MGI:97550, MG…	1252	980	18128	1.72864	4.1881e-05	1.67528e-07	1.0534e-05
GOTERM_BP_ALL	GO:0031667~response to nutrient levels	68	4.99266	5.3435e-09	MGI:97744, MGI:102519, MGI:88057, MGI:96646, MGI:1921455, MGI:1914829, MGI:99180, MGI:88222, MGI:1343087, MGI:104874, MGI:109384, MGI:1915661, MGI:88096, MGI:1923517, MGI:98754, MGI:109247, MGI:104556, MGI:88313, MGI:1101353, MGI:1915010, MGI:99607, MGI:97173, MGI:1351481, MGI:107585, MGI:1927664, MGI:109249, MGI:106658, MGI:88564, MGI:95755, MGI:1914342, MGI:1926144, MGI:109518, MGI:104816, MGI:…	1252	462	18128	2.13114	4.23944e-05	1.68906e-07	1.06631e-05
GOTERM_BP_ALL	GO:0009611~response to wounding	75	5.50661	5.34634e-09	MGI:98364, MGI:1923749, MGI:1342287, MGI:102519, MGI:88057, MGI:96646, MGI:101780, MGI:99180, MGI:1096398, MGI:88222, MGI:96975, MGI:2443582, MGI:88613, MGI:101931, MGI:1344408, MGI:1347244, MGI:1097158, MGI:98754, MGI:1347355, MGI:2442543, MGI:95713, MGI:102695, MGI:95697, MGI:106918, MGI:1096863, MGI:87904, MGI:87906, MGI:107946, MGI:97363, MGI:99433, MGI:106658, MGI:96949, MGI:107945, MGI:1094…	1252	532	18128	2.04125	4.2417e-05	1.68325e-07	1.06688e-05
GOTERM_BP_ALL	GO:1901135~carbohydrate derivative metabolic process	126	9.2511	5.36094e-09	MGI:1931553, MGI:1927558, MGI:1261437, MGI:102519, MGI:88057, MGI:1194894, MGI:98797, MGI:88251, MGI:1859214, MGI:1914175, MGI:103286, MGI:103250, MGI:1891160, MGI:107207, MGI:2159210, MGI:101849, MGI:96070, MGI:1349471, MGI:88115, MGI:1914222, MGI:1321133, MGI:1202879, MGI:2141669, MGI:99403, MGI:1330587, MGI:101912, MGI:1913293, MGI:1914195, MGI:2687325, MGI:1913402, MGI:1929278, MGI:1913879, M…	1252	1081	18128	1.68768	4.25328e-05	1.68117e-07	1.06979e-05
GOTERM_BP_ALL	GO:0031323~regulation of cellular metabolic process	487	35.7562	5.61931e-09	MGI:1915229, MGI:88059, MGI:96648, MGI:88057, MGI:2441670, MGI:96646, MGI:96647, MGI:1347006, MGI:2145242, MGI:99460, MGI:88252, MGI:88251, MGI:1914372, MGI:2384784, MGI:1915756, MGI:1933204, MGI:2145245, MGI:103250, MGI:107207, MGI:109207, MGI:107490, MGI:1929501, MGI:88065, MGI:106211, MGI:1098296, MGI:1915831, MGI:106658, MGI:96949, MGI:1929601, MGI:109486, MGI:99473, MGI:1329037, MGI:3027390,…	1252	5702	18128	1.23665	4.45826e-05	1.75526e-07	1.12135e-05
GOTERM_BP_ALL	GO:0044093~positive regulation of molecular function	144	10.5727	5.86313e-09	MGI:2154238, MGI:1342287, MGI:1096317, MGI:88057, MGI:1926228, MGI:87918, MGI:1096398, MGI:1347006, MGI:2145242, MGI:97874, MGI:104874, MGI:88251, MGI:107676, MGI:88127, MGI:103250, MGI:1347098, MGI:88314, MGI:88313, MGI:87873, MGI:1929501, MGI:1858195, MGI:106211, MGI:1927664, MGI:101849, MGI:1345634, MGI:106658, MGI:99473, MGI:109486, MGI:95309, MGI:1914186, MGI:109274, MGI:1202879, MGI:1917347…	1252	1288	18128	1.6188	4.6517e-05	1.82424e-07	1.17001e-05
GOTERM_BP_ALL	GO:0048545~response to steroid hormone	61	4.47871	6.60105e-09	MGI:96413, MGI:1352457, MGI:1352454, MGI:1352456, MGI:1352451, MGI:1352452, MGI:96647, MGI:99180, MGI:88222, MGI:88252, MGI:88251, MGI:1344408, MGI:103250, MGI:98217, MGI:104556, MGI:106918, MGI:88313, MGI:1858195, MGI:2444210, MGI:105037, MGI:2385656, MGI:107946, MGI:97363, MGI:109194, MGI:1333856, MGI:96949, MGI:107945, MGI:88564, MGI:1918040, MGI:109518, MGI:105120, MGI:1921997, MGI:1921479, M…	1252	396	18128	2.23039	5.23714e-05	2.04581e-07	1.31726e-05
GOTERM_BP_ALL	GO:0031401~positive regulation of protein modification process	126	9.2511	7.44808e-09	MGI:96646, MGI:1096398, MGI:95602, MGI:2145242, MGI:1343091, MGI:104874, MGI:98325, MGI:88251, MGI:104876, MGI:107676, MGI:1202069, MGI:103250, MGI:104709, MGI:1347098, MGI:88314, MGI:88313, MGI:1929501, MGI:88065, MGI:106211, MGI:1201685, MGI:101849, MGI:1929601, MGI:99473, MGI:109486, MGI:105980, MGI:2652132, MGI:1345138, MGI:2388479, MGI:88176, MGI:1337026, MGI:2388266, MGI:1917347, MGI:108554…	1252	1087	18128	1.67837	5.90913e-05	2.29934e-07	1.48629e-05
GOTERM_BP_ALL	GO:0050769~positive regulation of neurogenesis	70	5.1395	7.64573e-09	MGI:2670976, MGI:2681835, MGI:2154238, MGI:98364, MGI:97837, MGI:99894, MGI:88057, MGI:101780, MGI:88222, MGI:95602, MGI:2384784, MGI:1914718, MGI:102695, MGI:95697, MGI:106918, MGI:109207, MGI:97791, MGI:1917333, MGI:103178, MGI:109249, MGI:97363, MGI:1347464, MGI:106658, MGI:1918084, MGI:96907, MGI:1915141, MGI:2388481, MGI:1344313, MGI:1096867, MGI:105980, MGI:894291, MGI:99431, MGI:98932, MGI…	1252	486	18128	2.08549	6.06594e-05	2.35121e-07	1.52573e-05
GOTERM_BP_ALL	GO:0033365~protein localization to organelle	100	7.34214	8.03956e-09	MGI:1922858, MGI:96646, MGI:1096398, MGI:1929866, MGI:95602, MGI:1343091, MGI:88252, MGI:97874, MGI:1859214, MGI:1349721, MGI:96748, MGI:96745, MGI:87873, MGI:1858417, MGI:109484, MGI:109274, MGI:1918040, MGI:95818, MGI:2652132, MGI:108559, MGI:1202879, MGI:98388, MGI:1926465, MGI:894313, MGI:1270859, MGI:104853, MGI:1913879, MGI:109128, MGI:1918012, MGI:1913355, MGI:1353418, MGI:106402, MGI:2144…	1252	800	18128	1.8099	6.37838e-05	2.46277e-07	1.60432e-05
GOTERM_BP_ALL	GO:0061564~axon development	67	4.91924	9.02144e-09	MGI:1352457, MGI:2670976, MGI:1330861, MGI:2154238, MGI:1923749, MGI:88059, MGI:1352456, MGI:88057, MGI:96646, MGI:96785, MGI:1313266, MGI:88222, MGI:95602, MGI:99423, MGI:1097159, MGI:2387585, MGI:1097158, MGI:99846, MGI:109207, MGI:1917333, MGI:95655, MGI:97173, MGI:104750, MGI:97175, MGI:87904, MGI:103178, MGI:97363, MGI:1347464, MGI:106658, MGI:1915141, MGI:87961, MGI:1346042, MGI:104694, MGI…	1252	458	18128	2.11814	7.15736e-05	2.75293e-07	1.80026e-05
GOTERM_BP_ALL	GO:0050684~regulation of mRNA processing	27	1.98238	9.309e-09	MGI:1343044, MGI:1891824, MGI:98341, MGI:1343045, MGI:104819, MGI:98284, MGI:98285, MGI:104816, MGI:99894, MGI:1919539, MGI:1914289, MGI:1926232, MGI:2385184, MGI:2443713, MGI:107914, MGI:1333805, MGI:1933204, MGI:2145245, MGI:106016, MGI:88353, MGI:1933972, MGI:98353, MGI:97791, MGI:105037, MGI:99682, MGI:107946, MGI:1915246	1252	106	18128	3.68811	7.38549e-05	2.82979e-07	1.85764e-05
GOTERM_BP_ALL	GO:0043618~regulation of transcription from RNA polymerase II promoter in response to stress	17	1.24816	1.07511e-08	MGI:109247, MGI:97297, MGI:106918, MGI:109169, MGI:97173, MGI:96646, MGI:1927072, MGI:1927664, MGI:103178, MGI:99682, MGI:1342772, MGI:1098233, MGI:97363, MGI:109384, MGI:95295, MGI:88096, MGI:103223	1252	43	18128	5.72435	8.52953e-05	3.25568e-07	2.14541e-05
GOTERM_BP_ALL	GO:0006695~cholesterol biosynthetic process	17	1.24816	1.07511e-08	MGI:1920416, MGI:102706, MGI:2442264, MGI:1298378, MGI:97744, MGI:2179327, MGI:1922004, MGI:88057, MGI:106040, MGI:1099438, MGI:107606, MGI:107624, MGI:1336155, MGI:1915853, MGI:1916289, MGI:96159, MGI:1353611	1252	43	18128	5.72435	8.52953e-05	3.25568e-07	2.14541e-05
GOTERM_BP_ALL	GO:0010977~negative regulation of neuron projection development	33	2.42291	1.09621e-08	MGI:1099790, MGI:107555, MGI:107559, MGI:97816, MGI:1333787, MGI:2446259, MGI:108554, MGI:88057, MGI:96828, MGI:1352451, MGI:1349394, MGI:95481, MGI:104853, MGI:107164, MGI:88127, MGI:1316717, MGI:95697, MGI:2442252, MGI:99846, MGI:107877, MGI:97631, MGI:107560, MGI:109520, MGI:97173, MGI:2387661, MGI:1858414, MGI:2679262, MGI:96396, MGI:109194, MGI:1096342, MGI:1924143, MGI:1927594, MGI:98932	1252	152	18128	3.14352	8.69699e-05	3.30698e-07	2.18753e-05
GOTERM_BP_ALL	GO:0006928~movement of cell or subcellular component	180	13.2159	1.16399e-08	MGI:2154238, MGI:894689, MGI:102889, MGI:1342287, MGI:88059, MGI:88057, MGI:96646, MGI:1313266, MGI:1096398, MGI:95602, MGI:107671, MGI:104874, MGI:88252, MGI:99510, MGI:1340051, MGI:96745, MGI:95713, MGI:102695, MGI:1931466, MGI:106211, MGI:894670, MGI:107716, MGI:109202, MGI:101900, MGI:101849, MGI:88110, MGI:106658, MGI:96949, MGI:96070, MGI:1329037, MGI:1915146, MGI:102700, MGI:1337100, MGI:1…	1252	1728	18128	1.50825	9.23468e-05	3.49815e-07	2.32278e-05
GOTERM_BP_ALL	GO:0034284~response to monosaccharide	42	3.0837	1.17659e-08	MGI:107387, MGI:1339639, MGI:2446134, MGI:1321159, MGI:1202879, MGI:99894, MGI:1349394, MGI:109334, MGI:95537, MGI:98926, MGI:104565, MGI:88271, MGI:107606, MGI:109128, MGI:1891189, MGI:1922704, MGI:107164, MGI:109162, MGI:104606, MGI:1914291, MGI:97592, MGI:95713, MGI:95739, MGI:1916477, MGI:106918, MGI:107588, MGI:98373, MGI:1313277, MGI:97847, MGI:101849, MGI:106658, MGI:96759, MGI:99473, MGI:…	1252	227	18128	2.67898	9.33463e-05	3.52267e-07	2.34792e-05
GOTERM_BP_ALL	GO:0031324~negative regulation of cellular metabolic process	235	17.254	1.25356e-08	MGI:1891824, MGI:88059, MGI:96648, MGI:88057, MGI:2441670, MGI:96646, MGI:96647, MGI:99460, MGI:1918764, MGI:88252, MGI:1914372, MGI:1915756, MGI:107207, MGI:107490, MGI:101849, MGI:1919712, MGI:106658, MGI:1929601, MGI:99473, MGI:109486, MGI:1329037, MGI:1918040, MGI:3027390, MGI:1345139, MGI:1345138, MGI:1927167, MGI:1270859, MGI:88276, MGI:1354952, MGI:1333805, MGI:105373, MGI:1097714, MGI:364…	1252	2406	18128	1.41422	9.94523e-05	3.739e-07	2.50151e-05
GOTERM_BP_ALL	GO:0050803~regulation of synapse structure or activity	48	3.52423	1.3033e-08	MGI:1099790, MGI:1096391, MGI:2681835, MGI:97281, MGI:94865, MGI:1195966, MGI:88059, MGI:99894, MGI:1861755, MGI:88057, MGI:101780, MGI:1919539, MGI:95481, MGI:1929461, MGI:104785, MGI:1351342, MGI:1933736, MGI:1194504, MGI:2684762, MGI:1915119, MGI:108077, MGI:98961, MGI:97297, MGI:102695, MGI:97804, MGI:95697, MGI:98217, MGI:2442252, MGI:97845, MGI:1927489, MGI:106211, MGI:1313277, MGI:88355, M…	1252	281	18128	2.47332	0.000103398	3.8728e-07	2.60077e-05
GOTERM_BP_ALL	GO:0001934~positive regulation of protein phosphorylation	108	7.92952	1.35985e-08	MGI:96646, MGI:1096398, MGI:95602, MGI:1343091, MGI:104874, MGI:104876, MGI:1202069, MGI:1347098, MGI:88314, MGI:88313, MGI:1929501, MGI:88065, MGI:106211, MGI:101849, MGI:99473, MGI:109486, MGI:105980, MGI:1345138, MGI:88176, MGI:1337026, MGI:2388266, MGI:1917347, MGI:108554, MGI:894315, MGI:95537, MGI:104565, MGI:95481, MGI:104853, MGI:97550, MGI:88276, MGI:109128, MGI:3042141, MGI:108077, MGI:…	1252	896	18128	1.74526	0.000107884	4.02575e-07	2.71361e-05
GOTERM_BP_ALL	GO:0009891~positive regulation of biosynthetic process	182	13.3627	1.37184e-08	MGI:99851, MGI:1931553, MGI:1330294, MGI:1342287, MGI:88059, MGI:96648, MGI:102519, MGI:88057, MGI:96646, MGI:96647, MGI:1096398, MGI:104785, MGI:99460, MGI:1343091, MGI:97874, MGI:104874, MGI:88252, MGI:109384, MGI:88251, MGI:104876, MGI:99510, MGI:1916289, MGI:103250, MGI:104709, MGI:107207, MGI:109207, MGI:104659, MGI:87873, MGI:106211, MGI:894670, MGI:105037, MGI:1927664, MGI:1345635, MGI:109…	1252	1756	18128	1.5007	0.000108836	4.04617e-07	2.73756e-05
GOTERM_BP_ALL	GO:0043933~macromolecular complex subunit organization	220	16.1527	1.52592e-08	MGI:1922858, MGI:88059, MGI:95781, MGI:88057, MGI:96646, MGI:87918, MGI:88255, MGI:1918764, MGI:88252, MGI:99510, MGI:1915756, MGI:88259, MGI:1933204, MGI:3588207, MGI:104709, MGI:1926334, MGI:1922656, MGI:106211, MGI:87904, MGI:1098296, MGI:101849, MGI:1345634, MGI:106658, MGI:1915831, MGI:2446242, MGI:99473, MGI:2150920, MGI:1924182, MGI:1329037, MGI:1914186, MGI:1918040, MGI:95893, MGI:1915416…	1252	2225	18128	1.43165	0.000121059	4.48396e-07	3.04503e-05
GOTERM_BP_ALL	GO:0016358~dendrite development	43	3.15712	1.57987e-08	MGI:1099790, MGI:1330861, MGI:2681835, MGI:1195966, MGI:97816, MGI:88059, MGI:101757, MGI:108554, MGI:99894, MGI:1861755, MGI:2385902, MGI:88057, MGI:1355329, MGI:95602, MGI:104785, MGI:1916264, MGI:2684762, MGI:107164, MGI:98961, MGI:1924730, MGI:97297, MGI:102695, MGI:2442252, MGI:109207, MGI:1335094, MGI:97845, MGI:109520, MGI:1927489, MGI:97175, MGI:1858414, MGI:96396, MGI:1927152, MGI:109194…	1252	238	18128	2.616	0.000125339	4.62534e-07	3.15267e-05
GOTERM_BP_ALL	GO:0016477~cell migration	135	9.91189	1.62016e-08	MGI:894689, MGI:102889, MGI:1342287, MGI:88057, MGI:96646, MGI:95602, MGI:107671, MGI:104874, MGI:88252, MGI:99510, MGI:1340051, MGI:95713, MGI:102695, MGI:1931466, MGI:106211, MGI:101900, MGI:101849, MGI:106658, MGI:96949, MGI:96070, MGI:1329037, MGI:102700, MGI:1337100, MGI:1337026, MGI:108559, MGI:1917347, MGI:108554, MGI:1861755, MGI:98926, MGI:1261415, MGI:95537, MGI:95481, MGI:1353557, MGI:…	1252	1205	18128	1.62215	0.000128535	4.72586e-07	3.23308e-05
GOTERM_BP_ALL	GO:0031669~cellular response to nutrient levels	36	2.64317	1.71611e-08	MGI:1202879, MGI:104816, MGI:96646, MGI:1914829, MGI:1888999, MGI:1343087, MGI:1098233, MGI:1914980, MGI:107606, MGI:109384, MGI:1915661, MGI:1923517, MGI:88096, MGI:2670997, MGI:95739, MGI:97804, MGI:1926217, MGI:104556, MGI:1101353, MGI:1915010, MGI:101922, MGI:1861742, MGI:106181, MGI:1351481, MGI:1927664, MGI:1927072, MGI:107585, MGI:109249, MGI:106658, MGI:88564, MGI:1923507, MGI:96610, MGI:…	1252	179	18128	2.91202	0.000136147	4.9874e-07	3.42455e-05
GOTERM_BP_ALL	GO:1903311~regulation of mRNA metabolic process	31	2.27606	2.04368e-08	MGI:1343044, MGI:1891824, MGI:98341, MGI:1343045, MGI:104819, MGI:98284, MGI:98285, MGI:104816, MGI:99894, MGI:99180, MGI:1919539, MGI:1914289, MGI:1926232, MGI:2385184, MGI:2443713, MGI:107914, MGI:1333805, MGI:1349721, MGI:2145245, MGI:1933204, MGI:106016, MGI:88353, MGI:1933972, MGI:98353, MGI:97791, MGI:105037, MGI:99682, MGI:108384, MGI:107946, MGI:107945, MGI:1915246	1252	140	18128	3.20612	0.000162132	5.91772e-07	4.07822e-05
GOTERM_BP_ALL	GO:0009749~response to glucose	40	2.93686	2.0632e-08	MGI:107387, MGI:1339639, MGI:2446134, MGI:1321159, MGI:1202879, MGI:99894, MGI:1349394, MGI:109334, MGI:95537, MGI:98926, MGI:104565, MGI:107606, MGI:109128, MGI:1891189, MGI:1922704, MGI:107164, MGI:109162, MGI:104606, MGI:1914291, MGI:97592, MGI:95713, MGI:95739, MGI:1916477, MGI:106918, MGI:107588, MGI:1313277, MGI:97847, MGI:101849, MGI:106658, MGI:96759, MGI:99473, MGI:88564, MGI:95994, MGI:…	1252	214	18128	2.7064	0.000163681	5.95253e-07	4.11718e-05
GOTERM_BP_ALL	GO:0042327~positive regulation of phosphorylation	111	8.14978	2.23886e-08	MGI:1096317, MGI:96646, MGI:1096398, MGI:95602, MGI:1343091, MGI:104874, MGI:104876, MGI:1202069, MGI:1347098, MGI:88314, MGI:88313, MGI:1929501, MGI:88065, MGI:106211, MGI:101849, MGI:99473, MGI:109486, MGI:105980, MGI:1345138, MGI:88176, MGI:1337026, MGI:2388266, MGI:1917347, MGI:108554, MGI:894315, MGI:95537, MGI:104565, MGI:95481, MGI:104853, MGI:1890614, MGI:97550, MGI:88276, MGI:109128, MGI…	1252	938	18128	1.71343	0.000177615	6.4359e-07	4.46771e-05
GOTERM_BP_ALL	GO:0006865~amino acid transport	26	1.90896	2.24425e-08	MGI:95760, MGI:1349457, MGI:96955, MGI:1926228, MGI:2149635, MGI:2135601, MGI:97598, MGI:1194504, MGI:2443582, MGI:95627, MGI:101931, MGI:1858261, MGI:2145895, MGI:1347355, MGI:1860139, MGI:103098, MGI:99917, MGI:1929501, MGI:1915010, MGI:97298, MGI:95630, MGI:1858943, MGI:1298205, MGI:1923507, MGI:1100521, MGI:99828	1252	103	18128	3.65495	0.000178043	6.4281e-07	4.47846e-05
GOTERM_BP_ALL	GO:0022904~respiratory electron transport chain	21	1.54185	2.28744e-08	MGI:103099, MGI:107876, MGI:107450, MGI:1913666, MGI:99917, MGI:106181, MGI:1914930, MGI:1913302, MGI:1914253, MGI:1344370, MGI:1914195, MGI:1913402, MGI:105959, MGI:1913695, MGI:88473, MGI:88474, MGI:1914175, MGI:1913826, MGI:2443241, MGI:107207, MGI:1913468	1252	69	18128	4.40672	0.000181469	6.52826e-07	4.56466e-05
GOTERM_BP_ALL	GO:0070972~protein localization to endoplasmic reticulum	17	1.24816	2.2977e-08	MGI:1914163, MGI:108559, MGI:1353561, MGI:1922858, MGI:1915387, MGI:1927072, MGI:1858417, MGI:88025, MGI:1350933, MGI:1916526, MGI:1916269, MGI:1859214, MGI:105066, MGI:95835, MGI:95818, MGI:1914687, MGI:1353418	1252	45	18128	5.46993	0.000182283	6.53403e-07	4.58513e-05
GOTERM_BP_ALL	GO:0051172~negative regulation of nitrogen compound metabolic process	170	12.4816	2.45084e-08	MGI:1891824, MGI:1330294, MGI:1342287, MGI:96648, MGI:88057, MGI:96646, MGI:2441670, MGI:96647, MGI:99180, MGI:99460, MGI:95806, MGI:1343091, MGI:1918764, MGI:1926232, MGI:97874, MGI:104874, MGI:88252, MGI:109384, MGI:1914372, MGI:104876, MGI:1349721, MGI:1915756, MGI:106016, MGI:107207, MGI:95713, MGI:107490, MGI:88313, MGI:87873, MGI:1858195, MGI:105037, MGI:1927664, MGI:1201685, MGI:101849, MG…	1252	1625	18128	1.51475	0.000194431	6.94463e-07	4.89073e-05
GOTERM_BP_ALL	GO:0042773~ATP synthesis coupled electron transport	18	1.32159	2.55563e-08	MGI:103099, MGI:107876, MGI:107450, MGI:1913666, MGI:1913302, MGI:1914253, MGI:1344370, MGI:1914195, MGI:1913402, MGI:105959, MGI:1913695, MGI:88473, MGI:88474, MGI:1914175, MGI:1913826, MGI:2443241, MGI:1913468, MGI:107207	1252	51	18128	5.11032	0.000202743	7.2158e-07	5.09985e-05
GOTERM_BP_ALL	GO:0048870~cell motility	147	10.793	2.78497e-08	MGI:2154238, MGI:894689, MGI:102889, MGI:1342287, MGI:88057, MGI:96646, MGI:95602, MGI:107671, MGI:104874, MGI:88252, MGI:99510, MGI:1340051, MGI:95713, MGI:102695, MGI:1931466, MGI:894670, MGI:107716, MGI:106211, MGI:101900, MGI:101849, MGI:106658, MGI:96949, MGI:96070, MGI:1329037, MGI:1915146, MGI:102700, MGI:1337100, MGI:1337026, MGI:108559, MGI:1917347, MGI:108554, MGI:1861755, MGI:98927, MG…	1252	1355	18128	1.57081	0.000220935	7.83544e-07	5.55749e-05
GOTERM_BP_ALL	GO:0051674~localization of cell	147	10.793	2.78497e-08	MGI:2154238, MGI:894689, MGI:102889, MGI:1342287, MGI:88057, MGI:96646, MGI:95602, MGI:107671, MGI:104874, MGI:88252, MGI:99510, MGI:1340051, MGI:95713, MGI:102695, MGI:1931466, MGI:894670, MGI:107716, MGI:106211, MGI:101900, MGI:101849, MGI:106658, MGI:96949, MGI:96070, MGI:1329037, MGI:1915146, MGI:102700, MGI:1337100, MGI:1337026, MGI:108559, MGI:1917347, MGI:108554, MGI:1861755, MGI:98927, MG…	1252	1355	18128	1.57081	0.000220935	7.83544e-07	5.55749e-05
GOTERM_BP_ALL	GO:0048514~blood vessel morphogenesis	74	5.43319	2.87624e-08	MGI:1096391, MGI:1342287, MGI:97837, MGI:96608, MGI:1352454, MGI:1889818, MGI:88057, MGI:96646, MGI:96647, MGI:1352452, MGI:87918, MGI:99460, MGI:1096355, MGI:107936, MGI:1933736, MGI:1914372, MGI:88613, MGI:1340051, MGI:1913464, MGI:2442543, MGI:1202722, MGI:95713, MGI:88215, MGI:2159210, MGI:106918, MGI:104659, MGI:106211, MGI:104750, MGI:88355, MGI:101900, MGI:103178, MGI:107949, MGI:109249, M…	1252	543	18128	1.97323	0.000228175	8.06362e-07	5.73962e-05
GOTERM_BP_ALL	GO:0030901~midbrain development	24	1.76211	2.88423e-08	MGI:894689, MGI:1338917, MGI:107460, MGI:97845, MGI:88047, MGI:106211, MGI:1927664, MGI:95524, MGI:109194, MGI:104853, MGI:891963, MGI:95523, MGI:103249, MGI:95522, MGI:96759, MGI:88251, MGI:88276, MGI:107807, MGI:88437, MGI:95835, MGI:88407, MGI:1352498, MGI:103250, MGI:107777	1252	90	18128	3.86113	0.000228809	8.05756e-07	5.75557e-05
GOTERM_BP_ALL	GO:0007166~cell surface receptor signaling pathway	224	16.4464	2.94948e-08	MGI:2154238, MGI:1330838, MGI:88059, MGI:96646, MGI:99460, MGI:1915615, MGI:1914372, MGI:1914375, MGI:1915756, MGI:102695, MGI:1926334, MGI:1298407, MGI:106211, MGI:2179989, MGI:101849, MGI:2150920, MGI:109486, MGI:1329037, MGI:2152889, MGI:105980, MGI:1918040, MGI:3027390, MGI:1345139, MGI:1345138, MGI:88176, MGI:98285, MGI:98388, MGI:1261415, MGI:1858219, MGI:95481, MGI:1353557, MGI:1925544, MG…	1252	2292	18128	1.41507	0.000233984	8.21094e-07	5.88578e-05
GOTERM_BP_ALL	GO:1901701~cellular response to oxygen-containing compound	123	9.03084	3.15336e-08	MGI:1931553, MGI:1342287, MGI:88059, MGI:102519, MGI:87918, MGI:99180, MGI:1343087, MGI:95602, MGI:104874, MGI:2157910, MGI:88127, MGI:102695, MGI:1916477, MGI:1858195, MGI:1927664, MGI:1098296, MGI:101849, MGI:88264, MGI:1333856, MGI:106658, MGI:99473, MGI:109486, MGI:1344313, MGI:95994, MGI:95818, MGI:88269, MGI:1926144, MGI:109518, MGI:98287, MGI:98285, MGI:1333787, MGI:1917347, MGI:894315, MG…	1252	1080	18128	1.64902	0.000250156	8.7478e-07	6.29262e-05
GOTERM_BP_ALL	GO:0001944~vasculature development	87	6.38767	3.18368e-08	MGI:1096391, MGI:1342287, MGI:97837, MGI:96608, MGI:1352454, MGI:1889818, MGI:88057, MGI:96646, MGI:96647, MGI:1352452, MGI:87918, MGI:99460, MGI:1096355, MGI:107936, MGI:1914372, MGI:1933736, MGI:88613, MGI:1340051, MGI:1913464, MGI:2442543, MGI:1202722, MGI:109247, MGI:95713, MGI:88215, MGI:2159210, MGI:106918, MGI:104659, MGI:1098726, MGI:1298378, MGI:106211, MGI:104750, MGI:88355, MGI:101900,…	1252	681	18128	1.84977	0.000252561	8.80115e-07	6.35313e-05
GOTERM_BP_ALL	GO:0043066~negative regulation of apoptotic process	111	8.14978	3.18458e-08	MGI:1330838, MGI:1342287, MGI:88057, MGI:96646, MGI:95602, MGI:97874, MGI:104874, MGI:104659, MGI:88314, MGI:107490, MGI:88065, MGI:1927664, MGI:109194, MGI:96949, MGI:1913418, MGI:1298204, MGI:99473, MGI:109486, MGI:104799, MGI:95994, MGI:1913323, MGI:2652132, MGI:1345138, MGI:1098623, MGI:1202879, MGI:101912, MGI:104565, MGI:95481, MGI:88271, MGI:1913879, MGI:88276, MGI:1914404, MGI:88274, MGI:…	1252	944	18128	1.70254	0.000252633	8.77308e-07	6.35493e-05
GOTERM_BP_ALL	GO:0044087~regulation of cellular component biogenesis	98	7.1953	3.32284e-08	MGI:1931553, MGI:1096391, MGI:1922858, MGI:88057, MGI:2683537, MGI:96646, MGI:87918, MGI:107671, MGI:107672, MGI:99510, MGI:2137354, MGI:1916289, MGI:1915756, MGI:95713, MGI:894670, MGI:107716, MGI:106211, MGI:1927664, MGI:101900, MGI:101849, MGI:106658, MGI:2446242, MGI:1924182, MGI:3027390, MGI:104652, MGI:1915416, MGI:1337026, MGI:108559, MGI:98388, MGI:894315, MGI:98386, MGI:95537, MGI:95481,…	1252	801	18128	1.77149	0.0002636	9.1223e-07	6.63084e-05
GOTERM_BP_ALL	GO:0071407~cellular response to organic cyclic compound	73	5.35977	3.43873e-08	MGI:1352457, MGI:1342287, MGI:1352454, MGI:1352456, MGI:88059, MGI:99894, MGI:1352451, MGI:104741, MGI:1352452, MGI:99557, MGI:99180, MGI:1929866, MGI:88252, MGI:104874, MGI:107936, MGI:2157910, MGI:96247, MGI:2159210, MGI:106918, MGI:103038, MGI:1858195, MGI:99607, MGI:2444210, MGI:105037, MGI:1927664, MGI:109249, MGI:109194, MGI:107946, MGI:1333856, MGI:107945, MGI:1918040, MGI:98931, MGI:19261…	1252	535	18128	1.97567	0.000272792	9.40789e-07	6.8621e-05
GOTERM_BP_ALL	GO:0009746~response to hexose	40	2.93686	3.96536e-08	MGI:107387, MGI:1339639, MGI:2446134, MGI:1321159, MGI:1202879, MGI:99894, MGI:1349394, MGI:109334, MGI:95537, MGI:98926, MGI:104565, MGI:107606, MGI:109128, MGI:1891189, MGI:1922704, MGI:107164, MGI:109162, MGI:104606, MGI:1914291, MGI:97592, MGI:95713, MGI:95739, MGI:1916477, MGI:106918, MGI:107588, MGI:1313277, MGI:97847, MGI:101849, MGI:106658, MGI:96759, MGI:99473, MGI:88564, MGI:95994, MGI:…	1252	219	18128	2.64461	0.000314562	1.08114e-06	7.913e-05
GOTERM_BP_ALL	GO:0051338~regulation of transferase activity	96	7.04846	3.98669e-08	MGI:106906, MGI:106244, MGI:1342287, MGI:1346325, MGI:1321159, MGI:88059, MGI:1096317, MGI:88057, MGI:2136690, MGI:1352452, MGI:1926228, MGI:109334, MGI:1096398, MGI:99180, MGI:1918918, MGI:2145242, MGI:104689, MGI:97874, MGI:1914853, MGI:107936, MGI:98325, MGI:88613, MGI:104878, MGI:1859158, MGI:1922704, MGI:96247, MGI:107776, MGI:1914718, MGI:107186, MGI:1347098, MGI:1913464, MGI:104556, MGI:13…	1252	782	18128	1.7775	0.000316254	1.08323e-06	7.95556e-05
GOTERM_BP_ALL	GO:0006897~endocytosis	72	5.28634	4.10093e-08	MGI:1916428, MGI:1915229, MGI:96608, MGI:104583, MGI:88059, MGI:2145316, MGI:99894, MGI:88057, MGI:87918, MGI:1096398, MGI:104785, MGI:107771, MGI:88252, MGI:1355272, MGI:1915615, MGI:1347244, MGI:2157910, MGI:88127, MGI:95809, MGI:104606, MGI:104659, MGI:99607, MGI:106211, MGI:103178, MGI:1927152, MGI:101849, MGI:1298204, MGI:99473, MGI:894297, MGI:108563, MGI:88261, MGI:98931, MGI:87941, MGI:99…	1252	527	18128	1.97819	0.000325315	1.11047e-06	8.18352e-05
GOTERM_BP_ALL	GO:0009890~negative regulation of biosynthetic process	168	12.3348	4.32766e-08	MGI:87866, MGI:1330294, MGI:1342287, MGI:96648, MGI:88057, MGI:96646, MGI:2441670, MGI:96647, MGI:99180, MGI:99460, MGI:95806, MGI:1343091, MGI:1918764, MGI:97874, MGI:88252, MGI:1914372, MGI:109384, MGI:104876, MGI:1916289, MGI:1349721, MGI:1915756, MGI:107207, MGI:1347098, MGI:95713, MGI:107490, MGI:88313, MGI:87873, MGI:1858195, MGI:105037, MGI:1927664, MGI:1201685, MGI:101849, MGI:106658, MGI…	1252	1614	18128	1.50713	0.000343297	1.16788e-06	8.63597e-05
GOTERM_BP_ALL	GO:0007568~aging	50	3.67107	4.62033e-08	MGI:99894, MGI:96648, MGI:88057, MGI:98085, MGI:1918614, MGI:96646, MGI:88222, MGI:106248, MGI:88252, MGI:2443582, MGI:1923517, MGI:101931, MGI:1344408, MGI:98754, MGI:107207, MGI:2442543, MGI:109247, MGI:104556, MGI:103038, MGI:107588, MGI:107490, MGI:1345634, MGI:106658, MGI:2442035, MGI:88564, MGI:88261, MGI:88423, MGI:97281, MGI:107450, MGI:95537, MGI:98926, MGI:97598, MGI:88271, MGI:107606, …	1252	311	18128	2.32785	0.00036651	1.24263e-06	9.22001e-05
GOTERM_BP_ALL	GO:0019222~regulation of metabolic process	512	37.5918	4.63855e-08	MGI:1915229, MGI:1096584, MGI:88059, MGI:96648, MGI:88057, MGI:2441670, MGI:96646, MGI:96647, MGI:1347006, MGI:2145242, MGI:99460, MGI:88252, MGI:88251, MGI:1914372, MGI:2384784, MGI:1915756, MGI:1933204, MGI:2145245, MGI:103250, MGI:107207, MGI:109207, MGI:107490, MGI:1929501, MGI:88065, MGI:106211, MGI:1098296, MGI:106658, MGI:1915831, MGI:96949, MGI:1929601, MGI:109486, MGI:99473, MGI:1329037,…	1252	6132	18128	1.20896	0.000367955	1.24332e-06	9.25637e-05
GOTERM_BP_ALL	GO:0048589~developmental growth	90	6.60793	4.67843e-08	MGI:1330861, MGI:2154238, MGI:1330838, MGI:98364, MGI:1889272, MGI:1923749, MGI:88059, MGI:97744, MGI:99894, MGI:88057, MGI:96785, MGI:97783, MGI:87918, MGI:1313266, MGI:1343091, MGI:1096355, MGI:1914853, MGI:104878, MGI:101931, MGI:1097686, MGI:98754, MGI:95713, MGI:1345277, MGI:109207, MGI:104659, MGI:103038, MGI:1298378, MGI:106211, MGI:95655, MGI:97173, MGI:103178, MGI:97750, MGI:107946, MGI:…	1252	719	18128	1.81242	0.000371118	1.24979e-06	9.33595e-05
GOTERM_BP_ALL	GO:0042775~mitochondrial ATP synthesis coupled electron transport	17	1.24816	4.68195e-08	MGI:103099, MGI:107876, MGI:107450, MGI:1913666, MGI:1913302, MGI:1914253, MGI:1344370, MGI:1914195, MGI:1913402, MGI:105959, MGI:1913695, MGI:88473, MGI:88474, MGI:1914175, MGI:1913826, MGI:1913468, MGI:107207	1252	47	18128	5.23717	0.000371397	1.24653e-06	9.34298e-05
GOTERM_BP_ALL	GO:0043620~regulation of DNA-templated transcription in response to stress	17	1.24816	4.68195e-08	MGI:109247, MGI:97297, MGI:106918, MGI:109169, MGI:97173, MGI:96646, MGI:1927072, MGI:1927664, MGI:103178, MGI:99682, MGI:1342772, MGI:1098233, MGI:97363, MGI:109384, MGI:95295, MGI:88096, MGI:103223	1252	47	18128	5.23717	0.000371397	1.24653e-06	9.34298e-05
GOTERM_BP_ALL	GO:0009892~negative regulation of metabolic process	248	18.2085	5.16634e-08	MGI:1891824, MGI:88059, MGI:96648, MGI:88057, MGI:2441670, MGI:96646, MGI:96647, MGI:99460, MGI:2145242, MGI:1918764, MGI:88252, MGI:1914372, MGI:1915756, MGI:107207, MGI:107490, MGI:106211, MGI:101849, MGI:1919712, MGI:106658, MGI:1929601, MGI:99473, MGI:109486, MGI:95994, MGI:1329037, MGI:1918040, MGI:3027390, MGI:1345139, MGI:1345138, MGI:1927167, MGI:1270859, MGI:88276, MGI:1354952, MGI:13338…	1252	2610	18128	1.3758	0.000409813	1.37089e-06	0.000103096
GOTERM_BP_ALL	GO:0044267~cellular protein metabolic process	401	29.442	5.29381e-08	MGI:1330838, MGI:1922858, MGI:1096584, MGI:88059, MGI:88057, MGI:96646, MGI:1347006, MGI:2145242, MGI:88252, MGI:88251, MGI:1859214, MGI:2384784, MGI:88259, MGI:103250, MGI:109207, MGI:1931466, MGI:107490, MGI:1929501, MGI:88065, MGI:106211, MGI:88264, MGI:1929601, MGI:1298204, MGI:109486, MGI:99473, MGI:1915141, MGI:1329037, MGI:109584, MGI:2152889, MGI:3027390, MGI:88176, MGI:894315, MGI:894313…	1252	4618	18128	1.25729	0.000419922	1.40003e-06	0.000105639
GOTERM_BP_ALL	GO:0031328~positive regulation of cellular biosynthetic process	176	12.9222	5.67585e-08	MGI:99851, MGI:1931553, MGI:1330294, MGI:1342287, MGI:88059, MGI:96648, MGI:102519, MGI:88057, MGI:96646, MGI:96647, MGI:1096398, MGI:104785, MGI:99460, MGI:1343091, MGI:97874, MGI:104874, MGI:88252, MGI:109384, MGI:88251, MGI:104876, MGI:99510, MGI:1916289, MGI:103250, MGI:104709, MGI:107207, MGI:109207, MGI:104659, MGI:87873, MGI:894670, MGI:106211, MGI:105037, MGI:1927664, MGI:1345635, MGI:109…	1252	1719	18128	1.48246	0.000450221	1.49609e-06	0.000113263
GOTERM_BP_ALL	GO:0010605~negative regulation of macromolecule metabolic process	231	16.9604	6.48192e-08	MGI:1891824, MGI:88059, MGI:96648, MGI:88057, MGI:2441670, MGI:96646, MGI:96647, MGI:99460, MGI:1918764, MGI:88252, MGI:1914372, MGI:1915756, MGI:107207, MGI:107490, MGI:106211, MGI:101849, MGI:106658, MGI:1929601, MGI:99473, MGI:95994, MGI:1329037, MGI:1918040, MGI:3027390, MGI:1345139, MGI:1345138, MGI:1927167, MGI:1270859, MGI:88276, MGI:1354952, MGI:1333805, MGI:105373, MGI:1097714, MGI:36486…	1252	2402	18128	1.39247	0.000514143	1.7029e-06	0.000129349
GOTERM_BP_ALL	GO:0019538~protein metabolic process	443	32.5257	6.53691e-08	MGI:1330838, MGI:1922858, MGI:1096584, MGI:88059, MGI:88057, MGI:96646, MGI:1347006, MGI:2145242, MGI:88252, MGI:88251, MGI:1859214, MGI:2384784, MGI:88259, MGI:103250, MGI:109207, MGI:1931466, MGI:107490, MGI:1929501, MGI:88065, MGI:106211, MGI:88264, MGI:1915831, MGI:88266, MGI:1929601, MGI:1298204, MGI:109486, MGI:99473, MGI:1915141, MGI:1329037, MGI:109584, MGI:2152889, MGI:3027390, MGI:88176…	1252	5196	18128	1.23447	0.000518504	1.71168e-06	0.000130446
GOTERM_BP_ALL	GO:0043069~negative regulation of programmed cell death	111	8.14978	6.75131e-08	MGI:1330838, MGI:1342287, MGI:88057, MGI:96646, MGI:95602, MGI:97874, MGI:104874, MGI:104659, MGI:88314, MGI:107490, MGI:88065, MGI:1927664, MGI:109194, MGI:96949, MGI:1913418, MGI:1298204, MGI:99473, MGI:109486, MGI:104799, MGI:95994, MGI:1913323, MGI:2652132, MGI:1345138, MGI:1098623, MGI:1202879, MGI:101912, MGI:104565, MGI:95481, MGI:88271, MGI:1913879, MGI:88276, MGI:1914404, MGI:88274, MGI:…	1252	958	18128	1.67766	0.000535505	1.762e-06	0.000134724
GOTERM_BP_ALL	GO:0006457~protein folding	34	2.49633	7.02602e-08	MGI:1914647, MGI:2145316, MGI:107804, MGI:1914285, MGI:1928373, MGI:1341070, MGI:2442418, MGI:104689, MGI:88252, MGI:97749, MGI:1927947, MGI:96247, MGI:107185, MGI:96245, MGI:88127, MGI:107186, MGI:107183, MGI:97346, MGI:1913337, MGI:97464, MGI:97750, MGI:1917606, MGI:107812, MGI:1919103, MGI:96250, MGI:107943, MGI:104864, MGI:88261, MGI:88423, MGI:95834, MGI:95541, MGI:98817, MGI:1915088, MGI:19…	1252	172	18128	2.86217	0.000557289	1.82768e-06	0.000140206
GOTERM_BP_ALL	GO:0006357~regulation of transcription from RNA polymerase II promoter	181	13.2893	7.14506e-08	MGI:99851, MGI:1931553, MGI:1330294, MGI:1342287, MGI:88059, MGI:96648, MGI:96646, MGI:96647, MGI:99180, MGI:1096398, MGI:104785, MGI:1343091, MGI:99460, MGI:95806, MGI:1918764, MGI:97874, MGI:104874, MGI:88252, MGI:109384, MGI:1914372, MGI:104876, MGI:1916289, MGI:1349721, MGI:1915756, MGI:104709, MGI:107207, MGI:104659, MGI:88313, MGI:894670, MGI:105037, MGI:1927664, MGI:1345635, MGI:1201685, M…	1252	1784	18128	1.46903	0.000566728	1.85258e-06	0.000142582
GOTERM_BP_ALL	GO:0007409~axonogenesis	61	4.47871	7.51946e-08	MGI:1352457, MGI:2670976, MGI:1330861, MGI:2154238, MGI:1923749, MGI:88059, MGI:1352456, MGI:88057, MGI:96785, MGI:1313266, MGI:95602, MGI:99423, MGI:1097159, MGI:2387585, MGI:99846, MGI:109207, MGI:1917333, MGI:95655, MGI:97173, MGI:104750, MGI:97175, MGI:87904, MGI:103178, MGI:97363, MGI:1347464, MGI:106658, MGI:1915141, MGI:87961, MGI:1346042, MGI:104694, MGI:107555, MGI:107559, MGI:108559, MG…	1252	423	18128	2.08802	0.000596416	1.9433e-06	0.000150053
GOTERM_BP_ALL	GO:0046394~carboxylic acid biosynthetic process	41	3.01028	8.51135e-08	MGI:1889341, MGI:1916051, MGI:87866, MGI:95485, MGI:2183441, MGI:1097711, MGI:97837, MGI:1915408, MGI:1353437, MGI:1921455, MGI:1858960, MGI:98240, MGI:96763, MGI:1926967, MGI:1890410, MGI:107606, MGI:97394, MGI:2443582, MGI:109128, MGI:1349216, MGI:1923517, MGI:1916289, MGI:2670997, MGI:97591, MGI:103251, MGI:1355330, MGI:95739, MGI:95753, MGI:98239, MGI:99917, MGI:2444210, MGI:1929955, MGI:1352…	1252	234	18128	2.53696	0.000675063	2.1925e-06	0.000169846
GOTERM_BP_ALL	GO:0001568~blood vessel development	82	6.02056	9.55133e-08	MGI:1096391, MGI:1342287, MGI:97837, MGI:96608, MGI:1352454, MGI:1889818, MGI:88057, MGI:96646, MGI:96647, MGI:1352452, MGI:87918, MGI:99460, MGI:1096355, MGI:107936, MGI:1914372, MGI:1933736, MGI:88613, MGI:1340051, MGI:1913464, MGI:2442543, MGI:1202722, MGI:109247, MGI:95713, MGI:88215, MGI:2159210, MGI:106918, MGI:104659, MGI:1298378, MGI:106211, MGI:104750, MGI:88355, MGI:101900, MGI:103178, …	1252	644	18128	1.84363	0.000757515	2.45243e-06	0.0001906
GOTERM_BP_ALL	GO:1903827~regulation of cellular protein localization	74	5.43319	1.01966e-07	MGI:97887, MGI:1931553, MGI:1096391, MGI:1330861, MGI:2681835, MGI:1321159, MGI:99894, MGI:1921455, MGI:104741, MGI:1929866, MGI:95602, MGI:1350933, MGI:1343091, MGI:104689, MGI:97874, MGI:104874, MGI:107936, MGI:107637, MGI:107672, MGI:96247, MGI:107185, MGI:104606, MGI:107186, MGI:107183, MGI:104556, MGI:99846, MGI:1101358, MGI:106211, MGI:107585, MGI:88355, MGI:103178, MGI:108090, MGI:101849, …	1252	560	18128	1.91333	0.000808669	2.60966e-06	0.000203476
GOTERM_BP_ALL	GO:0022900~electron transport chain	21	1.54185	1.06632e-07	MGI:103099, MGI:107876, MGI:107450, MGI:1913666, MGI:99917, MGI:106181, MGI:1914930, MGI:1913302, MGI:1914253, MGI:1344370, MGI:1914195, MGI:1913402, MGI:105959, MGI:1913695, MGI:88473, MGI:88474, MGI:1914175, MGI:1913826, MGI:2443241, MGI:107207, MGI:1913468	1252	75	18128	4.05419	0.000845663	2.72032e-06	0.000212788
GOTERM_BP_ALL	GO:0050678~regulation of epithelial cell proliferation	51	3.74449	1.07894e-07	MGI:1352457, MGI:98364, MGI:1352454, MGI:88057, MGI:96646, MGI:1352452, MGI:99180, MGI:99423, MGI:97874, MGI:1914372, MGI:104876, MGI:1913464, MGI:2442543, MGI:95713, MGI:88314, MGI:88313, MGI:95655, MGI:106211, MGI:2444210, MGI:103178, MGI:107946, MGI:97363, MGI:1333856, MGI:88564, MGI:1329037, MGI:103223, MGI:88115, MGI:1929076, MGI:1202879, MGI:96120, MGI:104565, MGI:104853, MGI:1930187, MGI:8…	1252	329	18128	2.2445	0.000855663	2.74368e-06	0.000215305
GOTERM_BP_ALL	GO:0050896~response to stimulus	718	52.7166	1.13788e-07	MGI:2135593, MGI:2154238, MGI:1330838, MGI:1913944, MGI:109581, MGI:88059, MGI:96648, MGI:88057, MGI:96646, MGI:96647, MGI:87918, MGI:88255, MGI:99460, MGI:2145242, MGI:88253, MGI:88252, MGI:88251, MGI:1914372, MGI:1915615, MGI:96009, MGI:1914375, MGI:2384784, MGI:1915756, MGI:88259, MGI:103250, MGI:1891160, MGI:96745, MGI:107207, MGI:1931466, MGI:107490, MGI:1929501, MGI:88065, MGI:106211, MGI:8…	1252	9104	18128	1.14193	0.00090239	2.88433e-06	0.000227068
GOTERM_BP_ALL	GO:0009605~response to external stimulus	225	16.5198	1.20218e-07	MGI:1891824, MGI:2154238, MGI:88059, MGI:95781, MGI:96648, MGI:88057, MGI:96646, MGI:96647, MGI:88252, MGI:1915615, MGI:102695, MGI:1931466, MGI:1924384, MGI:2179989, MGI:106658, MGI:1929601, MGI:99473, MGI:109486, MGI:95994, MGI:1310002, MGI:1926465, MGI:1270859, MGI:95481, MGI:88271, MGI:88276, MGI:88473, MGI:95288, MGI:95669, MGI:108360, MGI:105373, MGI:1914291, MGI:1097714, MGI:3648653, MGI:1…	1252	2345	18128	1.38927	0.000953357	3.03761e-06	0.000239899
GOTERM_BP_ALL	GO:0040008~regulation of growth	86	6.31424	1.25e-07	MGI:106244, MGI:1330838, MGI:1923749, MGI:88059, MGI:97744, MGI:99894, MGI:88057, MGI:101780, MGI:1298387, MGI:1096398, MGI:1343091, MGI:95806, MGI:97874, MGI:1914853, MGI:107931, MGI:88613, MGI:95713, MGI:104556, MGI:106918, MGI:109207, MGI:104659, MGI:103038, MGI:106211, MGI:95655, MGI:97173, MGI:893588, MGI:101900, MGI:103178, MGI:97750, MGI:97172, MGI:108090, MGI:101849, MGI:97171, MGI:97363,…	1252	691	18128	1.80205	0.000991255	3.1484e-06	0.00024944
GOTERM_BP_ALL	GO:0021543~pallium development	34	2.49633	1.42697e-07	MGI:97815, MGI:1352457, MGI:894689, MGI:98364, MGI:97816, MGI:108554, MGI:99894, MGI:1352451, MGI:96785, MGI:1336171, MGI:88276, MGI:107807, MGI:1344408, MGI:1918012, MGI:1340051, MGI:1923824, MGI:106016, MGI:106918, MGI:1915010, MGI:97845, MGI:109520, MGI:99414, MGI:88355, MGI:108384, MGI:1347464, MGI:106658, MGI:1096385, MGI:95522, MGI:96949, MGI:97384, MGI:95294, MGI:102564, MGI:1096342, MGI:1…	1252	177	18128	2.78132	0.00113152	3.58277e-06	0.000284756
GOTERM_BP_ALL	GO:0006812~cation transport	106	7.78267	1.43114e-07	MGI:1927558, MGI:894689, MGI:1261437, MGI:101780, MGI:1298387, MGI:2149635, MGI:88255, MGI:95909, MGI:104874, MGI:88251, MGI:1926943, MGI:88259, MGI:103286, MGI:1915372, MGI:88127, MGI:103250, MGI:95713, MGI:2685058, MGI:1931466, MGI:109194, MGI:88110, MGI:1929601, MGI:1914186, MGI:105980, MGI:1916279, MGI:88115, MGI:1309465, MGI:1914222, MGI:1890510, MGI:2137677, MGI:1913293, MGI:95537, MGI:1045…	1252	915	18128	1.67738	0.00113482	3.5819e-06	0.000285588
GOTERM_BP_ALL	GO:0009267~cellular response to starvation	28	2.0558	1.45004e-07	MGI:104816, MGI:1202879, MGI:96646, MGI:1914829, MGI:1888999, MGI:1098233, MGI:1914980, MGI:107606, MGI:109384, MGI:1915661, MGI:88096, MGI:1923517, MGI:95739, MGI:1926217, MGI:104556, MGI:1101353, MGI:1915010, MGI:1861742, MGI:106181, MGI:1927072, MGI:107585, MGI:1927664, MGI:1351481, MGI:88564, MGI:1923507, MGI:95755, MGI:95835, MGI:1915691	1252	128	18128	3.16733	0.0011498	3.61781e-06	0.00028936
GOTERM_BP_ALL	GO:0070848~response to growth factor	80	5.87372	1.47635e-07	MGI:2670976, MGI:98364, MGI:1342287, MGI:1352454, MGI:88059, MGI:96646, MGI:99180, MGI:95602, MGI:1355272, MGI:1914853, MGI:1915615, MGI:104876, MGI:88613, MGI:1349721, MGI:1097159, MGI:102695, MGI:106918, MGI:104659, MGI:104967, MGI:97173, MGI:1927664, MGI:103178, MGI:101849, MGI:107946, MGI:97363, MGI:1933172, MGI:107945, MGI:2150920, MGI:2388481, MGI:1344313, MGI:88423, MGI:1329037, MGI:134513…	1252	629	18128	1.84156	0.00117065	3.6719e-06	0.00029461
GOTERM_BP_ALL	GO:0006820~anion transport	60	4.40529	1.48475e-07	MGI:1351644, MGI:1347049, MGI:1349457, MGI:88057, MGI:1926228, MGI:109334, MGI:88222, MGI:2149635, MGI:3037150, MGI:104785, MGI:104874, MGI:1194504, MGI:2443582, MGI:1349216, MGI:101931, MGI:1921364, MGI:2145895, MGI:1347355, MGI:1347098, MGI:106915, MGI:1914131, MGI:106919, MGI:1929501, MGI:1915010, MGI:1298205, MGI:95755, MGI:894291, MGI:88269, MGI:1889679, MGI:95760, MGI:1889007, MGI:96955, MG…	1252	421	18128	2.06355	0.00117731	3.68124e-06	0.000296286
GOTERM_BP_ALL	GO:0006979~response to oxidative stress	61	4.47871	1.59949e-07	MGI:96413, MGI:1352457, MGI:1342287, MGI:96608, MGI:88059, MGI:1352456, MGI:102519, MGI:1922004, MGI:88057, MGI:96646, MGI:97783, MGI:1343087, MGI:2385112, MGI:1918764, MGI:88096, MGI:1344408, MGI:1347244, MGI:88259, MGI:1347355, MGI:107207, MGI:109247, MGI:88215, MGI:106918, MGI:1931466, MGI:1929501, MGI:97464, MGI:97173, MGI:1927664, MGI:1928503, MGI:101900, MGI:107949, MGI:2179989, MGI:101849,…	1252	432	18128	2.04452	0.00126823	3.95338e-06	0.000319184
GOTERM_BP_ALL	GO:0048708~astrocyte differentiation	20	1.46843	1.62871e-07	MGI:95697, MGI:98217, MGI:103038, MGI:104659, MGI:108554, MGI:97173, MGI:101780, MGI:99414, MGI:95524, MGI:1928503, MGI:96397, MGI:98371, MGI:97363, MGI:104853, MGI:97385, MGI:104876, MGI:95294, MGI:1100526, MGI:1915166, MGI:98932	1252	70	18128	4.13692	0.00129139	4.0131e-06	0.000325014
GOTERM_BP_ALL	GO:0046942~carboxylic acid transport	42	3.0837	1.69701e-07	MGI:1889679, MGI:95760, MGI:1349457, MGI:96955, MGI:88057, MGI:1926228, MGI:109334, MGI:2149635, MGI:2135601, MGI:3037150, MGI:104785, MGI:97598, MGI:104874, MGI:1194504, MGI:2443582, MGI:95627, MGI:1349216, MGI:101931, MGI:96990, MGI:1923824, MGI:1858261, MGI:1921364, MGI:2145895, MGI:1347355, MGI:2385894, MGI:1860139, MGI:1347098, MGI:2137681, MGI:103098, MGI:1349482, MGI:99917, MGI:1929501, MG…	1252	249	18128	2.44228	0.0013455	4.16843e-06	0.000338643
GOTERM_BP_ALL	GO:0006376~mRNA splice site selection	12	0.881057	1.74817e-07	MGI:1343044, MGI:98283, MGI:1343045, MGI:2183260, MGI:2443713, MGI:104602, MGI:1333805, MGI:1914934, MGI:1914228, MGI:1915246, MGI:1338822, MGI:1860489	1252	24	18128	7.23962	0.00138603	4.28084e-06	0.000348852
GOTERM_BP_ALL	GO:0070997~neuron death	53	3.89134	2.00949e-07	MGI:1352457, MGI:1330838, MGI:1922858, MGI:2181726, MGI:88059, MGI:1352456, MGI:88057, MGI:1929258, MGI:96646, MGI:1914829, MGI:95640, MGI:95602, MGI:1343091, MGI:107936, MGI:97874, MGI:88096, MGI:1347244, MGI:96247, MGI:1097159, MGI:109247, MGI:102695, MGI:1926178, MGI:106918, MGI:103038, MGI:2385017, MGI:97173, MGI:106211, MGI:99605, MGI:103178, MGI:101849, MGI:97171, MGI:1298204, MGI:96949, MG…	1252	355	18128	2.16169	0.00159306	4.90562e-06	0.000401
GOTERM_BP_ALL	GO:0051186~cofactor metabolic process	54	3.96476	2.04206e-07	MGI:96414, MGI:2159619, MGI:2179327, MGI:1343087, MGI:95640, MGI:98797, MGI:107624, MGI:2158650, MGI:1921364, MGI:97532, MGI:105089, MGI:107207, MGI:103251, MGI:106918, MGI:103038, MGI:1927234, MGI:1926170, MGI:1351481, MGI:1915084, MGI:1298204, MGI:88529, MGI:2183149, MGI:1098623, MGI:95485, MGI:1339639, MGI:1921997, MGI:107450, MGI:1310002, MGI:1349396, MGI:96763, MGI:2385184, MGI:1890410, MGI:…	1252	365	18128	2.14213	0.00161886	4.96983e-06	0.000407498
GOTERM_BP_ALL	GO:0009058~biosynthetic process	494	36.2702	2.06382e-07	MGI:88059, MGI:1353437, MGI:96648, MGI:88057, MGI:2441670, MGI:96646, MGI:1915571, MGI:96647, MGI:1347006, MGI:99460, MGI:88252, MGI:88251, MGI:1914372, MGI:1859214, MGI:2384784, MGI:1915756, MGI:103250, MGI:103251, MGI:107207, MGI:109207, MGI:1931466, MGI:107490, MGI:106211, MGI:106658, MGI:96949, MGI:109486, MGI:99473, MGI:1915141, MGI:1329037, MGI:1196345, MGI:95485, MGI:1097711, MGI:88176, MG…	1252	5945	18128	1.20315	0.00163609	5.00743e-06	0.000411841
GOTERM_BP_ALL	GO:0045934~negative regulation of nucleobase-containing compound metabolic process	150	11.0132	2.09005e-07	MGI:1891824, MGI:1330294, MGI:1342287, MGI:96648, MGI:96646, MGI:2441670, MGI:96647, MGI:99180, MGI:99460, MGI:95806, MGI:1343091, MGI:1918764, MGI:1926232, MGI:97874, MGI:104874, MGI:88252, MGI:1914372, MGI:109384, MGI:104876, MGI:1349721, MGI:1915756, MGI:106016, MGI:107207, MGI:95713, MGI:107490, MGI:88313, MGI:87873, MGI:1858195, MGI:105037, MGI:1927664, MGI:1201685, MGI:106658, MGI:1929601, …	1252	1436	18128	1.51245	0.00165687	5.05562e-06	0.000417075
GOTERM_BP_ALL	GO:0006898~receptor-mediated endocytosis	37	2.71659	2.12603e-07	MGI:1915229, MGI:1337026, MGI:104583, MGI:99894, MGI:2385902, MGI:88057, MGI:107801, MGI:96828, MGI:1914603, MGI:1096398, MGI:88348, MGI:1858308, MGI:88252, MGI:2157910, MGI:95809, MGI:88127, MGI:892877, MGI:97297, MGI:104659, MGI:2388633, MGI:103178, MGI:1927152, MGI:1859547, MGI:1298204, MGI:99473, MGI:894297, MGI:95294, MGI:88261, MGI:95588, MGI:95832, MGI:95589, MGI:96610, MGI:2159601, MGI:98…	1252	206	18128	2.60064	0.00168537	5.12702e-06	0.000424256
GOTERM_BP_ALL	GO:0051248~negative regulation of protein metabolic process	115	8.44347	2.13215e-07	MGI:894689, MGI:1342287, MGI:88059, MGI:102519, MGI:88057, MGI:96646, MGI:101780, MGI:99180, MGI:95602, MGI:1343091, MGI:97874, MGI:104874, MGI:88252, MGI:1914853, MGI:98325, MGI:109384, MGI:104878, MGI:1349721, MGI:1352498, MGI:107490, MGI:104967, MGI:1927664, MGI:95301, MGI:1201685, MGI:101849, MGI:104860, MGI:99473, MGI:1329037, MGI:1918040, MGI:3027390, MGI:1345139, MGI:1345138, MGI:1337026, …	1252	1025	18128	1.6245	0.00169022	5.12619e-06	0.000425476
GOTERM_BP_ALL	GO:0019216~regulation of lipid metabolic process	49	3.59765	2.16427e-07	MGI:96413, MGI:1352457, MGI:87866, MGI:1096317, MGI:97744, MGI:88057, MGI:97783, MGI:109334, MGI:1096398, MGI:88222, MGI:1343087, MGI:104874, MGI:97874, MGI:88613, MGI:1916289, MGI:1347098, MGI:1298378, MGI:106211, MGI:2444210, MGI:1351481, MGI:1098296, MGI:104754, MGI:894291, MGI:97520, MGI:99431, MGI:2388479, MGI:94865, MGI:1202879, MGI:1095403, MGI:99403, MGI:893578, MGI:96765, MGI:1349392, MG…	1252	317	18128	2.23811	0.00171566	5.1877e-06	0.000431886
GOTERM_BP_ALL	GO:0014014~negative regulation of gliogenesis	16	1.17474	2.35387e-07	MGI:96414, MGI:97804, MGI:108554, MGI:99414, MGI:1927664, MGI:1928503, MGI:95524, MGI:88222, MGI:96397, MGI:97363, MGI:104853, MGI:97385, MGI:88276, MGI:104876, MGI:1924143, MGI:1100526	1252	46	18128	5.03626	0.00186582	5.62516e-06	0.00046972
GOTERM_BP_ALL	GO:0016053~organic acid biosynthetic process	42	3.0837	2.36681e-07	MGI:1889341, MGI:1916051, MGI:87866, MGI:95485, MGI:2183441, MGI:1097711, MGI:97837, MGI:1915408, MGI:1353437, MGI:1921455, MGI:1858960, MGI:98240, MGI:96763, MGI:1926967, MGI:1890410, MGI:107606, MGI:97394, MGI:2443582, MGI:109128, MGI:1349216, MGI:1923517, MGI:1916289, MGI:2670997, MGI:97591, MGI:103251, MGI:1355330, MGI:95739, MGI:95753, MGI:98239, MGI:99917, MGI:2444210, MGI:1929955, MGI:1352…	1252	252	18128	2.41321	0.00187607	5.63911e-06	0.000472304
GOTERM_BP_ALL	GO:0010558~negative regulation of macromolecule biosynthetic process	157	11.5272	2.58608e-07	MGI:1330294, MGI:1342287, MGI:96648, MGI:96646, MGI:2441670, MGI:96647, MGI:99180, MGI:99460, MGI:95806, MGI:1343091, MGI:1918764, MGI:97874, MGI:88252, MGI:1914372, MGI:109384, MGI:104876, MGI:1349721, MGI:1915756, MGI:107207, MGI:95713, MGI:107490, MGI:88313, MGI:87873, MGI:1858195, MGI:105037, MGI:1927664, MGI:1201685, MGI:101849, MGI:106658, MGI:104860, MGI:2385849, MGI:96070, MGI:1344313, MG…	1252	1525	18128	1.49065	0.00204969	6.14309e-06	0.00051606
GOTERM_BP_ALL	GO:0036293~response to decreased oxygen levels	49	3.59765	2.62129e-07	MGI:1098623, MGI:1339639, MGI:109518, MGI:99907, MGI:1921997, MGI:1352456, MGI:102519, MGI:95781, MGI:1914829, MGI:98926, MGI:95537, MGI:1888999, MGI:104565, MGI:88271, MGI:107936, MGI:2443582, MGI:1914175, MGI:102858, MGI:88259, MGI:88108, MGI:892877, MGI:1913464, MGI:97804, MGI:98217, MGI:97610, MGI:106918, MGI:109169, MGI:1101358, MGI:109369, MGI:97173, MGI:97464, MGI:97847, MGI:1927072, MGI:1…	1252	319	18128	2.22408	0.00207757	6.20813e-06	0.000523085
GOTERM_BP_ALL	GO:0070201~regulation of establishment of protein localization	99	7.26872	2.68582e-07	MGI:1931553, MGI:1096391, MGI:1929866, MGI:1343091, MGI:104874, MGI:96009, MGI:95713, MGI:99846, MGI:1931466, MGI:106211, MGI:1098296, MGI:101849, MGI:1929601, MGI:99473, MGI:104716, MGI:1914186, MGI:109274, MGI:1918040, MGI:1926144, MGI:2388479, MGI:1202879, MGI:98388, MGI:1926465, MGI:104853, MGI:1929278, MGI:1913879, MGI:109128, MGI:1913355, MGI:1914291, MGI:106402, MGI:97548, MGI:95739, MGI:2…	1252	848	18128	1.69038	0.00212866	6.34203e-06	0.000535962
GOTERM_BP_ALL	GO:0045935~positive regulation of nucleobase-containing compound metabolic process	167	12.2614	2.84051e-07	MGI:99851, MGI:1931553, MGI:1330294, MGI:1342287, MGI:88059, MGI:96648, MGI:102519, MGI:88057, MGI:96646, MGI:96647, MGI:99180, MGI:1096398, MGI:104785, MGI:99460, MGI:1343091, MGI:97874, MGI:104874, MGI:88252, MGI:109384, MGI:88251, MGI:104876, MGI:99510, MGI:1916289, MGI:1349721, MGI:103250, MGI:106016, MGI:104709, MGI:107207, MGI:104659, MGI:87873, MGI:894670, MGI:106211, MGI:105037, MGI:19276…	1252	1649	18128	1.46636	0.00225112	6.68739e-06	0.00056683
GOTERM_BP_ALL	GO:0051270~regulation of cellular component movement	99	7.26872	3.0512e-07	MGI:2154238, MGI:1342287, MGI:88057, MGI:96646, MGI:1096398, MGI:104874, MGI:88252, MGI:99510, MGI:1340051, MGI:96745, MGI:1931466, MGI:894670, MGI:101900, MGI:101849, MGI:88110, MGI:106658, MGI:96070, MGI:1329037, MGI:1337026, MGI:108559, MGI:1917347, MGI:1861755, MGI:98927, MGI:104565, MGI:95481, MGI:98779, MGI:97550, MGI:88274, MGI:892877, MGI:88106, MGI:97549, MGI:103098, MGI:1330848, MGI:978…	1252	850	18128	1.6864	0.0024179	7.16217e-06	0.000608875
GOTERM_BP_ALL	GO:0060255~regulation of macromolecule metabolic process	480	35.2423	3.26312e-07	MGI:1915229, MGI:1096584, MGI:88059, MGI:96648, MGI:88057, MGI:2441670, MGI:96646, MGI:96647, MGI:1347006, MGI:2145242, MGI:99460, MGI:88252, MGI:88251, MGI:1914372, MGI:2384784, MGI:1915756, MGI:1933204, MGI:2145245, MGI:103250, MGI:107207, MGI:109207, MGI:107490, MGI:1929501, MGI:88065, MGI:106211, MGI:1915831, MGI:106658, MGI:96949, MGI:1929601, MGI:109486, MGI:99473, MGI:1329037, MGI:3027390,…	1252	5771	18128	1.2043	0.00258561	7.63703e-06	0.000651164
GOTERM_BP_ALL	GO:0010256~endomembrane system organization	67	4.91924	3.30026e-07	MGI:97887, MGI:1931553, MGI:1096391, MGI:1914761, MGI:1923749, MGI:1922858, MGI:1929258, MGI:101780, MGI:1921455, MGI:105306, MGI:104874, MGI:1355272, MGI:1196325, MGI:104606, MGI:102790, MGI:97791, MGI:88930, MGI:1098726, MGI:2444945, MGI:99607, MGI:106211, MGI:1858417, MGI:109202, MGI:88355, MGI:88025, MGI:101849, MGI:1927152, MGI:1929492, MGI:88110, MGI:1915831, MGI:109484, MGI:87961, MGI:8842…	1252	503	18128	1.92865	0.002615	7.70123e-06	0.000658576
GOTERM_BP_ALL	GO:0035383~thioester metabolic process	20	1.46843	3.34771e-07	MGI:1098623, MGI:95485, MGI:2159619, MGI:1927234, MGI:107450, MGI:2179327, MGI:1349396, MGI:1926170, MGI:1351481, MGI:1343087, MGI:1915988, MGI:1890410, MGI:107624, MGI:88529, MGI:1915853, MGI:109128, MGI:97532, MGI:109162, MGI:105089, MGI:103251	1252	73	18128	3.96691	0.00265255	7.78905e-06	0.000668044
GOTERM_BP_ALL	GO:0006637~acyl-CoA metabolic process	20	1.46843	3.34771e-07	MGI:1098623, MGI:95485, MGI:2159619, MGI:1927234, MGI:107450, MGI:2179327, MGI:1349396, MGI:1926170, MGI:1351481, MGI:1343087, MGI:1915988, MGI:1890410, MGI:107624, MGI:88529, MGI:1915853, MGI:109128, MGI:97532, MGI:109162, MGI:105089, MGI:103251	1252	73	18128	3.96691	0.00265255	7.78905e-06	0.000668044
GOTERM_BP_ALL	GO:2000113~negative regulation of cellular macromolecule biosynthetic process	151	11.0866	3.65991e-07	MGI:1330294, MGI:1342287, MGI:96648, MGI:96646, MGI:2441670, MGI:96647, MGI:99180, MGI:99460, MGI:95806, MGI:1343091, MGI:1918764, MGI:97874, MGI:88252, MGI:1914372, MGI:109384, MGI:104876, MGI:1349721, MGI:1915756, MGI:107207, MGI:95713, MGI:107490, MGI:88313, MGI:87873, MGI:1858195, MGI:105037, MGI:1927664, MGI:1201685, MGI:101849, MGI:106658, MGI:104860, MGI:2385849, MGI:96070, MGI:1344313, MG…	1252	1461	18128	1.49648	0.00289956	8.49054e-06	0.000730344
GOTERM_BP_ALL	GO:0060537~muscle tissue development	61	4.47871	3.8346e-07	MGI:1352454, MGI:1352452, MGI:1347006, MGI:1343091, MGI:1096355, MGI:88252, MGI:97874, MGI:109384, MGI:104878, MGI:1918722, MGI:95713, MGI:2159210, MGI:98217, MGI:104659, MGI:1858195, MGI:106211, MGI:105037, MGI:1927664, MGI:103178, MGI:104754, MGI:97363, MGI:106658, MGI:1346524, MGI:96907, MGI:2140300, MGI:2152889, MGI:88561, MGI:95541, MGI:1914228, MGI:108117, MGI:99240, MGI:97281, MGI:1202879,…	1252	443	18128	1.99375	0.00303775	8.86986e-06	0.000765204
GOTERM_BP_ALL	GO:0050804~modulation of synaptic transmission	50	3.67107	3.90033e-07	MGI:2681835, MGI:1096391, MGI:1915229, MGI:99894, MGI:101780, MGI:104785, MGI:1194504, MGI:2443582, MGI:1928323, MGI:2684762, MGI:95809, MGI:95697, MGI:98217, MGI:88110, MGI:106658, MGI:1346042, MGI:95818, MGI:88269, MGI:99431, MGI:1099790, MGI:97281, MGI:1195966, MGI:94865, MGI:894315, MGI:1861755, MGI:95481, MGI:1351342, MGI:97550, MGI:95627, MGI:1915119, MGI:108077, MGI:107164, MGI:98961, MGI:…	1252	333	18128	2.17406	0.00308974	8.99566e-06	0.00077832
GOTERM_BP_ALL	GO:0072358~cardiovascular system development	118	8.66373	3.91651e-07	MGI:1096391, MGI:102889, MGI:1342287, MGI:1889818, MGI:88057, MGI:96646, MGI:96647, MGI:87918, MGI:99460, MGI:1343091, MGI:88252, MGI:1914372, MGI:104878, MGI:1340051, MGI:3588207, MGI:95713, MGI:2159210, MGI:1298379, MGI:2442062, MGI:104659, MGI:1298378, MGI:1858195, MGI:106211, MGI:101900, MGI:106658, MGI:2150920, MGI:96070, MGI:1915146, MGI:102700, MGI:1202879, MGI:1917347, MGI:99403, MGI:9892…	1252	1072	18128	1.5938	0.00310254	9.0068e-06	0.000781549
GOTERM_BP_ALL	GO:0072359~circulatory system development	118	8.66373	3.91651e-07	MGI:1096391, MGI:102889, MGI:1342287, MGI:1889818, MGI:88057, MGI:96646, MGI:96647, MGI:87918, MGI:99460, MGI:1343091, MGI:88252, MGI:1914372, MGI:104878, MGI:1340051, MGI:3588207, MGI:95713, MGI:2159210, MGI:1298379, MGI:2442062, MGI:104659, MGI:1298378, MGI:1858195, MGI:106211, MGI:101900, MGI:106658, MGI:2150920, MGI:96070, MGI:1915146, MGI:102700, MGI:1202879, MGI:1917347, MGI:99403, MGI:9892…	1252	1072	18128	1.5938	0.00310254	9.0068e-06	0.000781549
GOTERM_BP_ALL	GO:1901576~organic substance biosynthetic process	485	35.6094	4.00955e-07	MGI:88059, MGI:1353437, MGI:96648, MGI:88057, MGI:2441670, MGI:96646, MGI:1915571, MGI:96647, MGI:1347006, MGI:99460, MGI:88252, MGI:88251, MGI:1914372, MGI:1859214, MGI:2384784, MGI:1915756, MGI:103250, MGI:103251, MGI:107207, MGI:109207, MGI:1931466, MGI:107490, MGI:106211, MGI:106658, MGI:96949, MGI:109486, MGI:99473, MGI:1915141, MGI:1329037, MGI:1196345, MGI:95485, MGI:1097711, MGI:88176, MG…	1252	5850	18128	1.20042	0.00317613	9.19412e-06	0.000800116
GOTERM_BP_ALL	GO:0034641~cellular nitrogen compound metabolic process	512	37.5918	4.06368e-07	MGI:88059, MGI:96648, MGI:88057, MGI:2441670, MGI:96646, MGI:96647, MGI:1347006, MGI:99460, MGI:88252, MGI:88251, MGI:1914372, MGI:1859214, MGI:2384784, MGI:1915756, MGI:1933204, MGI:2145245, MGI:103250, MGI:107207, MGI:109207, MGI:107490, MGI:106211, MGI:1098296, MGI:1915831, MGI:106658, MGI:96949, MGI:1929601, MGI:109486, MGI:99473, MGI:1915141, MGI:1329037, MGI:109584, MGI:1309466, MGI:1097711…	1252	6227	18128	1.19052	0.00321893	9.29137e-06	0.000810916
GOTERM_BP_ALL	GO:0050801~ion homeostasis	87	6.38767	4.17891e-07	MGI:96608, MGI:2181726, MGI:88059, MGI:95781, MGI:88057, MGI:1298387, MGI:88222, MGI:106248, MGI:1343087, MGI:1350933, MGI:88255, MGI:95909, MGI:1096355, MGI:88251, MGI:1194504, MGI:1926943, MGI:103286, MGI:109629, MGI:1097159, MGI:88127, MGI:103250, MGI:1202722, MGI:109247, MGI:95713, MGI:98217, MGI:106918, MGI:2685058, MGI:1931466, MGI:97173, MGI:1351481, MGI:99682, MGI:88025, MGI:97172, MGI:97…	1252	722	18128	1.74473	0.00331005	9.52738e-06	0.00083391
GOTERM_BP_ALL	GO:0071363~cellular response to growth factor stimulus	76	5.58003	4.23591e-07	MGI:2670976, MGI:1342287, MGI:1352454, MGI:88059, MGI:96646, MGI:99180, MGI:95602, MGI:1355272, MGI:1914853, MGI:1915615, MGI:104876, MGI:88613, MGI:1349721, MGI:1097159, MGI:102695, MGI:106918, MGI:104659, MGI:104967, MGI:97173, MGI:1927664, MGI:103178, MGI:101849, MGI:107946, MGI:97363, MGI:1933172, MGI:107945, MGI:2150920, MGI:2388481, MGI:1344313, MGI:88423, MGI:1329037, MGI:1345139, MGI:1345…	1252	602	18128	1.82794	0.00335513	9.62968e-06	0.000845286
GOTERM_BP_ALL	GO:0032844~regulation of homeostatic process	66	4.84581	4.2372e-07	MGI:1352457, MGI:1096391, MGI:2446134, MGI:96608, MGI:1298387, MGI:99180, MGI:88222, MGI:2145242, MGI:1096355, MGI:104689, MGI:107936, MGI:88251, MGI:2443582, MGI:1922704, MGI:109629, MGI:107185, MGI:96245, MGI:88127, MGI:103250, MGI:107186, MGI:1347098, MGI:109247, MGI:107183, MGI:95713, MGI:106918, MGI:2685058, MGI:104659, MGI:87873, MGI:1858195, MGI:2444210, MGI:1351481, MGI:107585, MGI:103178…	1252	496	18128	1.92667	0.00335615	9.60508e-06	0.000845543
GOTERM_BP_ALL	GO:0000245~spliceosomal complex assembly	15	1.10132	4.37027e-07	MGI:1343044, MGI:1343045, MGI:98283, MGI:2183260, MGI:104602, MGI:99240, MGI:1914934, MGI:1932339, MGI:1338822, MGI:1860489, MGI:2443713, MGI:1333805, MGI:1914228, MGI:1915246, MGI:1933204	1252	42	18128	5.17115	0.00346137	9.8785e-06	0.000872096
GOTERM_BP_ALL	GO:0061024~membrane organization	100	7.34214	4.4381e-07	MGI:1931553, MGI:1096391, MGI:1914761, MGI:1330839, MGI:1922858, MGI:88057, MGI:104874, MGI:88251, MGI:2137354, MGI:1916289, MGI:103250, MGI:99846, MGI:2442062, MGI:88930, MGI:87904, MGI:1858417, MGI:87906, MGI:101849, MGI:88110, MGI:1915831, MGI:1298204, MGI:95818, MGI:1890508, MGI:1098623, MGI:2388479, MGI:108559, MGI:98388, MGI:88208, MGI:1914603, MGI:1929278, MGI:1913879, MGI:1353495, MGI:135…	1252	868	18128	1.66811	0.00351499	1.00033e-05	0.000885632
GOTERM_BP_ALL	GO:0006366~transcription from RNA polymerase II promoter	171	12.5551	4.48389e-07	MGI:99851, MGI:1931553, MGI:1330294, MGI:1342287, MGI:88059, MGI:96648, MGI:96646, MGI:96647, MGI:99180, MGI:1096398, MGI:104785, MGI:1343091, MGI:99460, MGI:95806, MGI:1918764, MGI:97874, MGI:104874, MGI:88252, MGI:109384, MGI:1914372, MGI:104876, MGI:1916289, MGI:1349721, MGI:1915756, MGI:104709, MGI:107207, MGI:104659, MGI:88313, MGI:894670, MGI:105037, MGI:1927664, MGI:1345635, MGI:1201685, M…	1252	1709	18128	1.44877	0.0035512	1.00779e-05	0.00089477
GOTERM_BP_ALL	GO:0035295~tube development	86	6.31424	4.52269e-07	MGI:96605, MGI:1352457, MGI:102889, MGI:98364, MGI:2446134, MGI:99894, MGI:101780, MGI:1918614, MGI:96785, MGI:99423, MGI:97874, MGI:1914372, MGI:104876, MGI:1340051, MGI:1915756, MGI:107207, MGI:95713, MGI:1277124, MGI:104556, MGI:106918, MGI:104659, MGI:103016, MGI:1298378, MGI:106211, MGI:95655, MGI:101900, MGI:103178, MGI:99682, MGI:107949, MGI:107946, MGI:97363, MGI:106658, MGI:1349164, MGI:…	1252	712	18128	1.7489	0.00358187	1.01364e-05	0.000902513
GOTERM_BP_ALL	GO:0044712~single-organism catabolic process	86	6.31424	4.77154e-07	MGI:96413, MGI:87866, MGI:2135593, MGI:97744, MGI:88057, MGI:1277179, MGI:1913764, MGI:99557, MGI:109334, MGI:95640, MGI:1350933, MGI:98797, MGI:1351327, MGI:104874, MGI:109182, MGI:2442773, MGI:98325, MGI:2443582, MGI:1349216, MGI:96009, MGI:2150302, MGI:1921364, MGI:105089, MGI:1918722, MGI:97828, MGI:95753, MGI:1914339, MGI:87871, MGI:103038, MGI:1096863, MGI:97173, MGI:108019, MGI:1926170, MG…	1252	713	18128	1.74644	0.00377858	1.0664e-05	0.000952171
GOTERM_BP_ALL	GO:0043549~regulation of kinase activity	83	6.09398	5.08498e-07	MGI:106244, MGI:1346325, MGI:1321159, MGI:1096317, MGI:88059, MGI:88057, MGI:1352452, MGI:109334, MGI:1096398, MGI:1918918, MGI:97874, MGI:1914853, MGI:107936, MGI:98325, MGI:88613, MGI:104878, MGI:96247, MGI:107776, MGI:1914718, MGI:1347098, MGI:1913464, MGI:104556, MGI:1345277, MGI:88314, MGI:107490, MGI:1098726, MGI:88313, MGI:97173, MGI:106211, MGI:894670, MGI:103178, MGI:1918084, MGI:99473, …	1252	681	18128	1.76472	0.0040263	1.13326e-05	0.00101472
GOTERM_BP_ALL	GO:0006066~alcohol metabolic process	41	3.01028	5.18262e-07	MGI:1920416, MGI:1333787, MGI:2442264, MGI:88059, MGI:1332226, MGI:2179327, MGI:97744, MGI:88057, MGI:1922004, MGI:96828, MGI:1915571, MGI:893578, MGI:96765, MGI:98797, MGI:88271, MGI:107624, MGI:107606, MGI:1336155, MGI:1915213, MGI:1916289, MGI:104665, MGI:1097712, MGI:108449, MGI:102706, MGI:1351633, MGI:1298378, MGI:99607, MGI:97173, MGI:88047, MGI:107585, MGI:1928484, MGI:96755, MGI:106040, …	1252	250	18128	2.37459	0.00410345	1.15178e-05	0.0010342
GOTERM_BP_ALL	GO:0045685~regulation of glial cell differentiation	20	1.46843	5.28397e-07	MGI:1337100, MGI:97837, MGI:1355331, MGI:97808, MGI:1202879, MGI:108554, MGI:101780, MGI:99414, MGI:1927664, MGI:95524, MGI:1928503, MGI:96397, MGI:97363, MGI:104853, MGI:97385, MGI:109563, MGI:88276, MGI:104876, MGI:97912, MGI:1100526	1252	75	18128	3.86113	0.00418353	1.17103e-05	0.00105443
GOTERM_BP_ALL	GO:1901214~regulation of neuron death	49	3.59765	5.52405e-07	MGI:1352457, MGI:1330838, MGI:1922858, MGI:2181726, MGI:1352456, MGI:88057, MGI:1929258, MGI:96646, MGI:1914829, MGI:95602, MGI:1343091, MGI:107936, MGI:88096, MGI:1347244, MGI:96247, MGI:1097159, MGI:109247, MGI:102695, MGI:106918, MGI:103038, MGI:2385017, MGI:106211, MGI:97173, MGI:99605, MGI:103178, MGI:97171, MGI:101849, MGI:1298204, MGI:96949, MGI:109486, MGI:87961, MGI:88423, MGI:95818, MGI…	1252	327	18128	2.16967	0.00437319	1.22082e-05	0.00110234
GOTERM_BP_ALL	GO:0031327~negative regulation of cellular biosynthetic process	160	11.7474	5.89475e-07	MGI:87866, MGI:1330294, MGI:1342287, MGI:96648, MGI:96646, MGI:2441670, MGI:96647, MGI:99180, MGI:99460, MGI:95806, MGI:1343091, MGI:1918764, MGI:97874, MGI:88252, MGI:1914372, MGI:109384, MGI:104876, MGI:1916289, MGI:1349721, MGI:1915756, MGI:107207, MGI:1347098, MGI:95713, MGI:107490, MGI:88313, MGI:87873, MGI:1858195, MGI:105037, MGI:1927664, MGI:1201685, MGI:101849, MGI:106658, MGI:104860, MG…	1252	1582	18128	1.4644	0.00466598	1.29913e-05	0.00117631
GOTERM_BP_ALL	GO:0042692~muscle cell differentiation	58	4.25844	6.02749e-07	MGI:97837, MGI:106248, MGI:1343091, MGI:88252, MGI:97874, MGI:107936, MGI:99510, MGI:104878, MGI:1097686, MGI:1097159, MGI:1914470, MGI:109247, MGI:88215, MGI:104659, MGI:97791, MGI:1858195, MGI:106211, MGI:88355, MGI:103178, MGI:101900, MGI:88025, MGI:87906, MGI:1888514, MGI:104754, MGI:1927152, MGI:97363, MGI:107946, MGI:88264, MGI:88110, MGI:106658, MGI:1346524, MGI:1918084, MGI:1344313, MGI:2…	1252	418	18128	2.00908	0.00477079	1.3247e-05	0.0012028
GOTERM_BP_ALL	GO:0032501~multicellular organismal process	646	47.4302	6.12182e-07	MGI:2154238, MGI:1915229, MGI:1330838, MGI:1922858, MGI:109581, MGI:88059, MGI:96648, MGI:88057, MGI:96646, MGI:2683537, MGI:96647, MGI:87918, MGI:1347006, MGI:88255, MGI:2145242, MGI:99460, MGI:88252, MGI:88251, MGI:1914372, MGI:1915615, MGI:2384784, MGI:1915756, MGI:88259, MGI:103250, MGI:3588207, MGI:96745, MGI:107207, MGI:109207, MGI:1931466, MGI:3046938, MGI:106211, MGI:87904, MGI:87906, MGI…	1252	8143	18128	1.14867	0.00484528	1.34172e-05	0.00122162
GOTERM_BP_ALL	GO:0032269~negative regulation of cellular protein metabolic process	108	7.92952	6.3952e-07	MGI:894689, MGI:1342287, MGI:88059, MGI:102519, MGI:88057, MGI:96646, MGI:101780, MGI:99180, MGI:95602, MGI:1343091, MGI:97874, MGI:104874, MGI:88252, MGI:1914853, MGI:109384, MGI:98325, MGI:104878, MGI:1349721, MGI:1352498, MGI:107490, MGI:104967, MGI:1927664, MGI:95301, MGI:1201685, MGI:101849, MGI:104860, MGI:99473, MGI:1329037, MGI:1918040, MGI:3027390, MGI:1345139, MGI:1345138, MGI:1337026, …	1252	967	18128	1.61712	0.0050611	1.39777e-05	0.00127617
GOTERM_BP_ALL	GO:0006119~oxidative phosphorylation	19	1.39501	6.55163e-07	MGI:103099, MGI:107876, MGI:107450, MGI:1913666, MGI:1913302, MGI:1914253, MGI:1344370, MGI:1914195, MGI:1913402, MGI:105959, MGI:1913695, MGI:88473, MGI:1096342, MGI:88474, MGI:1914175, MGI:1913826, MGI:2443241, MGI:107207, MGI:1913468	1252	69	18128	3.98704	0.00518458	1.42803e-05	0.00130739
GOTERM_BP_ALL	GO:0034248~regulation of cellular amide metabolic process	56	4.1116	6.68089e-07	MGI:106906, MGI:97837, MGI:88059, MGI:88057, MGI:1914829, MGI:99180, MGI:106248, MGI:95640, MGI:88252, MGI:107624, MGI:104874, MGI:88613, MGI:2384784, MGI:1349721, MGI:1924096, MGI:1097682, MGI:1923935, MGI:109207, MGI:103038, MGI:97791, MGI:103016, MGI:893588, MGI:95301, MGI:101849, MGI:107946, MGI:104860, MGI:1915831, MGI:107945, MGI:95309, MGI:88423, MGI:1927099, MGI:104819, MGI:99240, MGI:104…	1252	399	18128	2.03217	0.0052866	1.45222e-05	0.00133318
GOTERM_BP_ALL	GO:0033119~negative regulation of RNA splicing	13	0.954479	6.83651e-07	MGI:1891824, MGI:1343045, MGI:1926232, MGI:104819, MGI:104874, MGI:97791, MGI:104816, MGI:1333805, MGI:99894, MGI:99682, MGI:1915246, MGI:106016, MGI:1860489	1252	32	18128	5.88219	0.00540941	1.48198e-05	0.00136424
GOTERM_BP_ALL	GO:0010628~positive regulation of gene expression	171	12.5551	6.91389e-07	MGI:99851, MGI:1931553, MGI:1330294, MGI:1342287, MGI:88059, MGI:96648, MGI:96646, MGI:96647, MGI:1096398, MGI:104785, MGI:99460, MGI:1343091, MGI:97874, MGI:104874, MGI:88252, MGI:109384, MGI:104876, MGI:99510, MGI:1916289, MGI:106016, MGI:104709, MGI:107207, MGI:95713, MGI:109207, MGI:104659, MGI:1858195, MGI:894670, MGI:106211, MGI:105037, MGI:1927664, MGI:1345635, MGI:109194, MGI:1333856, MGI…	1252	1722	18128	1.43783	0.00547046	1.49467e-05	0.00137968
GOTERM_BP_ALL	GO:0010629~negative regulation of gene expression	165	12.1145	6.92439e-07	MGI:1891824, MGI:1330294, MGI:1342287, MGI:96648, MGI:96646, MGI:2441670, MGI:101780, MGI:96647, MGI:99180, MGI:95602, MGI:1343091, MGI:99460, MGI:95806, MGI:1918764, MGI:1926232, MGI:97874, MGI:104874, MGI:88252, MGI:109384, MGI:1914372, MGI:104876, MGI:1349721, MGI:1915756, MGI:106016, MGI:107207, MGI:95713, MGI:2159210, MGI:107490, MGI:88313, MGI:104967, MGI:106211, MGI:105037, MGI:1927664, MG…	1252	1647	18128	1.45056	0.00547875	1.49287e-05	0.00138177
GOTERM_BP_ALL	GO:0055082~cellular chemical homeostasis	90	6.60793	7.01345e-07	MGI:107387, MGI:96608, MGI:1321159, MGI:2181726, MGI:88059, MGI:95781, MGI:99894, MGI:88057, MGI:109334, MGI:106248, MGI:1350933, MGI:88255, MGI:95909, MGI:1096355, MGI:88251, MGI:1926943, MGI:1922704, MGI:103286, MGI:103250, MGI:104606, MGI:1202722, MGI:109247, MGI:95713, MGI:98217, MGI:106918, MGI:1916477, MGI:1931466, MGI:107588, MGI:97173, MGI:99682, MGI:88025, MGI:97172, MGI:97171, MGI:10184…	1252	764	18128	1.70567	0.00554902	1.50798e-05	0.00139955
GOTERM_BP_ALL	GO:0006633~fatty acid biosynthetic process	28	2.0558	7.11998e-07	MGI:1889341, MGI:1916051, MGI:87866, MGI:95485, MGI:1097711, MGI:97837, MGI:1915408, MGI:1353437, MGI:1921455, MGI:1858960, MGI:98240, MGI:1926967, MGI:1890410, MGI:107606, MGI:1349216, MGI:109128, MGI:1923517, MGI:1916289, MGI:2670997, MGI:103251, MGI:98239, MGI:1352463, MGI:1915291, MGI:1915988, MGI:1930079, MGI:1913484, MGI:1346042, MGI:1353611	1252	138	18128	2.93782	0.00563307	1.52674e-05	0.0014208
GOTERM_BP_ALL	GO:0042594~response to starvation	32	2.34949	7.31448e-07	MGI:104816, MGI:1202879, MGI:96646, MGI:1914829, MGI:1888999, MGI:99180, MGI:1098233, MGI:1914980, MGI:107606, MGI:109384, MGI:1915661, MGI:1923517, MGI:88096, MGI:1914291, MGI:109247, MGI:95739, MGI:1926217, MGI:104556, MGI:1101353, MGI:1915010, MGI:1861742, MGI:106181, MGI:1351481, MGI:1927664, MGI:1927072, MGI:107585, MGI:88564, MGI:1923507, MGI:95755, MGI:95835, MGI:1915691, MGI:1926144	1252	172	18128	2.69381	0.00578651	1.56422e-05	0.00145962
GOTERM_BP_ALL	GO:1902600~hydrogen ion transmembrane transport	18	1.32159	7.93897e-07	MGI:1890510, MGI:1261437, MGI:107801, MGI:1913293, MGI:1913402, MGI:105959, MGI:2442035, MGI:1913695, MGI:1926943, MGI:1328318, MGI:1855697, MGI:1923502, MGI:109629, MGI:103286, MGI:88115, MGI:1201778, MGI:88106, MGI:107777	1252	63	18128	4.13692	0.00627898	1.69321e-05	0.00158423
GOTERM_BP_ALL	GO:0007264~small GTPase mediated signal transduction	66	4.84581	8.06211e-07	MGI:1931553, MGI:99595, MGI:88057, MGI:1922004, MGI:105306, MGI:96646, MGI:107771, MGI:97874, MGI:1915615, MGI:1928323, MGI:1340051, MGI:2149960, MGI:104606, MGI:1332637, MGI:102790, MGI:104556, MGI:99846, MGI:99845, MGI:99844, MGI:99607, MGI:106211, MGI:88355, MGI:1100856, MGI:1858414, MGI:107949, MGI:99433, MGI:99434, MGI:99473, MGI:109274, MGI:107485, MGI:1345139, MGI:1915974, MGI:99431, MGI:1…	1252	505	18128	1.89234	0.00637607	1.71486e-05	0.00160881
GOTERM_BP_ALL	GO:0030334~regulation of cell migration	88	6.46109	8.91395e-07	MGI:96605, MGI:97887, MGI:96414, MGI:2154238, MGI:1923749, MGI:1342287, MGI:96608, MGI:88057, MGI:96646, MGI:1355329, MGI:1352452, MGI:109334, MGI:107771, MGI:1096355, MGI:1351327, MGI:88252, MGI:107936, MGI:104874, MGI:99510, MGI:88613, MGI:1928323, MGI:1340051, MGI:1332637, MGI:1913464, MGI:2442543, MGI:1345277, MGI:106918, MGI:103038, MGI:1931466, MGI:1098726, MGI:894670, MGI:101900, MGI:10317…	1252	746	18128	1.70801	0.00704738	1.89098e-05	0.00177879
GOTERM_BP_ALL	GO:0048584~positive regulation of response to stimulus	181	13.2893	9.36873e-07	MGI:1096391, MGI:2154238, MGI:109581, MGI:1349457, MGI:96646, MGI:1096398, MGI:95602, MGI:1343091, MGI:2145242, MGI:1918764, MGI:104874, MGI:88252, MGI:1914372, MGI:109384, MGI:88251, MGI:104876, MGI:1340051, MGI:88127, MGI:103250, MGI:96745, MGI:95713, MGI:1926334, MGI:104659, MGI:1929501, MGI:106211, MGI:105037, MGI:2179989, MGI:101849, MGI:1929601, MGI:99473, MGI:109486, MGI:104799, MGI:96070,…	1252	1854	18128	1.41356	0.00740559	1.98215e-05	0.00186954
GOTERM_BP_ALL	GO:0040012~regulation of locomotion	95	6.97504	9.47386e-07	MGI:96605, MGI:97887, MGI:96414, MGI:2154238, MGI:1342287, MGI:1923749, MGI:96608, MGI:88057, MGI:96646, MGI:1355329, MGI:1352452, MGI:109334, MGI:1096398, MGI:2145242, MGI:107771, MGI:1096355, MGI:1351327, MGI:88252, MGI:104874, MGI:107936, MGI:99510, MGI:88613, MGI:1928323, MGI:1340051, MGI:1922704, MGI:1332637, MGI:1913464, MGI:2442543, MGI:1345277, MGI:106918, MGI:1931466, MGI:103038, MGI:109…	1252	826	18128	1.66529	0.00748839	1.99907e-05	0.00189052
GOTERM_BP_ALL	GO:0072330~monocarboxylic acid biosynthetic process	32	2.34949	9.48102e-07	MGI:1889341, MGI:1916051, MGI:87866, MGI:95485, MGI:1097711, MGI:97837, MGI:1915408, MGI:1353437, MGI:1921455, MGI:1858960, MGI:96763, MGI:98240, MGI:1926967, MGI:1890410, MGI:107606, MGI:1349216, MGI:109128, MGI:1923517, MGI:1916289, MGI:2670997, MGI:97591, MGI:103251, MGI:98239, MGI:2444210, MGI:1352463, MGI:1915291, MGI:1915988, MGI:96759, MGI:1930079, MGI:1913484, MGI:1346042, MGI:1353611	1252	174	18128	2.66285	0.00749402	1.99527e-05	0.00189195
GOTERM_BP_ALL	GO:0051347~positive regulation of transferase activity	65	4.77239	1.03525e-06	MGI:1342287, MGI:1346325, MGI:1321159, MGI:1096317, MGI:1926228, MGI:1096398, MGI:1918918, MGI:2145242, MGI:104689, MGI:107936, MGI:88613, MGI:1859158, MGI:96247, MGI:107776, MGI:1914718, MGI:107186, MGI:1913464, MGI:1347098, MGI:104556, MGI:1345277, MGI:88314, MGI:1098726, MGI:88313, MGI:87873, MGI:97173, MGI:106211, MGI:103178, MGI:1918084, MGI:99473, MGI:96907, MGI:109486, MGI:1349164, MGI:884…	1252	498	18128	1.88986	0.00818007	2.17292e-05	0.00206586
GOTERM_BP_ALL	GO:0015711~organic anion transport	45	3.30396	1.03622e-06	MGI:1351644, MGI:1889679, MGI:95760, MGI:1349457, MGI:96955, MGI:88057, MGI:1926228, MGI:109334, MGI:2149635, MGI:2135601, MGI:3037150, MGI:104785, MGI:97598, MGI:104874, MGI:1194504, MGI:2443582, MGI:95627, MGI:1349216, MGI:101931, MGI:96990, MGI:1923824, MGI:1858261, MGI:1921364, MGI:2145895, MGI:1347355, MGI:2385894, MGI:1860139, MGI:1347098, MGI:2137681, MGI:103098, MGI:1349482, MGI:99917, MG…	1252	295	18128	2.2087	0.00818765	2.1692e-05	0.00206778
GOTERM_BP_ALL	GO:0000165~MAPK cascade	83	6.09398	1.04006e-06	MGI:98364, MGI:1342287, MGI:96608, MGI:1346325, MGI:88057, MGI:96646, MGI:1355329, MGI:97783, MGI:99180, MGI:1096398, MGI:1343091, MGI:1914853, MGI:107936, MGI:98325, MGI:109384, MGI:88613, MGI:1344408, MGI:1859158, MGI:109629, MGI:107776, MGI:1352498, MGI:98754, MGI:107490, MGI:1929501, MGI:106211, MGI:97173, MGI:108018, MGI:1913755, MGI:88355, MGI:1928503, MGI:103178, MGI:95301, MGI:107946, MGI…	1252	693	18128	1.73417	0.00821789	2.17151e-05	0.00207545
GOTERM_BP_ALL	GO:2000145~regulation of cell motility	91	6.68135	1.27123e-06	MGI:96605, MGI:97887, MGI:96414, MGI:2154238, MGI:1342287, MGI:1923749, MGI:96608, MGI:88057, MGI:96646, MGI:1355329, MGI:1352452, MGI:109334, MGI:1096398, MGI:107771, MGI:1096355, MGI:1351327, MGI:88252, MGI:104874, MGI:107936, MGI:99510, MGI:88613, MGI:1928323, MGI:1340051, MGI:1922704, MGI:1332637, MGI:1913464, MGI:2442543, MGI:1345277, MGI:106918, MGI:103038, MGI:1931466, MGI:1098726, MGI:894…	1252	786	18128	1.67635	0.0100352	2.64719e-05	0.00253674
GOTERM_BP_ALL	GO:0048709~oligodendrocyte differentiation	22	1.61527	1.2885e-06	MGI:97837, MGI:1355331, MGI:97808, MGI:1355334, MGI:97816, MGI:1202879, MGI:99414, MGI:1927664, MGI:95524, MGI:96397, MGI:88348, MGI:98371, MGI:97363, MGI:104853, MGI:1194504, MGI:97384, MGI:109563, MGI:88276, MGI:104876, MGI:97912, MGI:88423, MGI:88437	1252	94	18128	3.38876	0.0101709	2.67614e-05	0.00257122
GOTERM_BP_ALL	GO:0023014~signal transduction by protein phosphorylation	83	6.09398	1.32661e-06	MGI:98364, MGI:1342287, MGI:96608, MGI:1346325, MGI:88057, MGI:96646, MGI:1355329, MGI:97783, MGI:99180, MGI:1096398, MGI:1343091, MGI:1914853, MGI:107936, MGI:98325, MGI:109384, MGI:88613, MGI:1344408, MGI:1859158, MGI:109629, MGI:107776, MGI:1352498, MGI:98754, MGI:107490, MGI:1929501, MGI:106211, MGI:97173, MGI:108018, MGI:1913755, MGI:88355, MGI:1928503, MGI:103178, MGI:95301, MGI:107946, MGI…	1252	697	18128	1.72421	0.0104701	2.74809e-05	0.00264726
GOTERM_BP_ALL	GO:0008284~positive regulation of cell proliferation	105	7.70925	1.33573e-06	MGI:109581, MGI:2179327, MGI:102519, MGI:96646, MGI:1096398, MGI:99460, MGI:88252, MGI:1914372, MGI:109384, MGI:104876, MGI:1340051, MGI:95697, MGI:104659, MGI:1931466, MGI:88314, MGI:88313, MGI:106211, MGI:96070, MGI:1929076, MGI:1337026, MGI:97143, MGI:1202879, MGI:99403, MGI:98926, MGI:95537, MGI:1919539, MGI:104565, MGI:95481, MGI:104853, MGI:88276, MGI:109127, MGI:1353496, MGI:95739, MGI:101…	1252	947	18128	1.60541	0.0105417	2.75978e-05	0.00266546
GOTERM_BP_ALL	GO:0010648~negative regulation of cell communication	130	9.54479	1.38852e-06	MGI:1330838, MGI:1342287, MGI:1915229, MGI:88057, MGI:101780, MGI:1929866, MGI:95602, MGI:95806, MGI:1343091, MGI:97874, MGI:88252, MGI:1914853, MGI:98325, MGI:1914372, MGI:109384, MGI:96009, MGI:107676, MGI:1349721, MGI:1915756, MGI:1352498, MGI:2149960, MGI:102695, MGI:107490, MGI:88313, MGI:104967, MGI:101900, MGI:95301, MGI:101849, MGI:1933172, MGI:106658, MGI:1913418, MGI:99473, MGI:109486, …	1252	1242	18128	1.51554	0.0109561	2.8614e-05	0.00277081
GOTERM_BP_ALL	GO:0014706~striated muscle tissue development	57	4.18502	1.43411e-06	MGI:1352454, MGI:1352452, MGI:1347006, MGI:1343091, MGI:1096355, MGI:88252, MGI:97874, MGI:109384, MGI:104878, MGI:1918722, MGI:95713, MGI:98217, MGI:104659, MGI:1858195, MGI:106211, MGI:105037, MGI:1927664, MGI:103178, MGI:104754, MGI:97363, MGI:106658, MGI:1346524, MGI:96907, MGI:2140300, MGI:2152889, MGI:88561, MGI:95541, MGI:1914228, MGI:108117, MGI:99240, MGI:97281, MGI:1202879, MGI:104898, …	1252	419	18128	1.96973	0.0113138	2.94769e-05	0.00286177
GOTERM_BP_ALL	GO:0032535~regulation of cellular component size	53	3.89134	1.54634e-06	MGI:97887, MGI:107387, MGI:1923749, MGI:88057, MGI:87918, MGI:99510, MGI:96247, MGI:1332637, MGI:109207, MGI:106918, MGI:97173, MGI:103178, MGI:106658, MGI:1915141, MGI:1924182, MGI:1346042, MGI:98931, MGI:104652, MGI:99431, MGI:1915416, MGI:107555, MGI:1339639, MGI:1337100, MGI:1915406, MGI:107559, MGI:108559, MGI:106222, MGI:98388, MGI:101757, MGI:98386, MGI:1919205, MGI:97598, MGI:97550, MGI:9…	1252	379	18128	2.0248	0.0121937	3.17015e-05	0.00308573
GOTERM_BP_ALL	GO:0001666~response to hypoxia	46	3.37739	1.5468e-06	MGI:1098623, MGI:1339639, MGI:109518, MGI:99907, MGI:1921997, MGI:1352456, MGI:95781, MGI:102519, MGI:98926, MGI:1888999, MGI:104565, MGI:88271, MGI:107936, MGI:2443582, MGI:1914175, MGI:88108, MGI:88259, MGI:102858, MGI:892877, MGI:1913464, MGI:97804, MGI:98217, MGI:97610, MGI:109169, MGI:106918, MGI:1101358, MGI:109369, MGI:97464, MGI:97173, MGI:97847, MGI:1927664, MGI:99682, MGI:101900, MGI:10…	1252	309	18128	2.15548	0.0121974	3.16293e-05	0.00308665
GOTERM_BP_ALL	GO:0032940~secretion by cell	104	7.63583	1.55923e-06	MGI:1096391, MGI:1330839, MGI:109581, MGI:101780, MGI:104785, MGI:96009, MGI:2137354, MGI:1914175, MGI:96745, MGI:95713, MGI:1916477, MGI:1931466, MGI:2444945, MGI:1098296, MGI:88110, MGI:1915831, MGI:1298204, MGI:99473, MGI:109484, MGI:104716, MGI:1918040, MGI:95818, MGI:1926144, MGI:1337026, MGI:1202879, MGI:98388, MGI:894315, MGI:99403, MGI:95537, MGI:1914603, MGI:1270859, MGI:1929461, MGI:975…	1252	939	18128	1.60366	0.0122948	3.18015e-05	0.00311145
GOTERM_BP_ALL	GO:0014009~glial cell proliferation	14	1.0279	1.56823e-06	MGI:96414, MGI:95697, MGI:97804, MGI:94865, MGI:95481, MGI:88222, MGI:104853, MGI:97363, MGI:88276, MGI:1096867, MGI:88423, MGI:95288, MGI:1924143, MGI:98932	1252	40	18128	5.06773	0.0123652	3.19029e-05	0.0031294
GOTERM_BP_ALL	GO:0045666~positive regulation of neuron differentiation	54	3.96476	1.64991e-06	MGI:2670976, MGI:2681835, MGI:2154238, MGI:97837, MGI:98364, MGI:99894, MGI:88057, MGI:101780, MGI:95602, MGI:2384784, MGI:1914718, MGI:102695, MGI:109207, MGI:97791, MGI:1917333, MGI:103178, MGI:109249, MGI:1347464, MGI:106658, MGI:1918084, MGI:96907, MGI:1915141, MGI:2388481, MGI:1344313, MGI:1096867, MGI:105980, MGI:894291, MGI:99431, MGI:108559, MGI:97816, MGI:108554, MGI:1919205, MGI:1353598…	1252	390	18128	2.00482	0.0130051	3.34788e-05	0.0032924
GOTERM_BP_ALL	GO:0031346~positive regulation of cell projection organization	54	3.96476	1.64991e-06	MGI:1931553, MGI:2670976, MGI:2681835, MGI:2154238, MGI:97837, MGI:99894, MGI:88057, MGI:2683537, MGI:101780, MGI:95602, MGI:107671, MGI:102695, MGI:109207, MGI:97791, MGI:106211, MGI:1917333, MGI:103178, MGI:109249, MGI:106658, MGI:96907, MGI:1915141, MGI:2388481, MGI:87961, MGI:105980, MGI:1920094, MGI:894291, MGI:99431, MGI:1915406, MGI:108559, MGI:97816, MGI:1919205, MGI:1858222, MGI:108077, …	1252	390	18128	2.00482	0.0130051	3.34788e-05	0.0032924
GOTERM_BP_ALL	GO:0072593~reactive oxygen species metabolic process	38	2.79001	1.64996e-06	MGI:1339639, MGI:1342287, MGI:1921997, MGI:97744, MGI:95537, MGI:88222, MGI:106248, MGI:97598, MGI:88271, MGI:104874, MGI:107936, MGI:1859821, MGI:88613, MGI:96247, MGI:104556, MGI:106918, MGI:2442062, MGI:106919, MGI:103038, MGI:3040696, MGI:97173, MGI:1351481, MGI:1927664, MGI:894320, MGI:1096881, MGI:1342772, MGI:103555, MGI:99523, MGI:109486, MGI:96250, MGI:88285, MGI:95294, MGI:95994, MGI:10…	1252	233	18128	2.36142	0.0130055	3.33943e-05	0.00329249
GOTERM_BP_ALL	GO:0023057~negative regulation of signaling	130	9.54479	1.65464e-06	MGI:1330838, MGI:1342287, MGI:1915229, MGI:88057, MGI:101780, MGI:1929866, MGI:95602, MGI:95806, MGI:1343091, MGI:97874, MGI:88252, MGI:1914853, MGI:98325, MGI:1914372, MGI:109384, MGI:96009, MGI:107676, MGI:1349721, MGI:1915756, MGI:1352498, MGI:2149960, MGI:102695, MGI:107490, MGI:88313, MGI:104967, MGI:101900, MGI:95301, MGI:101849, MGI:1933172, MGI:106658, MGI:1913418, MGI:99473, MGI:109486, …	1252	1246	18128	1.51067	0.0130421	3.34038e-05	0.00330183
GOTERM_BP_ALL	GO:0008360~regulation of cell shape	28	2.0558	1.69808e-06	MGI:97887, MGI:1931553, MGI:2154238, MGI:1337100, MGI:109581, MGI:95481, MGI:95602, MGI:1355272, MGI:103009, MGI:95767, MGI:87994, MGI:1914470, MGI:95768, MGI:1934950, MGI:97804, MGI:103098, MGI:98217, MGI:1349482, MGI:1335094, MGI:107560, MGI:107716, MGI:103178, MGI:2178103, MGI:2385001, MGI:1929760, MGI:1921452, MGI:98931, MGI:102700	1252	144	18128	2.81541	0.0133822	3.41938e-05	0.00338852
GOTERM_BP_ALL	GO:0048858~cell projection morphogenesis	94	6.90162	1.71913e-06	MGI:1352457, MGI:2670976, MGI:1330861, MGI:2154238, MGI:1923749, MGI:1352456, MGI:88059, MGI:99894, MGI:88057, MGI:2683537, MGI:1355329, MGI:96785, MGI:1859293, MGI:1313266, MGI:95602, MGI:99423, MGI:107671, MGI:1355272, MGI:1097159, MGI:2387585, MGI:3588207, MGI:1914470, MGI:95713, MGI:102695, MGI:109207, MGI:99846, MGI:97178, MGI:2444945, MGI:1917333, MGI:97173, MGI:95655, MGI:87904, MGI:104750…	1252	826	18128	1.64776	0.013547	3.45301e-05	0.00343053
GOTERM_BP_ALL	GO:0032990~cell part morphogenesis	97	7.12188	1.71964e-06	MGI:2154238, MGI:88059, MGI:88057, MGI:2683537, MGI:1313266, MGI:1859293, MGI:95602, MGI:107671, MGI:3588207, MGI:107207, MGI:102695, MGI:95713, MGI:99846, MGI:109207, MGI:2444945, MGI:1917333, MGI:87904, MGI:1858414, MGI:109194, MGI:106658, MGI:1915141, MGI:108559, MGI:1195966, MGI:108554, MGI:98927, MGI:95481, MGI:1098233, MGI:1858222, MGI:108360, MGI:1924730, MGI:1316717, MGI:2442252, MGI:1335…	1252	860	18128	1.63312	0.013551	3.4453e-05	0.00343153
GOTERM_BP_ALL	GO:0006084~acetyl-CoA metabolic process	12	0.881057	1.75644e-06	MGI:1098623, MGI:95485, MGI:1890410, MGI:107624, MGI:88529, MGI:107450, MGI:1915853, MGI:2179327, MGI:1926170, MGI:97532, MGI:103251, MGI:1915988	1252	29	18128	5.99141	0.0138389	3.51016e-05	0.00350497
GOTERM_BP_ALL	GO:0046903~secretion	116	8.51689	1.81474e-06	MGI:1096391, MGI:1330839, MGI:109581, MGI:101780, MGI:104785, MGI:1915615, MGI:96009, MGI:2137354, MGI:1914175, MGI:96745, MGI:95713, MGI:1916477, MGI:1931466, MGI:2444945, MGI:88313, MGI:1098296, MGI:88110, MGI:1915831, MGI:1298204, MGI:99473, MGI:109484, MGI:104716, MGI:1918040, MGI:95818, MGI:88269, MGI:1926144, MGI:1337026, MGI:1202879, MGI:98388, MGI:894315, MGI:99403, MGI:95537, MGI:1270859…	1252	1082	18128	1.5523	0.014295	3.61757e-05	0.00362132
GOTERM_BP_ALL	GO:0006886~intracellular protein transport	101	7.41557	1.89232e-06	MGI:894689, MGI:1922858, MGI:96646, MGI:1929866, MGI:1343091, MGI:104785, MGI:104874, MGI:88252, MGI:1859214, MGI:1349721, MGI:96748, MGI:99846, MGI:87873, MGI:106211, MGI:1858417, MGI:109194, MGI:1915831, MGI:109484, MGI:95994, MGI:1914186, MGI:109274, MGI:1918040, MGI:2652132, MGI:108559, MGI:1202879, MGI:98388, MGI:88208, MGI:894313, MGI:1270859, MGI:104853, MGI:109128, MGI:1913355, MGI:105373…	1252	908	18128	1.61058	0.0149015	3.76275e-05	0.00377611
GOTERM_BP_ALL	GO:0051402~neuron apoptotic process	41	3.01028	1.94739e-06	MGI:1352457, MGI:1330838, MGI:2181726, MGI:88059, MGI:1352456, MGI:88057, MGI:96828, MGI:96646, MGI:1914829, MGI:95602, MGI:95640, MGI:1343091, MGI:97874, MGI:107936, MGI:88276, MGI:88096, MGI:1347244, MGI:96247, MGI:109247, MGI:102695, MGI:1926178, MGI:106918, MGI:2385017, MGI:97173, MGI:106211, MGI:99605, MGI:101769, MGI:95524, MGI:1920180, MGI:103178, MGI:108384, MGI:97171, MGI:96949, MGI:1298…	1252	263	18128	2.25722	0.0153318	3.86257e-05	0.003886
GOTERM_BP_ALL	GO:1901360~organic cyclic compound metabolic process	473	34.7283	1.95575e-06	MGI:88059, MGI:96648, MGI:88057, MGI:2441670, MGI:96646, MGI:1915571, MGI:96647, MGI:1347006, MGI:99460, MGI:88252, MGI:88251, MGI:1914372, MGI:1859214, MGI:1915756, MGI:1933204, MGI:2145245, MGI:103250, MGI:107207, MGI:107490, MGI:106211, MGI:106658, MGI:96949, MGI:1929601, MGI:109486, MGI:99473, MGI:1329037, MGI:109584, MGI:1309466, MGI:88176, MGI:96120, MGI:1353554, MGI:88271, MGI:96910, MGI:8…	1252	5755	18128	1.19004	0.0153972	3.86949e-05	0.00390269
GOTERM_BP_ALL	GO:0044708~single-organism behavior	63	4.62555	2.08648e-06	MGI:1352457, MGI:1096391, MGI:2681835, MGI:1915229, MGI:2181726, MGI:88059, MGI:1352456, MGI:102519, MGI:1929258, MGI:101780, MGI:96646, MGI:88222, MGI:1194504, MGI:2443582, MGI:101931, MGI:1935121, MGI:2384784, MGI:95713, MGI:98217, MGI:95753, MGI:106918, MGI:106919, MGI:88314, MGI:1261760, MGI:1345634, MGI:1923442, MGI:99433, MGI:106658, MGI:96949, MGI:1298204, MGI:1915416, MGI:1099790, MGI:957…	1252	487	18128	1.87308	0.0164179	4.11787e-05	0.00416356
GOTERM_BP_ALL	GO:0072350~tricarboxylic acid metabolic process	9	0.660793	2.08898e-06	MGI:96413, MGI:1915084, MGI:96414, MGI:1099463, MGI:87880, MGI:95753, MGI:88529, MGI:2158650, MGI:103251	1252	15	18128	8.68754	0.0164374	4.11257e-05	0.00416855
GOTERM_BP_ALL	GO:0007167~enzyme linked receptor protein signaling pathway	94	6.90162	2.13504e-06	MGI:1931553, MGI:2387989, MGI:1330838, MGI:1923749, MGI:88059, MGI:96646, MGI:109334, MGI:1343087, MGI:95602, MGI:104874, MGI:1915615, MGI:104876, MGI:88613, MGI:1349721, MGI:1347244, MGI:1097159, MGI:102695, MGI:2159210, MGI:97610, MGI:1345277, MGI:106918, MGI:103038, MGI:104967, MGI:106211, MGI:97173, MGI:1351481, MGI:1927664, MGI:1858414, MGI:103178, MGI:1933172, MGI:97363, MGI:99433, MGI:2150…	1252	830	18128	1.63982	0.0167967	4.19283e-05	0.00426044
GOTERM_BP_ALL	GO:0098771~inorganic ion homeostasis	81	5.94714	2.16497e-06	MGI:96608, MGI:2181726, MGI:88059, MGI:95781, MGI:88057, MGI:106248, MGI:1343087, MGI:1350933, MGI:88255, MGI:95909, MGI:1096355, MGI:88251, MGI:1194504, MGI:1926943, MGI:103286, MGI:109629, MGI:1097159, MGI:88127, MGI:103250, MGI:1202722, MGI:109247, MGI:95713, MGI:98217, MGI:106918, MGI:1931466, MGI:97173, MGI:1351481, MGI:99682, MGI:88025, MGI:97172, MGI:97171, MGI:1932139, MGI:88110, MGI:1298…	1252	684	18128	1.71465	0.0170302	4.24113e-05	0.00432019
GOTERM_BP_ALL	GO:0048585~negative regulation of response to stimulus	145	10.6461	2.17293e-06	MGI:1096391, MGI:1330838, MGI:1342287, MGI:88057, MGI:101780, MGI:99180, MGI:1929866, MGI:95602, MGI:95806, MGI:1343091, MGI:97874, MGI:88252, MGI:1914853, MGI:98325, MGI:1914372, MGI:109384, MGI:107676, MGI:1349721, MGI:1915756, MGI:1352498, MGI:2149960, MGI:95713, MGI:102695, MGI:107490, MGI:88313, MGI:104967, MGI:1927664, MGI:101900, MGI:95301, MGI:2179989, MGI:101849, MGI:1933172, MGI:1929601…	1252	1434	18128	1.46408	0.0170923	4.24623e-05	0.00433607
GOTERM_BP_ALL	GO:0072657~protein localization to membrane	55	4.03818	2.18231e-06	MGI:97887, MGI:1931553, MGI:1096391, MGI:2681835, MGI:1330839, MGI:1923749, MGI:1922858, MGI:88057, MGI:1929258, MGI:1921455, MGI:104874, MGI:101932, MGI:1196325, MGI:104606, MGI:2442062, MGI:99846, MGI:1098726, MGI:1858417, MGI:88355, MGI:88025, MGI:1913506, MGI:101849, MGI:1932139, MGI:1096867, MGI:87961, MGI:1922984, MGI:98931, MGI:95818, MGI:1914687, MGI:2388479, MGI:1339639, MGI:108559, MGI:…	1252	404	18128	1.97118	0.0171655	4.25409e-05	0.00435479
GOTERM_BP_ALL	GO:0009790~embryo development	123	9.03084	2.19161e-06	MGI:1342287, MGI:2683537, MGI:96647, MGI:87918, MGI:1929866, MGI:104785, MGI:98797, MGI:1914853, MGI:1915615, MGI:1914372, MGI:104876, MGI:104878, MGI:1916289, MGI:1202069, MGI:106016, MGI:107207, MGI:95713, MGI:104659, MGI:87873, MGI:105037, MGI:101900, MGI:101849, MGI:88264, MGI:106658, MGI:1344313, MGI:96070, MGI:109274, MGI:88115, MGI:1345138, MGI:102700, MGI:98283, MGI:108559, MGI:1202879, M…	1252	1169	18128	1.52348	0.017238	4.26174e-05	0.00437334
GOTERM_BP_ALL	GO:0016049~cell growth	61	4.47871	2.42313e-06	MGI:1330861, MGI:106244, MGI:2154238, MGI:1923749, MGI:1889272, MGI:96608, MGI:88059, MGI:99894, MGI:88057, MGI:101780, MGI:96785, MGI:1298387, MGI:1313266, MGI:1096398, MGI:95713, MGI:104556, MGI:109207, MGI:95655, MGI:97173, MGI:106211, MGI:1858417, MGI:103178, MGI:101900, MGI:893588, MGI:101849, MGI:108090, MGI:106658, MGI:1298204, MGI:1915141, MGI:96070, MGI:1346042, MGI:107555, MGI:1337026, …	1252	468	18128	1.88725	0.0190415	4.70041e-05	0.00483532
GOTERM_BP_ALL	GO:0001525~angiogenesis	59	4.33186	2.42652e-06	MGI:1096391, MGI:1342287, MGI:96608, MGI:1352454, MGI:1889818, MGI:96646, MGI:87918, MGI:99460, MGI:1096355, MGI:107936, MGI:1933736, MGI:1914372, MGI:88613, MGI:1340051, MGI:1913464, MGI:2442543, MGI:1202722, MGI:88215, MGI:106918, MGI:104659, MGI:106211, MGI:104750, MGI:103178, MGI:101900, MGI:107949, MGI:109249, MGI:97363, MGI:106658, MGI:96070, MGI:103223, MGI:1915146, MGI:1917347, MGI:107801…	1252	447	18128	1.91113	0.0190679	4.6955e-05	0.00484208
GOTERM_BP_ALL	GO:0044249~cellular biosynthetic process	472	34.6549	2.45423e-06	MGI:88059, MGI:1353437, MGI:96648, MGI:88057, MGI:2441670, MGI:96646, MGI:1915571, MGI:96647, MGI:1347006, MGI:99460, MGI:88252, MGI:88251, MGI:1914372, MGI:1859214, MGI:2384784, MGI:1915756, MGI:103250, MGI:107207, MGI:103251, MGI:109207, MGI:1931466, MGI:107490, MGI:106211, MGI:106658, MGI:96949, MGI:109486, MGI:99473, MGI:1915141, MGI:1329037, MGI:1196345, MGI:95485, MGI:1097711, MGI:88176, MG…	1252	5754	18128	1.18773	0.0192835	4.73758e-05	0.00489738
GOTERM_BP_ALL	GO:0051726~regulation of cell cycle	96	7.04846	2.50315e-06	MGI:1352457, MGI:97887, MGI:98364, MGI:1922858, MGI:1346325, MGI:1352454, MGI:1321159, MGI:88059, MGI:96648, MGI:96646, MGI:1298387, MGI:96647, MGI:1352452, MGI:1918918, MGI:1343091, MGI:1918764, MGI:88252, MGI:97874, MGI:88251, MGI:1344408, MGI:104878, MGI:107776, MGI:1918722, MGI:103250, MGI:1202384, MGI:1913464, MGI:2442543, MGI:109247, MGI:1926334, MGI:88353, MGI:1923935, MGI:1930140, MGI:104…	1252	856	18128	1.62384	0.0196641	4.82029e-05	0.004995
GOTERM_BP_ALL	GO:0045859~regulation of protein kinase activity	75	5.50661	2.87417e-06	MGI:106244, MGI:1346325, MGI:1321159, MGI:88059, MGI:88057, MGI:1352452, MGI:1096398, MGI:1918918, MGI:97874, MGI:1914853, MGI:107936, MGI:98325, MGI:88613, MGI:104878, MGI:96247, MGI:107776, MGI:1914718, MGI:1347098, MGI:1913464, MGI:104556, MGI:1345277, MGI:88314, MGI:107490, MGI:1098726, MGI:88313, MGI:97173, MGI:106211, MGI:103178, MGI:1918084, MGI:99473, MGI:96907, MGI:109486, MGI:1349164, M…	1252	622	18128	1.74589	0.0225456	5.52132e-05	0.00573534
GOTERM_BP_ALL	GO:0048713~regulation of oligodendrocyte differentiation	14	1.0279	2.92068e-06	MGI:1337100, MGI:97837, MGI:1355331, MGI:97808, MGI:1202879, MGI:99414, MGI:1927664, MGI:96397, MGI:104853, MGI:97363, MGI:109563, MGI:88276, MGI:104876, MGI:97912	1252	42	18128	4.82641	0.0229063	5.59712e-05	0.00582815
GOTERM_BP_ALL	GO:0019318~hexose metabolic process	36	2.64317	2.99421e-06	MGI:1339639, MGI:1202879, MGI:1333787, MGI:109334, MGI:1343087, MGI:1914263, MGI:95640, MGI:2181202, MGI:104871, MGI:98797, MGI:1890614, MGI:104874, MGI:109384, MGI:1928323, MGI:1098669, MGI:109128, MGI:88096, MGI:1859214, MGI:97552, MGI:97532, MGI:97591, MGI:87994, MGI:1353418, MGI:97548, MGI:101790, MGI:2150656, MGI:106918, MGI:103016, MGI:2444210, MGI:1351481, MGI:1098296, MGI:104754, MGI:1924…	1252	220	18128	2.36933	0.0234762	5.7242e-05	0.00597487
GOTERM_BP_ALL	GO:0051223~regulation of protein transport	90	6.60793	3.22463e-06	MGI:96414, MGI:1096391, MGI:2681835, MGI:1889272, MGI:2446134, MGI:1321159, MGI:2181726, MGI:1921455, MGI:104741, MGI:109334, MGI:1929866, MGI:1350933, MGI:1343091, MGI:104874, MGI:107936, MGI:107637, MGI:97749, MGI:2443582, MGI:96009, MGI:1922704, MGI:96247, MGI:1097159, MGI:104606, MGI:1913464, MGI:95713, MGI:104556, MGI:106918, MGI:95753, MGI:99846, MGI:1931466, MGI:97791, MGI:1101358, MGI:244…	1252	792	18128	1.64537	0.0252598	6.14988e-05	0.00643466
GOTERM_BP_ALL	GO:0055085~transmembrane transport	108	7.92952	3.30129e-06	MGI:1096391, MGI:894689, MGI:1351644, MGI:1261437, MGI:1298387, MGI:2149635, MGI:88255, MGI:95909, MGI:104874, MGI:88251, MGI:1926943, MGI:2157910, MGI:103286, MGI:103250, MGI:95713, MGI:2685058, MGI:109194, MGI:88110, MGI:1298205, MGI:1914186, MGI:1916279, MGI:88115, MGI:1343133, MGI:88269, MGI:1921086, MGI:1309465, MGI:1919053, MGI:1914222, MGI:1337100, MGI:1201609, MGI:1890510, MGI:2137677, MG…	1252	1001	18128	1.56219	0.0258524	6.28098e-05	0.00658763
GOTERM_BP_ALL	GO:0043523~regulation of neuron apoptotic process	39	2.86344	3.5393e-06	MGI:1352457, MGI:1330838, MGI:2181726, MGI:1352456, MGI:1861755, MGI:1929258, MGI:88057, MGI:96828, MGI:96646, MGI:1914829, MGI:95602, MGI:1343091, MGI:107936, MGI:88276, MGI:88096, MGI:1347244, MGI:96247, MGI:109247, MGI:102695, MGI:106918, MGI:2385017, MGI:106211, MGI:97173, MGI:99605, MGI:1195268, MGI:101769, MGI:95524, MGI:1920180, MGI:103178, MGI:97171, MGI:108384, MGI:96949, MGI:1298204, MG…	1252	250	18128	2.25876	0.0276903	6.71768e-05	0.00706255
GOTERM_BP_ALL	GO:0006694~steroid biosynthetic process	27	1.98238	3.62714e-06	MGI:1920416, MGI:1915408, MGI:2442264, MGI:2179327, MGI:97744, MGI:88057, MGI:1922004, MGI:99403, MGI:1915571, MGI:88222, MGI:1926967, MGI:107606, MGI:107624, MGI:1336155, MGI:1354952, MGI:1916289, MGI:97495, MGI:102706, MGI:1298378, MGI:2444210, MGI:106040, MGI:1099438, MGI:1915853, MGI:95295, MGI:1913484, MGI:96159, MGI:1353611	1252	141	18128	2.77262	0.0283676	6.86797e-05	0.00723782
GOTERM_BP_ALL	GO:0030163~protein catabolic process	88	6.46109	3.62854e-06	MGI:1347045, MGI:97887, MGI:98890, MGI:1330838, MGI:1922858, MGI:1096584, MGI:88057, MGI:101780, MGI:1096398, MGI:1347006, MGI:1918918, MGI:95602, MGI:1350933, MGI:2442773, MGI:1355272, MGI:107637, MGI:107931, MGI:2137354, MGI:96247, MGI:1918722, MGI:98858, MGI:98754, MGI:108202, MGI:1098257, MGI:1202384, MGI:109247, MGI:95713, MGI:2159210, MGI:1914131, MGI:1914339, MGI:88065, MGI:2444210, MGI:10…	1252	772	18128	1.65048	0.0283784	6.85426e-05	0.00724061
GOTERM_BP_ALL	GO:0045686~negative regulation of glial cell differentiation	12	0.881057	3.78044e-06	MGI:104853, MGI:97363, MGI:97385, MGI:104876, MGI:88276, MGI:108554, MGI:99414, MGI:1927664, MGI:95524, MGI:1928503, MGI:1100526, MGI:96397	1252	31	18128	5.60486	0.0295487	7.12423e-05	0.00754372
GOTERM_BP_ALL	GO:0006733~oxidoreduction coenzyme metabolic process	28	2.0558	3.82533e-06	MGI:96414, MGI:1921997, MGI:107450, MGI:1310002, MGI:96763, MGI:95640, MGI:98797, MGI:1099463, MGI:1859821, MGI:2158650, MGI:97552, MGI:97532, MGI:105992, MGI:97591, MGI:87994, MGI:107207, MGI:97548, MGI:3648653, MGI:103038, MGI:1926170, MGI:1915084, MGI:96759, MGI:5434255, MGI:97051, MGI:97050, MGI:96159, MGI:101863, MGI:2183149	1252	150	18128	2.70279	0.0298943	7.19174e-05	0.00763329
GOTERM_BP_ALL	GO:0050773~regulation of dendrite development	29	2.12922	3.96503e-06	MGI:1099790, MGI:2681835, MGI:97816, MGI:99894, MGI:101757, MGI:1861755, MGI:88057, MGI:1916264, MGI:2684762, MGI:107164, MGI:102695, MGI:97297, MGI:109207, MGI:3040696, MGI:97845, MGI:109520, MGI:1927489, MGI:1858414, MGI:1927152, MGI:96396, MGI:109194, MGI:1354946, MGI:1858234, MGI:96907, MGI:97384, MGI:95832, MGI:1096342, MGI:1100526, MGI:99431	1252	159	18128	2.64087	0.0309689	7.43674e-05	0.00791203
GOTERM_BP_ALL	GO:0048857~neural nucleus development	17	1.24816	3.98593e-06	MGI:894689, MGI:1338917, MGI:107460, MGI:106211, MGI:1927664, MGI:95524, MGI:109194, MGI:891963, MGI:103249, MGI:96759, MGI:88251, MGI:88437, MGI:95835, MGI:88407, MGI:1352498, MGI:103250, MGI:107777	1252	63	18128	3.90709	0.0311296	7.45831e-05	0.00795375
GOTERM_BP_ALL	GO:0007268~chemical synaptic transmission	70	5.1395	4.12003e-06	MGI:1096391, MGI:2681835, MGI:1330839, MGI:1915229, MGI:99894, MGI:101780, MGI:1355329, MGI:88222, MGI:104785, MGI:1194504, MGI:2443582, MGI:1928323, MGI:2137354, MGI:2684762, MGI:95809, MGI:95697, MGI:98217, MGI:97610, MGI:106919, MGI:88110, MGI:106658, MGI:1298204, MGI:87961, MGI:1096867, MGI:1346042, MGI:95818, MGI:108426, MGI:99431, MGI:88269, MGI:1099790, MGI:1309465, MGI:1337026, MGI:97281,…	1252	573	18128	1.76884	0.0321599	7.69109e-05	0.00822133
GOTERM_BP_ALL	GO:0099536~synaptic signaling	70	5.1395	4.12003e-06	MGI:1096391, MGI:2681835, MGI:1330839, MGI:1915229, MGI:99894, MGI:101780, MGI:1355329, MGI:88222, MGI:104785, MGI:1194504, MGI:2443582, MGI:1928323, MGI:2137354, MGI:2684762, MGI:95809, MGI:95697, MGI:98217, MGI:97610, MGI:106919, MGI:88110, MGI:106658, MGI:1298204, MGI:87961, MGI:1096867, MGI:1346042, MGI:95818, MGI:108426, MGI:99431, MGI:88269, MGI:1099790, MGI:1309465, MGI:1337026, MGI:97281,…	1252	573	18128	1.76884	0.0321599	7.69109e-05	0.00822133
GOTERM_BP_ALL	GO:0098916~anterograde trans-synaptic signaling	70	5.1395	4.12003e-06	MGI:1096391, MGI:2681835, MGI:1330839, MGI:1915229, MGI:99894, MGI:101780, MGI:1355329, MGI:88222, MGI:104785, MGI:1194504, MGI:2443582, MGI:1928323, MGI:2137354, MGI:2684762, MGI:95809, MGI:95697, MGI:98217, MGI:97610, MGI:106919, MGI:88110, MGI:106658, MGI:1298204, MGI:87961, MGI:1096867, MGI:1346042, MGI:95818, MGI:108426, MGI:99431, MGI:88269, MGI:1099790, MGI:1309465, MGI:1337026, MGI:97281,…	1252	573	18128	1.76884	0.0321599	7.69109e-05	0.00822133
GOTERM_BP_ALL	GO:0099537~trans-synaptic signaling	70	5.1395	4.12003e-06	MGI:1096391, MGI:2681835, MGI:1330839, MGI:1915229, MGI:99894, MGI:101780, MGI:1355329, MGI:88222, MGI:104785, MGI:1194504, MGI:2443582, MGI:1928323, MGI:2137354, MGI:2684762, MGI:95809, MGI:95697, MGI:98217, MGI:97610, MGI:106919, MGI:88110, MGI:106658, MGI:1298204, MGI:87961, MGI:1096867, MGI:1346042, MGI:95818, MGI:108426, MGI:99431, MGI:88269, MGI:1099790, MGI:1309465, MGI:1337026, MGI:97281,…	1252	573	18128	1.76884	0.0321599	7.69109e-05	0.00822133
GOTERM_BP_ALL	GO:0010557~positive regulation of macromolecule biosynthetic process	156	11.4537	4.27929e-06	MGI:99851, MGI:1931553, MGI:1330294, MGI:1342287, MGI:88059, MGI:96648, MGI:102519, MGI:96646, MGI:96647, MGI:1096398, MGI:104785, MGI:99460, MGI:1343091, MGI:97874, MGI:104874, MGI:88252, MGI:109384, MGI:104876, MGI:99510, MGI:1916289, MGI:104709, MGI:107207, MGI:109207, MGI:104659, MGI:87873, MGI:894670, MGI:106211, MGI:105037, MGI:1927664, MGI:1345635, MGI:109194, MGI:1333856, MGI:106658, MGI:…	1252	1587	18128	1.42329	0.033382	7.96962e-05	0.0085391
GOTERM_BP_ALL	GO:0050673~epithelial cell proliferation	52	3.81791	4.32422e-06	MGI:1352457, MGI:2446134, MGI:98364, MGI:1352454, MGI:88057, MGI:96646, MGI:1352452, MGI:99180, MGI:99423, MGI:97874, MGI:1914372, MGI:1913464, MGI:2442543, MGI:95713, MGI:88314, MGI:88313, MGI:95655, MGI:106211, MGI:2444210, MGI:103178, MGI:101900, MGI:107946, MGI:97363, MGI:1333856, MGI:88564, MGI:1329037, MGI:103223, MGI:88115, MGI:1929076, MGI:1202879, MGI:893578, MGI:104565, MGI:101916, MGI:…	1252	382	18128	1.971	0.0337266	8.03445e-05	0.00862877
GOTERM_BP_ALL	GO:0009612~response to mechanical stimulus	38	2.79001	4.54493e-06	MGI:1096391, MGI:109518, MGI:1347049, MGI:98364, MGI:96648, MGI:101780, MGI:96646, MGI:104741, MGI:96647, MGI:95602, MGI:107936, MGI:99445, MGI:88276, MGI:95575, MGI:105373, MGI:95574, MGI:88106, MGI:98754, MGI:96437, MGI:95713, MGI:106918, MGI:1096863, MGI:1278330, MGI:99917, MGI:1915010, MGI:97845, MGI:101922, MGI:1201681, MGI:97847, MGI:101900, MGI:2178103, MGI:108384, MGI:98371, MGI:1923442, …	1252	243	18128	2.26424	0.0354172	8.42478e-05	0.00906917
GOTERM_BP_ALL	GO:1901615~organic hydroxy compound metabolic process	51	3.74449	4.76305e-06	MGI:88059, MGI:1352456, MGI:97744, MGI:2179327, MGI:1922004, MGI:88057, MGI:1915571, MGI:98797, MGI:107624, MGI:2443582, MGI:1916289, MGI:102706, MGI:1351633, MGI:1298378, MGI:99607, MGI:97173, MGI:107585, MGI:106040, MGI:103223, MGI:87941, MGI:1920416, MGI:2442264, MGI:1333787, MGI:1332226, MGI:96828, MGI:893578, MGI:1889205, MGI:96765, MGI:88271, MGI:107606, MGI:99445, MGI:1336155, MGI:1354952,…	1252	373	18128	1.97973	0.037085	8.8085e-05	0.00950439
GOTERM_BP_ALL	GO:0021987~cerebral cortex development	24	1.76211	4.96755e-06	MGI:97815, MGI:894689, MGI:106918, MGI:98364, MGI:1915010, MGI:108554, MGI:97845, MGI:99894, MGI:109520, MGI:1352451, MGI:96785, MGI:88355, MGI:1347464, MGI:95522, MGI:96949, MGI:1336171, MGI:97384, MGI:88276, MGI:95294, MGI:1096342, MGI:102564, MGI:1340051, MGI:1100526, MGI:106016	1252	118	18128	2.94493	0.0386461	9.16531e-05	0.00991243
GOTERM_BP_ALL	GO:0045454~cell redox homeostasis	17	1.24816	4.9772e-06	MGI:109247, MGI:1919418, MGI:107450, MGI:2145316, MGI:97464, MGI:894320, MGI:1919103, MGI:99523, MGI:2442418, MGI:109486, MGI:1859821, MGI:104864, MGI:95994, MGI:1914208, MGI:95834, MGI:1913323, MGI:1919986	1252	64	18128	3.84605	0.0387197	9.16181e-05	0.00993169
GOTERM_BP_ALL	GO:0045667~regulation of osteoblast differentiation	26	1.90896	5.12551e-06	MGI:98364, MGI:96648, MGI:95481, MGI:1918918, MGI:88276, MGI:88613, MGI:1349721, MGI:1915756, MGI:105373, MGI:109629, MGI:97592, MGI:1338938, MGI:95713, MGI:1345277, MGI:105037, MGI:99414, MGI:103178, MGI:96398, MGI:96397, MGI:96396, MGI:97363, MGI:1341800, MGI:95522, MGI:1918834, MGI:97369, MGI:95777	1252	135	18128	2.78859	0.0398501	9.41296e-05	0.0102276
GOTERM_BP_ALL	GO:0051253~negative regulation of RNA metabolic process	132	9.69163	5.74686e-06	MGI:1891824, MGI:1330294, MGI:1342287, MGI:96648, MGI:96646, MGI:2441670, MGI:96647, MGI:99180, MGI:99460, MGI:95806, MGI:1343091, MGI:1926232, MGI:1918764, MGI:97874, MGI:104874, MGI:88252, MGI:1914372, MGI:109384, MGI:104876, MGI:1349721, MGI:1915756, MGI:106016, MGI:107207, MGI:107490, MGI:88313, MGI:105037, MGI:1927664, MGI:1201685, MGI:106658, MGI:2385849, MGI:1344313, MGI:1329037, MGI:10927…	1252	1301	18128	1.46907	0.0445719	0.000105296	0.0114674
GOTERM_BP_ALL	GO:0046890~regulation of lipid biosynthetic process	29	2.12922	5.75496e-06	MGI:96413, MGI:87866, MGI:94865, MGI:1202879, MGI:97744, MGI:99403, MGI:88057, MGI:1095403, MGI:893578, MGI:96765, MGI:88222, MGI:97598, MGI:107606, MGI:1354952, MGI:88613, MGI:109128, MGI:1916289, MGI:109162, MGI:1347098, MGI:1298378, MGI:2444210, MGI:1351481, MGI:1352463, MGI:1915291, MGI:104754, MGI:1196288, MGI:95295, MGI:894291, MGI:97520	1252	162	18128	2.59196	0.0446333	0.000105202	0.0114836
GOTERM_BP_ALL	GO:0019362~pyridine nucleotide metabolic process	26	1.90896	5.87489e-06	MGI:96414, MGI:1921997, MGI:107450, MGI:1310002, MGI:96763, MGI:95640, MGI:98797, MGI:1099463, MGI:1859821, MGI:2158650, MGI:97552, MGI:97532, MGI:105992, MGI:97591, MGI:87994, MGI:97548, MGI:3648653, MGI:103038, MGI:1926170, MGI:1915084, MGI:96759, MGI:5434255, MGI:97051, MGI:97050, MGI:101863, MGI:2183149	1252	136	18128	2.76809	0.0455419	0.000107147	0.0117229
GOTERM_BP_ALL	GO:0046496~nicotinamide nucleotide metabolic process	26	1.90896	5.87489e-06	MGI:96414, MGI:1921997, MGI:107450, MGI:1310002, MGI:96763, MGI:95640, MGI:98797, MGI:1099463, MGI:1859821, MGI:2158650, MGI:97552, MGI:97532, MGI:105992, MGI:97591, MGI:87994, MGI:97548, MGI:3648653, MGI:103038, MGI:1926170, MGI:1915084, MGI:96759, MGI:5434255, MGI:97051, MGI:97050, MGI:101863, MGI:2183149	1252	136	18128	2.76809	0.0455419	0.000107147	0.0117229
GOTERM_BP_ALL	GO:0043408~regulation of MAPK cascade	79	5.80029	6.11147e-06	MGI:98364, MGI:1342287, MGI:2446134, MGI:96608, MGI:1346325, MGI:88057, MGI:96646, MGI:1355329, MGI:97783, MGI:1096398, MGI:1343091, MGI:1914853, MGI:98325, MGI:109384, MGI:88613, MGI:1344408, MGI:109629, MGI:107776, MGI:1352498, MGI:98754, MGI:107490, MGI:1929501, MGI:106211, MGI:97173, MGI:108018, MGI:1913755, MGI:88355, MGI:1928503, MGI:103178, MGI:95301, MGI:1918084, MGI:99473, MGI:109486, MG…	1252	680	18128	1.68215	0.0473318	0.000111206	0.0121949
GOTERM_BP_ALL	GO:0021537~telencephalon development	40	2.93686	6.41138e-06	MGI:97815, MGI:1352457, MGI:894689, MGI:98364, MGI:94865, MGI:97816, MGI:108554, MGI:99894, MGI:1352451, MGI:96785, MGI:104853, MGI:1336171, MGI:88276, MGI:104876, MGI:107807, MGI:101931, MGI:1344408, MGI:1918012, MGI:1340051, MGI:1923824, MGI:106016, MGI:106918, MGI:1915010, MGI:97845, MGI:109520, MGI:99414, MGI:88355, MGI:96397, MGI:108384, MGI:1347464, MGI:106658, MGI:1096385, MGI:95522, MGI:9…	1252	266	18128	2.17733	0.049596	0.000116396	0.0127933
GOTERM_BP_ALL	GO:0035304~regulation of protein dephosphorylation	19	1.39501	6.53589e-06	MGI:2388479, MGI:102889, MGI:894689, MGI:1321159, MGI:1861755, MGI:1927072, MGI:1920180, MGI:1270859, MGI:1309528, MGI:1891917, MGI:97598, MGI:103249, MGI:88251, MGI:98325, MGI:1891189, MGI:95541, MGI:96247, MGI:98817, MGI:103250	1252	80	18128	3.43882	0.0505344	0.000118386	0.0130418
GOTERM_BP_ALL	GO:0015992~proton transport	21	1.54185	7.13241e-06	MGI:1927558, MGI:1349482, MGI:1890510, MGI:1261437, MGI:107801, MGI:1913293, MGI:1913402, MGI:105959, MGI:2442035, MGI:1913695, MGI:1926943, MGI:1353495, MGI:1328318, MGI:1855697, MGI:1923502, MGI:109629, MGI:103286, MGI:88115, MGI:1201778, MGI:88106, MGI:107777	1252	96	18128	3.16733	0.0550174	0.000128895	0.014232
GOTERM_BP_ALL	GO:0090407~organophosphate biosynthetic process	60	4.40529	7.43829e-06	MGI:96414, MGI:1927558, MGI:2179327, MGI:1261437, MGI:88057, MGI:1926228, MGI:88016, MGI:98797, MGI:107624, MGI:88251, MGI:103286, MGI:103250, MGI:107777, MGI:1347098, MGI:1926178, MGI:103038, MGI:1927234, MGI:1351633, MGI:99607, MGI:1315211, MGI:1336186, MGI:2442035, MGI:97369, MGI:2183149, MGI:88115, MGI:894291, MGI:97520, MGI:1196345, MGI:99676, MGI:2442264, MGI:1333787, MGI:107801, MGI:99403,…	1252	474	18128	1.83281	0.0573079	0.000134117	0.0148423
GOTERM_BP_ALL	GO:0005996~monosaccharide metabolic process	36	2.64317	7.49211e-06	MGI:1339639, MGI:1202879, MGI:1333787, MGI:109334, MGI:1343087, MGI:1914263, MGI:95640, MGI:2181202, MGI:104871, MGI:98797, MGI:1890614, MGI:104874, MGI:109384, MGI:1928323, MGI:1098669, MGI:109128, MGI:88096, MGI:1859214, MGI:97552, MGI:97532, MGI:97591, MGI:87994, MGI:1353418, MGI:97548, MGI:101790, MGI:2150656, MGI:106918, MGI:103016, MGI:2444210, MGI:1351481, MGI:1098296, MGI:104754, MGI:1924…	1252	229	18128	2.27621	0.0577104	0.000134781	0.0149497
GOTERM_BP_ALL	GO:0072524~pyridine-containing compound metabolic process	26	1.90896	7.68084e-06	MGI:96414, MGI:1921997, MGI:107450, MGI:1310002, MGI:96763, MGI:95640, MGI:98797, MGI:1099463, MGI:1859821, MGI:2158650, MGI:97552, MGI:97532, MGI:105992, MGI:97591, MGI:87994, MGI:97548, MGI:3648653, MGI:103038, MGI:1926170, MGI:1915084, MGI:96759, MGI:5434255, MGI:97051, MGI:97050, MGI:101863, MGI:2183149	1252	138	18128	2.72797	0.0591203	0.000137864	0.0153262
GOTERM_BP_ALL	GO:0080135~regulation of cellular response to stress	67	4.91924	7.90981e-06	MGI:1352457, MGI:1342287, MGI:1346325, MGI:1349457, MGI:99894, MGI:1355329, MGI:97783, MGI:1350933, MGI:1343091, MGI:1918764, MGI:88096, MGI:107776, MGI:1918722, MGI:2442543, MGI:102695, MGI:106918, MGI:107490, MGI:1929501, MGI:106211, MGI:97464, MGI:108019, MGI:105037, MGI:1913755, MGI:103178, MGI:1928503, MGI:99682, MGI:101849, MGI:1918084, MGI:1913418, MGI:95994, MGI:88423, MGI:109274, MGI:191…	1252	551	18128	1.76063	0.0608281	0.000141653	0.0157831
GOTERM_BP_ALL	GO:0051254~positive regulation of RNA metabolic process	140	10.279	8.2361e-06	MGI:99851, MGI:1931553, MGI:1330294, MGI:1342287, MGI:88059, MGI:96648, MGI:96646, MGI:96647, MGI:1096398, MGI:99180, MGI:104785, MGI:99460, MGI:1343091, MGI:97874, MGI:104874, MGI:109384, MGI:104876, MGI:99510, MGI:1916289, MGI:1349721, MGI:106016, MGI:104709, MGI:107207, MGI:104659, MGI:894670, MGI:105037, MGI:1927664, MGI:1345635, MGI:109194, MGI:1333856, MGI:106658, MGI:96949, MGI:99473, MGI:…	1252	1408	18128	1.4397	0.0632562	0.000147164	0.0164341
GOTERM_BP_ALL	GO:0006818~hydrogen transport	21	1.54185	8.40982e-06	MGI:1927558, MGI:1349482, MGI:1890510, MGI:1261437, MGI:107801, MGI:1913293, MGI:1913402, MGI:105959, MGI:2442035, MGI:1913695, MGI:1926943, MGI:1353495, MGI:1328318, MGI:1855697, MGI:1923502, MGI:109629, MGI:103286, MGI:88115, MGI:1201778, MGI:88106, MGI:107777	1252	97	18128	3.13468	0.0645465	0.00014993	0.0167807
GOTERM_BP_ALL	GO:0006102~isocitrate metabolic process	6	0.440529	8.78676e-06	MGI:96413, MGI:1915084, MGI:96414, MGI:1099463, MGI:87880, MGI:2158650	1252	6	18128	14.4792	0.0673399	0.000156298	0.0175328
GOTERM_BP_ALL	GO:0043269~regulation of ion transport	70	5.1395	8.83757e-06	MGI:1096391, MGI:2681835, MGI:894689, MGI:2181726, MGI:1321159, MGI:1929258, MGI:1355329, MGI:101780, MGI:1298387, MGI:99557, MGI:109334, MGI:88222, MGI:104874, MGI:88251, MGI:1194504, MGI:2443582, MGI:88096, MGI:1915372, MGI:88127, MGI:103250, MGI:106915, MGI:95713, MGI:106919, MGI:1338917, MGI:1931466, MGI:1929501, MGI:88025, MGI:104754, MGI:1932139, MGI:109194, MGI:87961, MGI:1914186, MGI:1059…	1252	586	18128	1.7296	0.0677158	0.00015685	0.0176342
GOTERM_BP_ALL	GO:0009968~negative regulation of signal transduction	115	8.44347	8.84401e-06	MGI:1330838, MGI:1342287, MGI:88057, MGI:101780, MGI:1929866, MGI:95602, MGI:95806, MGI:1343091, MGI:97874, MGI:88252, MGI:1914853, MGI:98325, MGI:1914372, MGI:109384, MGI:107676, MGI:1349721, MGI:1915756, MGI:1352498, MGI:2149960, MGI:102695, MGI:107490, MGI:88313, MGI:104967, MGI:101900, MGI:95301, MGI:101849, MGI:1933172, MGI:1913418, MGI:99473, MGI:109486, MGI:2150920, MGI:104799, MGI:95994, …	1252	1107	18128	1.50417	0.0677635	0.000156614	0.017647
GOTERM_BP_ALL	GO:0007154~cell communication	509	37.3715	8.858e-06	MGI:1330839, MGI:2154238, MGI:1330838, MGI:1915229, MGI:88059, MGI:109581, MGI:88057, MGI:96646, MGI:88255, MGI:2145242, MGI:99460, MGI:88253, MGI:88252, MGI:88251, MGI:1914372, MGI:1915615, MGI:96009, MGI:1914375, MGI:1915756, MGI:103250, MGI:96745, MGI:1931466, MGI:107490, MGI:1929501, MGI:88065, MGI:106211, MGI:1098296, MGI:106658, MGI:1929601, MGI:1298204, MGI:109486, MGI:99473, MGI:109484, M…	1252	6333	18128	1.16373	0.0678669	0.000156513	0.0176749
GOTERM_BP_ALL	GO:0034504~protein localization to nucleus	50	3.67107	8.97363e-06	MGI:1330861, MGI:1321159, MGI:96646, MGI:104741, MGI:1929866, MGI:95602, MGI:1343091, MGI:104689, MGI:88252, MGI:107936, MGI:1349721, MGI:96247, MGI:107185, MGI:107186, MGI:1349429, MGI:107183, MGI:104556, MGI:103038, MGI:97173, MGI:1927152, MGI:108090, MGI:103575, MGI:107943, MGI:109274, MGI:103223, MGI:1918040, MGI:2652132, MGI:108117, MGI:1339639, MGI:1202879, MGI:98388, MGI:101757, MGI:192646…	1252	371	18128	1.95138	0.0687217	0.000158203	0.0179056
GOTERM_BP_ALL	GO:1901653~cellular response to peptide	40	2.93686	9.17706e-06	MGI:1352457, MGI:1931553, MGI:1339639, MGI:1342287, MGI:1352454, MGI:98287, MGI:98285, MGI:1333787, MGI:1352456, MGI:894315, MGI:99894, MGI:97744, MGI:109334, MGI:1914603, MGI:95481, MGI:1343087, MGI:95602, MGI:97598, MGI:2385184, MGI:107936, MGI:107606, MGI:104874, MGI:88276, MGI:105066, MGI:109162, MGI:102695, MGI:106918, MGI:103038, MGI:1346318, MGI:97808, MGI:1101353, MGI:1313277, MGI:1351481…	1252	270	18128	2.14507	0.0702236	0.000161431	0.0183115
GOTERM_BP_ALL	GO:0003158~endothelium development	23	1.68869	9.37116e-06	MGI:97887, MGI:97815, MGI:98759, MGI:97804, MGI:95713, MGI:88215, MGI:104659, MGI:894315, MGI:1315204, MGI:1352452, MGI:107949, MGI:96396, MGI:97363, MGI:1096355, MGI:1918053, MGI:1341800, MGI:109563, MGI:88276, MGI:1096342, MGI:1352754, MGI:103223, MGI:98931, MGI:98961	1252	114	18128	2.92125	0.0716543	0.00016448	0.0186988
GOTERM_BP_ALL	GO:0007517~muscle organ development	52	3.81791	9.70271e-06	MGI:1352454, MGI:1352452, MGI:1347006, MGI:1343091, MGI:1096355, MGI:97874, MGI:109384, MGI:1918722, MGI:95713, MGI:98217, MGI:104659, MGI:99605, MGI:105037, MGI:1927664, MGI:97363, MGI:1346524, MGI:104860, MGI:2150920, MGI:1859568, MGI:2140300, MGI:2152889, MGI:88561, MGI:95541, MGI:1914228, MGI:108117, MGI:99240, MGI:97281, MGI:1202879, MGI:104898, MGI:98779, MGI:96910, MGI:88276, MGI:1914290, …	1252	393	18128	1.91583	0.0740932	0.000169923	0.0193603
GOTERM_BP_ALL	GO:0033674~positive regulation of kinase activity	55	4.03818	9.94231e-06	MGI:1346325, MGI:1321159, MGI:1096317, MGI:1096398, MGI:1918918, MGI:107936, MGI:88613, MGI:96247, MGI:107776, MGI:1914718, MGI:1913464, MGI:1347098, MGI:1345277, MGI:104556, MGI:88314, MGI:1098726, MGI:88313, MGI:97173, MGI:106211, MGI:103178, MGI:1918084, MGI:99473, MGI:109486, MGI:96907, MGI:1349164, MGI:88423, MGI:87961, MGI:1927099, MGI:1914647, MGI:1917347, MGI:108554, MGI:1922664, MGI:9548…	1252	425	18128	1.87378	0.0758517	0.000173735	0.0198383
GOTERM_BP_ALL	GO:0065007~biological regulation	895	65.7122	1.00265e-05	MGI:1915229, MGI:109581, MGI:1096584, MGI:2441670, MGI:2683537, MGI:87918, MGI:1347006, MGI:1915615, MGI:1914372, MGI:96009, MGI:1914375, MGI:96748, MGI:1933204, MGI:103250, MGI:96745, MGI:1931466, MGI:106211, MGI:87904, MGI:1098296, MGI:87906, MGI:1915831, MGI:106658, MGI:96949, MGI:2446242, MGI:1929601, MGI:2152889, MGI:1915416, MGI:88176, MGI:1341077, MGI:894315, MGI:894313, MGI:96910, MGI:191…	1252	11961	18128	1.08343	0.0764688	0.000174821	0.0200063
GOTERM_BP_ALL	GO:0042176~regulation of protein catabolic process	44	3.23054	1.08684e-05	MGI:97887, MGI:2177957, MGI:1099790, MGI:1337026, MGI:2145021, MGI:1321159, MGI:1096584, MGI:88057, MGI:101780, MGI:104565, MGI:1096398, MGI:95481, MGI:1918918, MGI:95602, MGI:1350933, MGI:2384812, MGI:1355272, MGI:1917497, MGI:109125, MGI:96247, MGI:95767, MGI:1918722, MGI:98754, MGI:98858, MGI:97592, MGI:1934950, MGI:95713, MGI:97297, MGI:2144013, MGI:2159210, MGI:98888, MGI:88065, MGI:106211, …	1252	312	18128	2.04194	0.0826172	0.000189084	0.021686
GOTERM_BP_ALL	GO:0055080~cation homeostasis	77	5.65345	1.09298e-05	MGI:96608, MGI:2181726, MGI:88059, MGI:95781, MGI:88057, MGI:106248, MGI:1343087, MGI:1350933, MGI:88255, MGI:95909, MGI:1096355, MGI:88251, MGI:1194504, MGI:1926943, MGI:103286, MGI:109629, MGI:1097159, MGI:88127, MGI:103250, MGI:1202722, MGI:109247, MGI:95713, MGI:98217, MGI:106918, MGI:1931466, MGI:97173, MGI:1351481, MGI:99682, MGI:88025, MGI:97172, MGI:97171, MGI:1932139, MGI:88110, MGI:1298…	1252	668	18128	1.66901	0.0830643	0.000189737	0.0218086
GOTERM_BP_ALL	GO:0008285~negative regulation of cell proliferation	76	5.58003	1.10328e-05	MGI:96414, MGI:2154238, MGI:98364, MGI:1342287, MGI:1922004, MGI:88057, MGI:96646, MGI:101780, MGI:1352452, MGI:88222, MGI:1918918, MGI:99423, MGI:97874, MGI:104878, MGI:1340051, MGI:1915756, MGI:1349721, MGI:1352498, MGI:1913464, MGI:2442543, MGI:95713, MGI:102695, MGI:88215, MGI:1930140, MGI:104556, MGI:104659, MGI:103038, MGI:107588, MGI:95655, MGI:1927664, MGI:97363, MGI:1333856, MGI:106658, …	1252	657	18128	1.67492	0.0838126	0.000191105	0.0220139
GOTERM_BP_ALL	GO:0045834~positive regulation of lipid metabolic process	28	2.0558	1.17475e-05	MGI:1352457, MGI:94865, MGI:1096317, MGI:1202879, MGI:97744, MGI:88057, MGI:99403, MGI:893578, MGI:109334, MGI:1888999, MGI:96765, MGI:1096398, MGI:97598, MGI:107606, MGI:104874, MGI:88613, MGI:109128, MGI:109162, MGI:98239, MGI:97845, MGI:106211, MGI:2444210, MGI:95524, MGI:1352463, MGI:1098296, MGI:1915291, MGI:894291, MGI:97520	1252	159	18128	2.5498	0.0889937	0.000203041	0.02344
GOTERM_BP_ALL	GO:0030855~epithelial cell differentiation	74	5.43319	1.18837e-05	MGI:97887, MGI:98759, MGI:98364, MGI:2446134, MGI:1342287, MGI:98852, MGI:102519, MGI:96646, MGI:1918614, MGI:97783, MGI:1352452, MGI:88016, MGI:99180, MGI:104785, MGI:1096355, MGI:104876, MGI:105089, MGI:102858, MGI:1347355, MGI:95713, MGI:88215, MGI:104556, MGI:106918, MGI:106919, MGI:104659, MGI:3046938, MGI:88313, MGI:106211, MGI:88355, MGI:103178, MGI:1098296, MGI:107946, MGI:97363, MGI:8856…	1252	636	18128	1.68469	0.0899775	0.000204949	0.0237117
GOTERM_BP_ALL	GO:0097190~apoptotic signaling pathway	70	5.1395	1.31344e-05	MGI:96605, MGI:96608, MGI:1349457, MGI:1352456, MGI:99894, MGI:96646, MGI:1343087, MGI:95602, MGI:1350933, MGI:88255, MGI:1918764, MGI:107936, MGI:109384, MGI:88096, MGI:98754, MGI:96745, MGI:106915, MGI:109247, MGI:1926334, MGI:88353, MGI:104556, MGI:106918, MGI:1931466, MGI:1929501, MGI:103016, MGI:97464, MGI:95655, MGI:105037, MGI:1913755, MGI:99682, MGI:103178, MGI:108090, MGI:101849, MGI:191…	1252	593	18128	1.70918	0.0989627	0.000226024	0.0262068
GOTERM_BP_ALL	GO:0051051~negative regulation of transport	63	4.62555	1.31804e-05	MGI:96414, MGI:1931553, MGI:96608, MGI:2181726, MGI:1321159, MGI:88057, MGI:101780, MGI:104741, MGI:109334, MGI:1343091, MGI:107771, MGI:104874, MGI:107672, MGI:2443582, MGI:96009, MGI:88096, MGI:2137354, MGI:1916289, MGI:1097159, MGI:1913464, MGI:99846, MGI:1929501, MGI:107585, MGI:99682, MGI:108090, MGI:101849, MGI:97363, MGI:1929601, MGI:104799, MGI:87961, MGI:1918040, MGI:98931, MGI:108117, M…	1252	516	18128	1.76781	0.0992921	0.000226326	0.0262987
GOTERM_BP_ALL	GO:0044802~single-organism membrane organization	82	6.02056	1.33653e-05	MGI:97887, MGI:1931553, MGI:1096391, MGI:2681835, MGI:1330839, MGI:1923749, MGI:1922858, MGI:1929258, MGI:88057, MGI:1921455, MGI:104874, MGI:101932, MGI:2137354, MGI:1196325, MGI:104606, MGI:99846, MGI:2442062, MGI:103038, MGI:1098726, MGI:88930, MGI:99607, MGI:97173, MGI:1858417, MGI:104750, MGI:88355, MGI:88025, MGI:1913506, MGI:101849, MGI:1932139, MGI:88110, MGI:1298204, MGI:87961, MGI:10968…	1252	729	18128	1.62867	0.100612	0.000229003	0.0266674
GOTERM_BP_ALL	GO:0060996~dendritic spine development	20	1.46843	1.36978e-05	MGI:1099790, MGI:2681835, MGI:109207, MGI:1335094, MGI:1195966, MGI:97845, MGI:99894, MGI:101757, MGI:109520, MGI:88057, MGI:1927489, MGI:1858414, MGI:99433, MGI:1354946, MGI:1858234, MGI:96907, MGI:95832, MGI:98961, MGI:99431, MGI:1915416	1252	92	18128	3.14766	0.102982	0.000234195	0.0273309
GOTERM_BP_ALL	GO:0050821~protein stabilization	25	1.83554	1.4161e-05	MGI:107183, MGI:97549, MGI:1355333, MGI:97173, MGI:97750, MGI:88025, MGI:95640, MGI:1340045, MGI:102520, MGI:1858178, MGI:104689, MGI:88252, MGI:97550, MGI:107943, MGI:5434255, MGI:88423, MGI:88108, MGI:1918968, MGI:96748, MGI:107185, MGI:88109, MGI:1918722, MGI:1915166, MGI:107186, MGI:96745	1252	134	18128	2.70135	0.106272	0.000241592	0.0282548
GOTERM_BP_ALL	GO:0097305~response to alcohol	32	2.34949	1.49965e-05	MGI:1342287, MGI:99894, MGI:98926, MGI:95602, MGI:88271, MGI:2443582, MGI:88276, MGI:1344408, MGI:88274, MGI:95288, MGI:2157910, MGI:105373, MGI:1914291, MGI:1860139, MGI:108449, MGI:103038, MGI:1346318, MGI:88313, MGI:99607, MGI:101922, MGI:98373, MGI:1342772, MGI:2442035, MGI:97385, MGI:1915853, MGI:1096342, MGI:96159, MGI:105925, MGI:97369, MGI:88561, MGI:103223, MGI:1926144	1252	198	18128	2.34008	0.112177	0.000255295	0.0299216
GOTERM_BP_ALL	GO:0032922~circadian regulation of gene expression	16	1.17474	1.50245e-05	MGI:1930187, MGI:104871, MGI:1343091, MGI:1339639, MGI:1858178, MGI:1355272, MGI:1098283, MGI:103016, MGI:88096, MGI:1858195, MGI:2444210, MGI:106181, MGI:87930, MGI:1270859, MGI:96397, MGI:1097714	1252	62	18128	3.73658	0.112374	0.000255225	0.0299776
GOTERM_BP_ALL	GO:0007169~transmembrane receptor protein tyrosine kinase signaling pathway	62	4.55213	1.51191e-05	MGI:1931553, MGI:2387989, MGI:1330838, MGI:1923749, MGI:88059, MGI:109334, MGI:1343087, MGI:95602, MGI:104874, MGI:1915615, MGI:102695, MGI:2159210, MGI:106918, MGI:1345277, MGI:97610, MGI:103038, MGI:97173, MGI:106211, MGI:1351481, MGI:1927664, MGI:103178, MGI:1858414, MGI:97363, MGI:99433, MGI:2150920, MGI:2388481, MGI:96070, MGI:2140300, MGI:1345139, MGI:1345138, MGI:1921997, MGI:98285, MGI:12…	1252	507	18128	1.77064	0.11304	0.000256283	0.0301663
GOTERM_BP_ALL	GO:0030001~metal ion transport	87	6.38767	1.55723e-05	MGI:894689, MGI:96608, MGI:1321159, MGI:2181726, MGI:1929258, MGI:101780, MGI:1298387, MGI:99557, MGI:88222, MGI:2149635, MGI:3037150, MGI:88255, MGI:95909, MGI:104874, MGI:88251, MGI:1194504, MGI:1926943, MGI:88096, MGI:1353474, MGI:1915372, MGI:88259, MGI:88127, MGI:103250, MGI:2145895, MGI:109247, MGI:95713, MGI:106919, MGI:2685058, MGI:1338917, MGI:1931466, MGI:1915010, MGI:97173, MGI:88025, …	1252	790	18128	1.59455	0.116224	0.000263401	0.0310704
GOTERM_BP_ALL	GO:1903829~positive regulation of cellular protein localization	48	3.52423	1.59065e-05	MGI:97887, MGI:1096391, MGI:1339639, MGI:2681835, MGI:98388, MGI:1202879, MGI:99894, MGI:1926465, MGI:1921455, MGI:95602, MGI:1350933, MGI:104853, MGI:1343091, MGI:97598, MGI:104689, MGI:107936, MGI:104874, MGI:107637, MGI:108077, MGI:96247, MGI:1913355, MGI:107164, MGI:107185, MGI:104606, MGI:97592, MGI:107186, MGI:106402, MGI:1338938, MGI:107183, MGI:97804, MGI:2442252, MGI:1101358, MGI:106211,…	1252	358	18128	1.94135	0.118564	0.000268481	0.0317371
GOTERM_BP_ALL	GO:0033043~regulation of organelle organization	118	8.66373	1.78367e-05	MGI:1914761, MGI:2154238, MGI:1922858, MGI:2683537, MGI:87918, MGI:1918764, MGI:97874, MGI:104874, MGI:88252, MGI:107672, MGI:99510, MGI:104878, MGI:2137354, MGI:1916289, MGI:104709, MGI:87873, MGI:1858195, MGI:106211, MGI:1927664, MGI:1201685, MGI:109194, MGI:88264, MGI:1340045, MGI:2446242, MGI:99473, MGI:1924182, MGI:109274, MGI:1918040, MGI:104652, MGI:95818, MGI:1915416, MGI:1098623, MGI:133…	1252	1161	18128	1.47162	0.13196	0.000300417	0.0355876
GOTERM_BP_ALL	GO:0016042~lipid catabolic process	40	2.93686	1.82574e-05	MGI:1098623, MGI:95762, MGI:96413, MGI:87866, MGI:1915938, MGI:2135593, MGI:94865, MGI:88057, MGI:1333782, MGI:104898, MGI:893578, MGI:1261415, MGI:109334, MGI:97598, MGI:1351327, MGI:104874, MGI:109182, MGI:1330812, MGI:98325, MGI:1349216, MGI:96009, MGI:2150302, MGI:1921364, MGI:105089, MGI:1931437, MGI:892877, MGI:97592, MGI:87871, MGI:109520, MGI:97173, MGI:1927664, MGI:107469, MGI:894320, MG…	1252	278	18128	2.08334	0.134852	0.00030685	0.0364268
GOTERM_BP_ALL	GO:0042326~negative regulation of phosphorylation	56	4.1116	1.84164e-05	MGI:1342287, MGI:1346325, MGI:1321159, MGI:88057, MGI:96646, MGI:1352452, MGI:109334, MGI:1918918, MGI:1343091, MGI:97874, MGI:107936, MGI:1914853, MGI:109384, MGI:98325, MGI:104878, MGI:1344408, MGI:107776, MGI:98754, MGI:1352498, MGI:104556, MGI:103038, MGI:107490, MGI:1927664, MGI:1913755, MGI:95301, MGI:101849, MGI:99473, MGI:1329037, MGI:95541, MGI:98931, MGI:3027390, MGI:1345139, MGI:134513…	1252	445	18128	1.82211	0.135943	0.000308868	0.036744
GOTERM_BP_ALL	GO:2001233~regulation of apoptotic signaling pathway	51	3.74449	1.88943e-05	MGI:96605, MGI:96608, MGI:1352456, MGI:1349457, MGI:99894, MGI:95602, MGI:1350933, MGI:1918764, MGI:109384, MGI:98754, MGI:106915, MGI:88353, MGI:1926334, MGI:106918, MGI:103016, MGI:97464, MGI:95655, MGI:1913755, MGI:99682, MGI:103178, MGI:101849, MGI:108090, MGI:1913418, MGI:109486, MGI:104799, MGI:95994, MGI:88423, MGI:1922984, MGI:103223, MGI:1913323, MGI:2652132, MGI:1098623, MGI:1914647, MG…	1252	392	18128	1.88378	0.139213	0.000316213	0.0376974
GOTERM_BP_ALL	GO:0031400~negative regulation of protein modification process	64	4.69897	1.89867e-05	MGI:894689, MGI:1342287, MGI:1346325, MGI:1321159, MGI:88057, MGI:96646, MGI:1352452, MGI:88222, MGI:1918918, MGI:95602, MGI:1343091, MGI:97874, MGI:107936, MGI:1914853, MGI:109384, MGI:98325, MGI:104878, MGI:1344408, MGI:107776, MGI:98754, MGI:1352498, MGI:104556, MGI:107490, MGI:1913755, MGI:1927664, MGI:95301, MGI:1201685, MGI:101849, MGI:1932139, MGI:99473, MGI:1329037, MGI:1918040, MGI:95541…	1252	533	18128	1.73859	0.139845	0.000317091	0.0378818
GOTERM_BP_ALL	GO:0008347~glial cell migration	14	1.0279	1.90928e-05	MGI:96414, MGI:102889, MGI:97816, MGI:108554, MGI:109520, MGI:101900, MGI:88222, MGI:1347464, MGI:88276, MGI:1340051, MGI:1924143, MGI:1100526, MGI:98932, MGI:3513977	1252	49	18128	4.13692	0.140568	0.000318193	0.0380935
GOTERM_BP_ALL	GO:0015800~acidic amino acid transport	9	0.660793	1.91106e-05	MGI:97598, MGI:1858943, MGI:2443582, MGI:95627, MGI:101931, MGI:99917, MGI:1929501, MGI:2149635, MGI:1347355	1252	19	18128	6.85858	0.140689	0.000317821	0.0381289
GOTERM_BP_ALL	GO:0050770~regulation of axonogenesis	30	2.20264	1.99307e-05	MGI:107555, MGI:2154238, MGI:1923749, MGI:107559, MGI:108559, MGI:108554, MGI:88057, MGI:1919205, MGI:95481, MGI:98961, MGI:1316717, MGI:99846, MGI:2442252, MGI:109207, MGI:107560, MGI:109520, MGI:97173, MGI:1917333, MGI:2387661, MGI:97175, MGI:88355, MGI:103178, MGI:2679262, MGI:106658, MGI:97385, MGI:97384, MGI:1915141, MGI:87961, MGI:1346042, MGI:98932	1252	182	18128	2.38669	0.146263	0.000330764	0.0397648
GOTERM_BP_ALL	GO:0006417~regulation of translation	49	3.59765	2.043e-05	MGI:106906, MGI:97837, MGI:88059, MGI:1914829, MGI:99180, MGI:106248, MGI:95640, MGI:88252, MGI:104874, MGI:107624, MGI:2384784, MGI:1349721, MGI:1924096, MGI:1097682, MGI:1923935, MGI:109207, MGI:103038, MGI:97791, MGI:103016, MGI:893588, MGI:95301, MGI:101849, MGI:107946, MGI:104860, MGI:107945, MGI:95309, MGI:1927099, MGI:104819, MGI:99240, MGI:104816, MGI:105125, MGI:103064, MGI:1098233, MGI:…	1252	372	18128	1.90721	0.149638	0.000338342	0.0407608
GOTERM_BP_ALL	GO:1901566~organonitrogen compound biosynthetic process	133	9.76505	2.05431e-05	MGI:1927558, MGI:1096317, MGI:1261437, MGI:88057, MGI:1194894, MGI:99180, MGI:1858960, MGI:88252, MGI:98325, MGI:88251, MGI:1932395, MGI:2384784, MGI:1349721, MGI:1913731, MGI:103286, MGI:103250, MGI:1347098, MGI:109207, MGI:95301, MGI:1345633, MGI:101849, MGI:104860, MGI:95309, MGI:1915141, MGI:1349471, MGI:88115, MGI:1914222, MGI:1919053, MGI:1097711, MGI:2183441, MGI:99403, MGI:1330587, MGI:19…	1252	1347	18128	1.42965	0.150401	0.000339506	0.0409864
GOTERM_BP_ALL	GO:0060560~developmental growth involved in morphogenesis	35	2.56975	2.06591e-05	MGI:107555, MGI:1330861, MGI:2154238, MGI:1889272, MGI:107559, MGI:108559, MGI:88059, MGI:99894, MGI:88057, MGI:96785, MGI:98927, MGI:1313266, MGI:1919205, MGI:1098233, MGI:1096355, MGI:1316717, MGI:109207, MGI:1335094, MGI:101922, MGI:107560, MGI:109520, MGI:97173, MGI:2387661, MGI:103178, MGI:2679262, MGI:98371, MGI:97363, MGI:95523, MGI:106658, MGI:97385, MGI:1915141, MGI:96610, MGI:109274, MG…	1252	230	18128	2.20336	0.151182	0.000340713	0.0412178
GOTERM_BP_ALL	GO:0045944~positive regulation of transcription from RNA polymerase II promoter	109	8.00294	2.10006e-05	MGI:99851, MGI:1931553, MGI:1342287, MGI:88059, MGI:96648, MGI:96646, MGI:96647, MGI:1096398, MGI:104785, MGI:99460, MGI:1343091, MGI:97874, MGI:104874, MGI:109384, MGI:104876, MGI:1916289, MGI:107207, MGI:104709, MGI:104659, MGI:894670, MGI:105037, MGI:1927664, MGI:1345635, MGI:1333856, MGI:106658, MGI:99473, MGI:1344313, MGI:98663, MGI:1202879, MGI:1927167, MGI:1338823, MGI:1309528, MGI:104853,…	1252	1056	18128	1.49454	0.153479	0.000345626	0.041899
GOTERM_BP_ALL	GO:0009416~response to light stimulus	42	3.0837	2.11288e-05	MGI:107555, MGI:1914165, MGI:105120, MGI:97816, MGI:88059, MGI:95781, MGI:96648, MGI:96120, MGI:2136690, MGI:96647, MGI:1270859, MGI:104871, MGI:1098233, MGI:88271, MGI:101931, MGI:108077, MGI:95574, MGI:88106, MGI:1097714, MGI:1202384, MGI:97297, MGI:97804, MGI:104556, MGI:106918, MGI:88313, MGI:103016, MGI:99917, MGI:1332236, MGI:1927072, MGI:893588, MGI:96397, MGI:108090, MGI:104754, MGI:18581…	1252	300	18128	2.02709	0.15434	0.000347015	0.0421547
GOTERM_BP_ALL	GO:1902582~single-organism intracellular transport	69	5.06608	2.16442e-05	MGI:1352457, MGI:1922858, MGI:1321159, MGI:88059, MGI:96646, MGI:104741, MGI:1929866, MGI:1343091, MGI:107936, MGI:104874, MGI:1916289, MGI:1349721, MGI:96247, MGI:104556, MGI:106918, MGI:99846, MGI:103038, MGI:2444945, MGI:99607, MGI:97173, MGI:106211, MGI:1858417, MGI:88025, MGI:1913506, MGI:108090, MGI:1932139, MGI:88110, MGI:109484, MGI:1922984, MGI:109274, MGI:1918040, MGI:103223, MGI:108426…	1252	591	18128	1.69047	0.157791	0.000354745	0.0431828
GOTERM_BP_ALL	GO:0001933~negative regulation of protein phosphorylation	52	3.81791	2.21759e-05	MGI:1342287, MGI:1346325, MGI:1321159, MGI:88057, MGI:96646, MGI:1352452, MGI:1918918, MGI:1343091, MGI:107936, MGI:1914853, MGI:97874, MGI:109384, MGI:98325, MGI:104878, MGI:1344408, MGI:107776, MGI:98754, MGI:1352498, MGI:104556, MGI:107490, MGI:1927664, MGI:1913755, MGI:95301, MGI:101849, MGI:99473, MGI:1329037, MGI:95541, MGI:98931, MGI:3027390, MGI:1345139, MGI:1345138, MGI:1339639, MGI:1051…	1252	405	18128	1.85906	0.161336	0.000362709	0.0442434
GOTERM_BP_ALL	GO:0043648~dicarboxylic acid metabolic process	19	1.39501	2.23275e-05	MGI:96413, MGI:96414, MGI:95739, MGI:95753, MGI:1927234, MGI:107450, MGI:99917, MGI:1926170, MGI:1914930, MGI:1915084, MGI:1914195, MGI:1099463, MGI:97394, MGI:88529, MGI:97051, MGI:2158650, MGI:97050, MGI:97520, MGI:103251	1252	87	18128	3.16213	0.162345	0.000364437	0.0445458
GOTERM_BP_ALL	GO:0070482~response to oxygen levels	50	3.67107	2.25486e-05	MGI:1352456, MGI:95781, MGI:102519, MGI:1914829, MGI:107936, MGI:2443582, MGI:1914175, MGI:88259, MGI:102858, MGI:1913464, MGI:98217, MGI:106918, MGI:97610, MGI:104556, MGI:1101358, MGI:97464, MGI:97173, MGI:1927664, MGI:99682, MGI:103178, MGI:101900, MGI:107946, MGI:97363, MGI:88264, MGI:106658, MGI:97369, MGI:103223, MGI:1098623, MGI:109518, MGI:1339639, MGI:99907, MGI:1921997, MGI:95537, MGI:9…	1252	384	18128	1.88532	0.163812	0.000367288	0.0449867
GOTERM_BP_ALL	GO:0098602~single organism cell adhesion	87	6.38767	2.29271e-05	MGI:96605, MGI:1352457, MGI:97887, MGI:1096391, MGI:2681835, MGI:98364, MGI:1342287, MGI:96608, MGI:1346325, MGI:101780, MGI:1355329, MGI:95602, MGI:1194508, MGI:1100514, MGI:88252, MGI:107936, MGI:1914372, MGI:2443582, MGI:88613, MGI:104878, MGI:1347244, MGI:88127, MGI:1347355, MGI:1927155, MGI:1913464, MGI:1931466, MGI:106211, MGI:107716, MGI:87904, MGI:109202, MGI:104750, MGI:88355, MGI:103178…	1252	798	18128	1.57856	0.16632	0.000372688	0.0457418
GOTERM_BP_ALL	GO:0007610~behavior	78	5.72687	2.29284e-05	MGI:1352457, MGI:1096391, MGI:2681835, MGI:1915229, MGI:2181726, MGI:1352456, MGI:88059, MGI:102519, MGI:1929258, MGI:96646, MGI:101780, MGI:88222, MGI:104785, MGI:2145242, MGI:1194504, MGI:2443582, MGI:1344408, MGI:101931, MGI:1935121, MGI:2384784, MGI:95713, MGI:98217, MGI:106918, MGI:95753, MGI:106919, MGI:103038, MGI:88314, MGI:99605, MGI:1261760, MGI:1098296, MGI:1345634, MGI:1923442, MGI:99…	1252	694	18128	1.62735	0.166329	0.000371948	0.0457445
GOTERM_BP_ALL	GO:0097164~ammonium ion metabolic process	15	1.10132	2.39415e-05	MGI:1347098, MGI:101790, MGI:2147183, MGI:94865, MGI:2444945, MGI:1921455, MGI:96755, MGI:97598, MGI:1351327, MGI:2384812, MGI:98325, MGI:107760, MGI:1344408, MGI:1328313, MGI:1931437	1252	57	18128	3.81032	0.173003	0.000387587	0.0477652
GOTERM_BP_ALL	GO:0006754~ATP biosynthetic process	14	1.0279	2.41845e-05	MGI:1927558, MGI:103038, MGI:1261437, MGI:107801, MGI:1913293, MGI:2442035, MGI:1913695, MGI:106428, MGI:1855697, MGI:103286, MGI:88115, MGI:97591, MGI:87994, MGI:107777	1252	50	18128	4.05419	0.174596	0.000390723	0.0482499
GOTERM_BP_ALL	GO:0051171~regulation of nitrogen compound metabolic process	354	25.9912	2.45738e-05	MGI:1891824, MGI:99851, MGI:88059, MGI:96648, MGI:88057, MGI:2441670, MGI:96646, MGI:96647, MGI:1347006, MGI:99460, MGI:1918764, MGI:88252, MGI:88251, MGI:1914372, MGI:99510, MGI:2384784, MGI:1915756, MGI:2145245, MGI:1933204, MGI:103250, MGI:107207, MGI:104709, MGI:109207, MGI:107490, MGI:106211, MGI:1345635, MGI:101849, MGI:109194, MGI:1915831, MGI:106658, MGI:96949, MGI:1929601, MGI:99473, MGI…	1252	4241	18128	1.20859	0.177142	0.000396204	0.0490264

## Sheet: Shared_BP
Shared GO ID	Shared GO term
GO:0006754	ATP biosynthetic process
GO:0046034	ATP metabolic process
GO:0042773	ATP synthesis coupled electron transport
GO:1901135	carbohydrate derivative metabolic process
GO:0019752	carboxylic acid metabolic process
GO:0009056	catabolic process
GO:0008283	cell proliferation
GO:0044249	cellular biosynthetic process
GO:0044248	cellular catabolic process
GO:0016043	cellular component organization
GO:0071840	cellular component organization or biogenesis
GO:0051641	cellular localization
GO:0070727	cellular macromolecule localization
GO:0044237	cellular metabolic process
GO:0034641	cellular nitrogen compound metabolic process
GO:0009987	cellular process
GO:0034613	cellular protein localization
GO:0044267	cellular protein metabolic process
GO:0045333	cellular respiration
GO:0033554	cellular response to stress
GO:0006732	coenzyme metabolic process
GO:0051186	cofactor metabolic process
GO:0022900	electron transport chain
GO:0015980	energy derivation by oxidation of organic compounds
GO:0051234	establishment of localization
GO:0051649	establishment of localization in cell
GO:0045184	establishment of protein localization
GO:0006091	generation of precursor metabolites and energy
GO:1901657	glycosyl compound metabolic process
GO:1902600	hydrogen ion transmembrane transport
GO:0006818	hydrogen transport
GO:0006886	intracellular protein transport
GO:0046907	intracellular transport
GO:0065003	macromolecular complex assembly
GO:0043933	macromolecular complex subunit organization
GO:0033036	macromolecule localization
GO:0061024	membrane organization
GO:0008152	metabolic process
GO:0042775	mitochondrial ATP synthesis coupled electron transport
GO:0016071	mRNA metabolic process
GO:0006397	mRNA processing
GO:0000398	mRNA splicing, via spliceosome
GO:0008285	negative regulation of cell proliferation
GO:0022008	neurogenesis
GO:0006807	nitrogen compound metabolic process
GO:0055086	nucleobase-containing small molecule metabolic process
GO:0009116	nucleoside metabolic process
GO:0009123	nucleoside monophosphate metabolic process
GO:0006753	nucleoside phosphate metabolic process
GO:0009141	nucleoside triphosphate metabolic process
GO:0009117	nucleotide metabolic process
GO:0006082	organic acid metabolic process
GO:1901360	organic cyclic compound metabolic process
GO:1901575	organic substance catabolic process
GO:0071704	organic substance metabolic process
GO:0071702	organic substance transport
GO:1901564	organonitrogen compound metabolic process
GO:0019637	organophosphate metabolic process
GO:0055114	oxidation-reduction process
GO:0006119	oxidative phosphorylation
GO:0043436	oxoacid metabolic process
GO:0006796	phosphate-containing compound metabolic process
GO:0006793	phosphorus metabolic process
GO:0016310	phosphorylation
GO:0044238	primary metabolic process
GO:0030163	protein catabolic process
GO:0006461	protein complex assembly
GO:0070271	protein complex biogenesis
GO:0071822	protein complex subunit organization
GO:0008104	protein localization
GO:0033365	protein localization to organelle
GO:0015031	protein transport
GO:0015992	proton transport
GO:0042278	purine nucleoside metabolic process
GO:0009126	purine nucleoside monophosphate metabolic process
GO:0009144	purine nucleoside triphosphate metabolic process
GO:0006163	purine nucleotide metabolic process
GO:0046128	purine ribonucleoside metabolic process
GO:0009167	purine ribonucleoside monophosphate metabolic process
GO:0009205	purine ribonucleoside triphosphate metabolic process
GO:0009150	purine ribonucleotide metabolic process
GO:0072521	purine-containing compound metabolic process
GO:0031323	regulation of cellular metabolic process
GO:0019222	regulation of metabolic process
GO:0080090	regulation of primary metabolic process
GO:0022904	respiratory electron transport chain
GO:0009119	ribonucleoside metabolic process
GO:0009161	ribonucleoside monophosphate metabolic process
GO:0009199	ribonucleoside triphosphate metabolic process
GO:0009259	ribonucleotide metabolic process
GO:0019693	ribose phosphate metabolic process
GO:0008380	RNA splicing
GO:0000375	RNA splicing, via transesterification reactions
GO:0000377	RNA splicing, via transesterification reactions with bulged adenosine as nucleophile
GO:0046903	secretion
GO:0032940	secretion by cell
GO:1902580	single-organism cellular localization
GO:0044763	single-organism cellular process
GO:1902582	single-organism intracellular transport
GO:0044802	single-organism membrane organization
GO:0044710	single-organism metabolic process
GO:0044283	small molecule biosynthetic process
GO:0044281	small molecule metabolic process
GO:0000245	spliceosomal complex assembly
GO:0006810	transport
GO:0016192	vesicle-mediated transport
