# Supplementary material for: TRAP-seq Profiling and RNAi-Based Genetic Screens Identify Conserved Glial Genes Required for Adult Drosophila Behavior
Source: Front Mol Neurosci. 2016 Dec 22;9:146. doi: 10.3389/fnmol.2016.00146 (PMC5177635; doi:10.3389/fnmol.2016.00146)
Supplement: Table S6 — Genes showing enriched expression in both surface glia and astrocytes. [file Table6.XLSX]

## Sheet: 1236vsSG
Table S6. Genes showing enriched expression in both surface glia and astrocytes.
Transcript.ID #	Gene.Symbol	SG.Brain *
CG3705	aay	2.04
CG7478	Act79B	15.99
CG5730	AnnIX	4.16		*SG.Brain = > 1.5-fold enriched in surface glia relative to total brain (DeSalvo et al., 2014)
CG5730	AnnIX	2.14
CG9579	AnnX	1.55		# Alternative transcripts of the same gene highlighted in bold
CG6025	Arf72A	1.87
CG7610	ATPsyn-gamma	1.79
CG18330	Cct2	4.99
CG5179	Cdk9	1.62
CG10126	CG10126	2.38
CG10219	CG10219	1.54
CG10320	CG10320	2.19
CG1041	CG1041	1.65
CG10527	CG10527	2.87
CG10581	CG10581	3.39
CG10638	CG10638	1.62
CG1092	CG1092	1.68
CG10984	CG10984	1.57
CG11208	CG11208	2.04
CG11241	CG11241	1.79
CG11699	CG11699	1.93
CG11926	CG11926	2.69
CG12391	CG12391	1.65
CG1240	CG1240	2.21
CG12848	CG12848	1.82
CG1319	CG1319	2.48
CG13390	CG13390	2.68
CG13458	CG13458	5.4
CG13890	CG13890	2
CG14341	CG14341	1.73
CG14482	CG14482	1.75
CG14688	CG14688	1.65
CG14782	CG14782	1.71
CG14881	CG14881	1.55
CG14980	CG14980	1.64
CG15611	CG15611	2.92
CG1648	CG1648	1.97
CG16717	CG16717	3.05
CG16721	CG16721	1.57
CG1707	CG1707	2.3
CG17282	CG17282	1.61
CG17556	CG17556	1.75
CG18004	CG18004	8.28
CG18004	CG18004	1.64
CG1907	CG1907	2.62
CG2076	CG2076	3.73
CG2249	CG2249	2.24
CG2310	CG2310	1.71
CG2862	CG2862	1.61
CG3071	CG3071	1.83
CG31278	CG31278	1.84
CG3165	CG3165	1.57
CG3184	CG3184	1.51
CG33169	CG33169	4.83
CG3362	CG3362	1.5
CG3542	CG3542	3.98
CG4679	CG4679	1.63
CG5021	CG5021	3.76
CG5174	CG5174	1.83
CG5180	CG5180	2
CG5220	CG5220	1.68
CG5254	CG5254	3.22
CG5451	CG5451	1.69
CG5532	CG5532	2.44
CG5543	CG5543	1.94
CG5793	CG5793	6.64
CG6227	CG6227	3
CG6276	CG6276	1.66
CG6308	CG6308	2.31
CG6340	CG6340	1.92
CG6617	CG6617	1.55
CG6834	CG6834	2.6
CG7135	CG7135	8.82
CG7203	CG7203	59.53
CG7224	CG7224	5.18
CG7433	CG7433	2.84
CG7580	CG7580	1.66
CG8134	CG8134	2.21
CG8281	CG8281	5.73
CG8435	CG8435	2.07
CG8745	CG8745	2.77
CG8931	CG8931	2.54
CG9009	CG9009	5.39
CG9018	CG9018	2.5
CG9034	CG9034	1.67
CG9067	CG9067	1.57
CG9205	CG9205	3.37
CG9581	CG9581	1.81
CG14680	Cyp12e1	2.11
CG8864	Cyp28a5	1.99
CG11466	Cyp9f2	1.62
CG11183	Dcp1	1.77
CG15191	e(y)2	2.44
CG30426	egg	1.56
CG12919	egr	2.28
CG7266	Eip71CD	2.49
CG8893	Gapdh2	1.63
CG2259	Gclc	2.25
CG33133	grau	1.71
CG4381	GstD3	1.65
CG5164	GstE1	1.76
CG2522	Gtp-bp	2.14
CG4463	Hsp23	4.11
CG4559	Idgf3	1.55
CG3073	l(1)G0144	3.25
CG9893	l(2)06496	2.48
CG13240	l(2)35Di	1.83
CG10655	l(2)37Bb	1.85
CG3416	Mov34	2.42
CG3782	mRpL28	1.62
CG31478	mRpL9	1.96
CG9115	mtm	3.69
CG4337	mtSSB	1.59
CG33115	nimB4	5.92
CG6743	Nup107	1.95
CG4001	Pfk	2.35
CG1721	Pglym78	3.21
CG2890	PPP4R2r	1.77
CG31240	repo	1.5
CG7499	Rh50	2.05
CG1100	Rpn5	1.54
CG3455	Rpt4	4.06
CG5851	sds22	1.86
CG6773	sec13	1.5
CG6757	SH3PX1	2.63
CG1420	Slu7	1.82
CG7938	Sry-beta	1.82
CG17958	Sry-delta	2.43
CG10622	Sucb	2.1
CG4775	Tango14	1.62
CG3710	TfIIS	1.51
CG3152	Trap1	1.62
CG14542	vps2	1.58
CG2759	w	10.64
CG1515	Ykt6	1.95
