# Supplementary material for: TRAP-seq Profiling and RNAi-Based Genetic Screens Identify Conserved Glial Genes Required for Adult Drosophila Behavior
Source: Front Mol Neurosci. 2016 Dec 22;9:146. doi: 10.3389/fnmol.2016.00146 (PMC5177635; doi:10.3389/fnmol.2016.00146)
Supplement: Table S7 — All genes screened for circadian phenotypes by pan-glial RNAi expression (column A). For selected genes (column D), we expressed RNAi transgenes conditionally in adults and examined circadian behavior. For a subset of genes (column C), we tested RNAi-expressing flies for bang sensitivity. [file Table7.XLSX]

## Sheet: GENES SCREENED
Table S7. All genes screened for circadian phenotypes by pan-glial RNAi expression (column A). For selected genes (column D), we expressed RNAi transgenes conditionally in adults and examined circadian behavior.
For a smaller subset of genes (column C), we tested RNAi-expressing flies for bang sensitivity. Transgenes in bold (column B) produced lethality when expressed throughout development.
Gene	RNAi transgenes	Tested for Bang sensitivity	Screened conditionally in adults
CG10045	36818 (Bl)
CG10047	33317		#
CG10126	44103, 44104
CG10203	31203, 51468 (Bl)
CG10342	27237 (Bl), 108772
CG10369	101174, 3886
CG10433	41162, 56993 (Bl)
CG10476	18622, 109904		#
CG10497	13222, 107320
CG10521	100840, 25861 (Bl)		#
CG10561	16963
CG10574	39053, 39054, 44050 (Bl)
CG10626	22845, 105155	*
CG1063	6484, 6486, 25937 (Bl)		#
CG10654	18658, 105179	*
CG10659	6251, 107922		#
CG10698	108506, 44310	*
CG10703	35487, 35486
CG10804	30226, 100400, 29599 (Bl)		#
CG10812	109350
CG10816	43203, 105251
CG11051	15305, 15306, 29430 (Bl), 53967 (Bl), 54041 (Bl)
CG11124	104059, 13911
CG11144	25938 (Bl)
CG11172	30566, 30567
CG11217	28762, 27270 (Bl)		#
CG11241	110651	*	#
CG11255	17533, 35167 (Bl)		#
CG11314	104942, 6523, 50721, 11314R-1 (NIG), 11314R-2 (NIG)
CG11315	46905, 38273, 46906, 103663
CG11318	3395, 108136
CG11326	7535, 100721, 100221
CG1133	101531, 34706 (Bl)
CG11368	19005
CG11430	12221, 12223,
CG1147	25939 (Bl)	*
CG11486	51713
CG11546	109297, 31522, 31523		#
CG11562	102365, 2497
CG11590	104170, 19867
CG11895	1665, 51379, 51382, 107993	*
CG11994	26015 (Bl)	*
CG1200	26024 (Bl), 50007, 109501
CG1220	41615, 57438, 109970
CG1221	28067 (Bl), 45241, 104623
CG12269	101937, 39388
CG12290	1246, 1247, 100939
CG12370	43313, 43314, 102292
CG1250	110568, 24552, 32365 (Bl)		#
CG12796	11465	*
CG12811	101055
CG12926	32121, 109580
CG13057	57389 (Bl), 102711
CG13061	15584, 28760 (Bl), 45289, 105584,
CG13229	100433	*
CG13458	110492, 17194
CG13507	102711
CG13565	12876
CG13575	9363, 103435
CG13586	25799 (Bl)	*
CG1359	108748, 38993 (Bl), 1359R-3 (NIG), 1359R-1 (NIG)		#
CG13606	109997, 45481
CG13626	26721 (Bl), 105113, 1209	*	#
CG13702	50000, 106146	*
CG13759	107039	*
CG13995	42525, 102804
CG14049	45218, 102465
CG14084	8420, 41927 (Bl)	*	#
CG14141	43017
CG1417	18561, 101449, 43172 (Bl)
CG14199	40884, 32051
CG14275	107513, 7642, 7643
CG14375	102257, 12830, 57183 (Bl)
CG14483	29709
CG1455	32283, 25850 (Bl)		#
CG14593	100290
CG1467	25884 (Bl), 109504, 8644
CG1471	30189, 110671, 30190, 36764 (Bl)
CG14871	105016
CG14968	102790, 32921
CG15009	55855 (Bl), 30930, 30931, 106543,
CG15067	13926, 61348 (Bl), 15067-R4 (NIG), 15067R-2 (NIG), 15067R-1 (NIG)
CG15088	44909, 109791		#
CG15107	106898
CG1511	4771, 110448, 28511 (Bl), 35290 (Bl)		#
CG1515	105648, 19329, 38314 (Bl)	*	#
CG15201	103268, 45942, 13603, 53689 (Bl)
CG15203	102719
CG15209	5534
CG15304	107937, 47846
CG1537	102531, 13538
CG15438	110554, 7303, 33998 (Bl)		#
CG1545	106790, 23346
CG1552	48550, 48551, 1552R-1 (NIG)
CG15556	101118
CG15704	105905
CG15766	32641		#
CG15811	106242, 19696, 27158 (Bl),		#
CG15917	108755, 15512
CG1599	43543 (Bl), 108733, 13316, 13317, 38300 (Bl)		#
CG1618	105552, 46483, 31470 (Bl), 31666 (Bl), 34913
CG16712	109238, 23521
CG16743	102762
CG16752	106804
CG16766	51387, 110525
CG17035	33961 (Bl), 44441, 100558
CG17273	29519, 29520, 106314, 33993 (Bl), 102691
CG17278	102691, 44347, 44348
CG1732	29422, 13359, 106638		#
CG1743	32929
CG1751	51149
CG17574	102094, 45729
CG17826	14434
CG17924	31499 (Bl)
CG18090	25869 (Bl)
CG18208	10214
CG1851	33133, 35358 (Bl)		#
CG18606	20658, 50605, 50606		#
CG18607	3204, 3205, 108050		#
CG1862	105139, 27039 (Bl)		#
CG18657	31228 (Bl), 31665 (Bl)		#
CG18769	110781		#
CG1968	20767, 110413		#
CG2016	28771 (Bl), 102436
CG2155	3349, 107798
CG2216	12925
CG2346	25870 (Bl), 103981, 37965
CG2358	9055
CG2647	per-10
CG2715	31198 (Bl), 31667 (Bl)
CG2718	40174
CG2999	101383		#
CG30094	9993
CG30106	1678
CG30195	25010
CG30197	58165 (Bl), 56917 (Bl)
CG3029	104019, 25014		#
CG30340	100088
CG30361	102982	*
CG31136	33112, 33113		#
CG31147	5968, 107371
CG31232	105955, 13093, 13090
CG31313	16765
CG3153	101233, 38238 (Bl), 42914 (Bl)
CG3159	104371
CG31660	7852, 110641
CG31676	25051, 35727 (Bl)
CG31720	51461, 102865	*
CG31760	7686, 100904	*
CG31764	58209 (Bl)
CG31777	104066, 2526
CG31778	12505, 102505, 12774
CG31911	7618		#
CG31974	102631
CG31997	12928, 57517 (Bl)
CG32220	101396, 23280, 54843 (Bl)	*
CG32282	103505, 57186 (Bl)
CG32447	102740	*
CG32540	102039
CG32667	110126
CG3279	38526 (Bl)
CG32843	101995, 25925 (Bl)
CG33090	23407, 28033, 110583, 36688 (Bl)
CG33100	38399, 38401, 36876 (Bl), 43990 (Bl)	*
CG33170	102276, 102433, 46211
CG3318	47906, 47907, 105064, 26243 (Bl), 36726 (Bl)	*
CG3331	45688, 28612, 45689	*	#
CG33527	29428 (Bl)
CG33528	31257
CG33696	23223, 101076	*
CG33958	106547, 101861, 4978
CG33976	104050, 104524, 106912	*
CG34154	103154
CG34227	12520, 56985 (Bl)
CG4250	50384
CG34331	101804, 45204
CG34367	107920, 101975, 29737,	*
CG34411	102681, 108915, 7226	*
CG34445	39160, 39159
CG34446	102500		#
CG3620	21490, 31269, 31270		#
CG3725	4474, 107446, 25928	*	#
CG3747	109401		#
CG3772	25859
CG3793	40475, 105652
CG3809	108975, 43780		#
CG3832	55392 (Bl)
CG3845	27302
CG3936	27988 (Bl), 28981 (Bl), 31180 (Bl)		#
CG3985	7018, 46482		#
CG3988	26346, 100738, 26345, 28707 (Bl)	*	#
CG40041	56920 (Bl)
CG40452	27306 (Bl)	*
CG4091	104568, 34102
CG4109	107014, 47154, 42561		#
CG4209	21611, 27307 (Bl)		#
CG4214	3859, 108928, 29397	*	#
CG42234	104389, 10513, 102396, 31904	*
CG42301	102039, 100760	*
CG4233	26452 (Bl)	*
CG4250	101949, 50384, 34104
CG42613	9869, 102823
CG42678	21114, 37500
CG4288	104145
CG43066	28069 (Bl)		#
CG4313	107434	*
CG4357	28682 (Bl), 30001	*
CG43693	43978, 43988, 110246, 109397
CG4370	4341
CG44010	13093, 105955
CG4495	49349, 49350, 110456		#
CG4574	108395, 26558, 26557
CG4685	14751, 22012, 106637
CG4690	45739, 45740, 41681 (Bl),
CG4867	30360, 106751
CG5081	107264
CG5169	35339 (Bl)
CG5325	100746, 50702, 22064
CG5336	10455, 28556 (Bl)
CG5341	105836, 22079, 27314 (Bl), 22077	*	#
CG5344	22081, 22082
CG5355	40588,
CG5549	8222
CG5670	28073 (Bl)	*	#
CG5677	1415, 54801 (Bl)
CG5685	42661, 104789, 42660, 28306 (Bl	*
CG5773	106345
CG5911	42716, 101996	*
CG6016	7988, 7989, 110371, 50535 (Bl)
CG6056	110725, 27322 (Bl), 34148	*	#
CG6070	1261		#
CG6072	107573		#
CG6264	5963,
CG6371	28705 (Bl), 26765, 26766, 107771
CG6378	16678, 100566		#
CG6421	100892, 15805
CG6426	102243, 8805
CG6438	28583 (Bl), 110788
CG6440	12975, 26245 (Bl)
CG6456	26246 (Bl), 41680 (Bl)
CG6465	27632
CG6471	28705 (Bl)
CG6503	42411
CG6773	110428, 50367, 32468 (Bl),
CG6842	31751 (Bl)
CG6919	47895, 47896, 110537	*
CG6950	22321, 22322, 108093		#
CG7127	27867
CG7203	102753
CG7285	13560, 110739
CG7341	109019
CG7391 (Clk)	Clki
CG7395	9379
CG7431	2857	*
CG7433	28014, 110468, 36608 (Bl)	*	#
CG7452	25896 (Bl), 36596, 108825	*
CG7497	9375, 106421
CG7499	101540, 9179
CG7603	100911, 14283, 44634
CG7607	9208
CG7646	105058, 35740	*
CG7665	104877, 13566	*
CG7736	28505 (Bl), 104795, 1501		#
CG7737	49437, 49438, 36904 (Bl)	*
CG7781	109770
CG7811	27511 (Bl), 105436, 2890	*
CG7829	55199 (Bl), 110308
CG7888	37263, 37264
CG7918	100217
CG7927	22627, 108125
CG8032	28176
CG8050	104909
CG8078	11107, 104409
CG8129	24201
CG8261	28844, 25934 (Bl)		#
CG8285	4365, 4366
CG8317	106861, 40704
CG8343	107862, 42659 (Bl)
CG8369	41004
CG8380	106961, 31256 (Bl)
CG8422	110708
CG8430	43194 (Bl), 36768 (Bl), 108247		#
CG8472	28243
CG8581	31469 (Bl), 31664 (Bl)		#
CG8604	7190, 9264	*
CG8639	100749	*
CG8745	23620	*	#
CG8776	40803, 7909
CG8782	28950, 28952, 107178		#
CG8843	28873, 28874, 27526 (Bl)	*	#
CG8930	29932, 4753, 905
CG8985	101845, 9370, 9369	*
CG9126	47073, 47074, 106256	*	#
CG9195	106761, 9130	*
CG9226	33363 (Bl), 110543
CG9240	103596
CG9261	28666 (Bl), 2660	*
CG9336	104986, 31988 (Bl)
CG9364	30730, 30731, 50585 (Bl)		#
CG9394	104278, 13880
CG9453	106306, 31979 (Bl)
CG9456	37955, 43991 (Bl), 44238 (Bl)
CG9486	44677, 102802	*	#
CG9523	105634
CG9542	45620, 45622, 109675
CG9621	110490, 16641
CG9649	100194, 11766, 55200 (Bl)	*	#
CG9657	43922, 107361, 28384 (Bl)	*
CG9686	100973
CG9691	13342
CG9745	7780, 101946
CG9759	102878, 17808
CG9753	27536, 1368, 56866 (Bl)	*
CG9819	109858, 30105
CG9842	25929 (Bl)		#
CG9887	104324, 27538 (Bl),	*
CG9928	3369, 3368
CG9934	13880
